# Supplementary material for: The reconstruction of 2,631 draft metagenome-assembled genomes from the global oceans
Source: Sci Data. 2018 Jan 16;5:170203. doi: 10.1038/sdata.2017.203 (PMC5769542; doi:10.1038/sdata.2017.203)
Supplement: Supplementary file 1 [file sdata2017203-isa1.zip]

Archive with 3 entries (3 files):
- i_Investigation.txt
- s_study_Tully.txt
- a_assay_Tully.txt
