# Supplementary material for: The reconstruction of 2,631 draft metagenome-assembled genomes from the global oceans
Source: Sci Data. 2018 Jan 16;5:170203. doi: 10.1038/sdata.2017.203 (PMC5769542; doi:10.1038/sdata.2017.203)
Supplement: Supplementary file 1 [file sdata2017203-isa1.zip › i_Investigation.txt]

# Investigation File generated for Scientific Data with Investigation File Authoring Tool version 0.1.0 on 13/12/2017 - This metadata file is CC0
ONTOLOGY SOURCE REFERENCE
Term Source Name	GAZ	ENVO	UO	NCBITAXON	ERO	OBI	EFO	BAO
Term Source File	http://data.bioontology.org/ontologies/GAZ	http://data.bioontology.org/ontologies/ENVO	http://data.bioontology.org/ontologies/UO	http://data.bioontology.org/ontologies/NCBITAXON	http://data.bioontology.org/ontologies/ERO	http://data.bioontology.org/ontologies/OBI	http://data.bioontology.org/ontologies/EFO	http://data.bioontology.org/ontologies/BAO
Term Source Version	$Revision: 1.512 $	unknown	2016AB	2013-08-02	2013-08-02	2014-08-18	2.89	2.0
Term Source Description	Gazetteer	Environment Ontology	Units of Measurement Ontology	National Center for Biotechnology Information (NCBI) Organismal Classification	Eagle-I Research Resource Ontology	Ontology for Biomedical Investigations	Experimental Factor Ontology	BioAssay Ontology
INVESTIGATION
Investigation Identifier
Investigation Title
Investigation Description
Investigation Submission Date
Investigation Public Release Date
INVESTIGATION PUBLICATIONS
Investigation PubMed ID
Investigation Publication DOI
Investigation Publication Author List
Investigation Publication Title
Investigation Publication Status
Investigation Publication Status Term Accession Number
Investigation Publication Status Term Source REF
INVESTIGATION CONTACTS
Investigation Person Last Name
Investigation Person Mid Initials
Investigation Person First Name
Investigation Person Address
Investigation Person Phone
Investigation Person Fax
Investigation Person Email
Investigation Person Affiliation
Investigation Person Roles
Investigation Person Roles Term Accession Number
Investigation Person Roles Term Source REF
STUDY
Study Identifier	10.1038/sdata.2017.203
Study Title	The reconstruction of 2,631 draft metagenome-assembled genomes from the global oceans
Study Submission Date	17/07/2017
Study Public Release Date	16/01/2018
Study Description	http://www.nature.com/articles/sdata2017203#abstract
Study File Name	s_study_Tully.txt
Comment[Subject Keywords]	//;///;///;//
Comment[Manuscript Licence]	CC BY-4.0
Comment[Experimental Metadata Licence]	CC0
Comment[Supplementary Information File Name]		Supplementary Fig. 1	Supplementary Table 1	Supplementary Table 2
Comment[Supplementary Information File Type]	x-zip-compressed	jpeg	vnd.openxmlformats-officedocument.spreadsheetml.sheet	vnd.openxmlformats-officedocument.spreadsheetml.sheet
Comment[Supplementary Information File URL]	http://www.nature.com/articles/sdata2017203#supplementary-information	http://www.nature.com/articles/sdata2017203#supplementary-information	http://www.nature.com/articles/sdata2017203#supplementary-information	http://www.nature.com/articles/sdata2017203#supplementary-information
Comment[Data Repository]	NCBI Assembly;NCBI Assembly;NCBI Assembly;figshare
Comment[Data Record Accession]	GCA_002694065.1;GCA_002727995.1;GCA_002687565.1;doi:10.6084/m9.figshare.5188273
Comment[Data Record URI]	https://www.ncbi.nlm.nih.gov/assembly/GCA_002694065.1;https://www.ncbi.nlm.nih.gov/assembly/GCA_002727995.1;https://www.ncbi.nlm.nih.gov/assembly/GCA_002687565.1;http://dx.doi.org/10.6084/m9.figshare.5188273
STUDY DESIGN DESCRIPTORS
Study Design Type	sequence assembly objective	sequence-based phylogenetic analysis objective	species comparison design
Study Design Type Term Accession Number	ERO:0100054	ERO:0100279	OBI:0001310
Study Design Type Term Source REF	ERO	ERO	OBI
STUDY PUBLICATIONS
Study PubMed ID	""
Study Publication DOI	doi:10.1101/140715
Study Publication Author List	""
Study Publication Title	""
Study Publication Status	published
Study Publication Status Term Accession Number	
Study Publication Status Term Source REF	
STUDY FACTORS
Study Factor Name	size fraction	collection depth	province
Study Factor Type	size fractionation	sampling depth	geographic location
Study Factor Type Term Accession Number	http://www.ebi.ac.uk/efo/EFO_0004183	""	GAZ:00000448
Study Factor Type Term Source REF	EFO	""	OBI
STUDY ASSAYS
Study Assay Measurement Type	metagenomics analysis
Study Assay Measurement Type Term Accession Number	ERO:0000657
Study Assay Measurement Type Term Source REF	ERO
Study Assay Technology Type	DNA sequencing
Study Assay Technology Type Term Accession Number	OBI:0000626
Study Assay Technology Type Term Source REF	OBI
Study Assay Technology Platform	""
Study Assay File Name	a_assay_Tully.txt
STUDY PROTOCOLS
Study Protocol Name	Gathering Metagenomics Sequences & Assembly	Binning	Phylogenetic Assignment	Relative Abundance
Study Protocol Type	DNA sequencing	genome assembly	computational phylogenetic analysis	biodiversity assessment objective
Study Protocol Type Term Accession Number	OBI:0000626	ERO:0000609	BAO:0002206	OBI:0001969
Study Protocol Type Term Source REF	ERO	ERO	BAO	OBI
Study Protocol Description				
Study Protocol URI	""	""	""	""
Study Protocol Version				
Study Protocol Parameters Name	""	""	""	""
Study Protocol Parameters Name Term Accession Number	""	""	""	""
Study Protocol Parameters Name Term Source REF	""	""	""	""
Study Protocol Components Name	""	""	""	""
Study Protocol Components Type	""	""	""	""
Study Protocol Components Type Term Accession Number	""	""	""	""
Study Protocol Components Type Term Source REF	""	""	""	""
STUDY CONTACTS
Study Person Last Name	Tully	Graham	Heidelberg
Study Person First Name	Benjamin J.	Elaina D.	John F.
Study Person Mid Initials			
Study Person Email	tully.bj@gmail.com	""	""
Study Person Phone			
Study Person Fax			
Study Person Address			
Study Person Affiliation	Center for Dark Energy Biosphere Investigations, University of Southern California, Los Angeles, CA 90089, USA	Department of Biological Sciences, University of Southern California, Los Angeles, CA 90089, USA	Center for Dark Energy Biosphere Investigations, University of Southern California, Los Angeles, CA 90089, USA
Study Person Roles			
Study Person Roles Term Accession Number			
Study Person Roles Term Source REF			
Comment[Study Person ORCID]	0000-0002-9384-7635	0000-0001-5036-1929	
Comment[Funder]			
Comment[FundRef ID]			
Comment[Funder Term Source REF]			
Comment[Grant Identifier]			
