# Supplementary material for: The reconstruction of 2,631 draft metagenome-assembled genomes from the global oceans
Source: Sci Data. 2018 Jan 16;5:170203. doi: 10.1038/sdata.2017.203 (PMC5769542; doi:10.1038/sdata.2017.203)
Supplement: Supplementary file 1 [file sdata2017203-isa1.zip › s_study_Tully.txt]

Source Name	Characteristics[organism]	Term Source REF	Term Accession Number	Characteristics[geographical location]	Term Source REF	Term Accession Number	Characteristics[environment type]	Term Source REF	Term Accession Number	Characteristics[Northernmost latitude]	Unit	Term Source REF	Term Accession Number	Characteristics[Southernmost latitude]	Unit	Term Source REF	Term Accession Number	Characteristics[Easternmost longitude]	Unit	Term Source REF	Term Accession Number	Characteristics[Westernmost longitude]	Unit	Term Source REF	Term Accession Number	Characteristics[maximum bathy depth]	Unit	Term Source REF	Term Accession Number	Protocol REF	Sample Name	Factor Value[size fraction]	Factor Value[collection depth]	Factor Value[province]
TARA Oceans station TARA007	marine metagenome	NCBITAXON	NCBITaxon:408172	Mediterranean Sea	GAZ	GAZ:00002287	aquatic biome	ENVO	ENVO:00002030	37.0541	degree	UO	UO:0000185	37.0085	degree	UO	UO:0000185	1.959	degree	UO	UO:0000185	1.9378	degree	UO	UO:0000185	2844	meter	UO	UO:0000008	Gathering Metagenomics Sequences & Assembly	TARA007_girus_DCM	girus	DCM	Mediterranean
TARA Oceans station TARA007	marine metagenome	NCBITAXON	NCBITaxon:408172	Mediterranean Sea	GAZ	GAZ:00002287	aquatic biome	ENVO	ENVO:00002030	37.0541	degree	UO	UO:0000185	37.0085	degree	UO	UO:0000185	1.959	degree	UO	UO:0000185	1.9378	degree	UO	UO:0000185	2844	meter	UO	UO:0000008	Gathering Metagenomics Sequences & Assembly	TARA007_girus_surface	girus	surface	Mediterranean
TARA Oceans station TARA007	marine metagenome	NCBITAXON	NCBITaxon:408172	Mediterranean Sea	GAZ	GAZ:00002287	aquatic biome	ENVO	ENVO:00002030	37.0541	degree	UO	UO:0000185	37.0085	degree	UO	UO:0000185	1.959	degree	UO	UO:0000185	1.9378	degree	UO	UO:0000185	2844	meter	UO	UO:0000008	Gathering Metagenomics Sequences & Assembly	TARA007_protistan_DCM	protistan	DCM	Mediterranean
TARA Oceans station TARA007	marine metagenome	NCBITAXON	NCBITaxon:408172	Mediterranean Sea	GAZ	GAZ:00002287	aquatic biome	ENVO	ENVO:00002030	37.0541	degree	UO	UO:0000185	37.0085	degree	UO	UO:0000185	1.959	degree	UO	UO:0000185	1.9378	degree	UO	UO:0000185	2844	meter	UO	UO:0000008	Gathering Metagenomics Sequences & Assembly	TARA007_protistan_surface	protistan	surface	Mediterranean
TARA Oceans station TARA009	marine metagenome	NCBITAXON	NCBITaxon:408172	Mediterranean Sea	GAZ	GAZ:00002287	aquatic biome	ENVO	ENVO:00002030	39.1633	degree	UO	UO:0000185	39.0609	degree	UO	UO:0000185	5.9422	degree	UO	UO:0000185	5.6967	degree	UO	UO:0000185	2938	meter	UO	UO:0000008	Gathering Metagenomics Sequences & Assembly	TARA009_girus_DCM	girus	DCM	Mediterranean
TARA Oceans station TARA009	marine metagenome	NCBITAXON	NCBITaxon:408172	Mediterranean Sea	GAZ	GAZ:00002287	aquatic biome	ENVO	ENVO:00002030	39.1633	degree	UO	UO:0000185	39.0609	degree	UO	UO:0000185	5.9422	degree	UO	UO:0000185	5.6967	degree	UO	UO:0000185	2938	meter	UO	UO:0000008	Gathering Metagenomics Sequences & Assembly	TARA009_girus_surface	girus	surface	Mediterranean
TARA Oceans station TARA009	marine metagenome	NCBITAXON	NCBITaxon:408172	Mediterranean Sea	GAZ	GAZ:00002287	aquatic biome	ENVO	ENVO:00002030	39.1633	degree	UO	UO:0000185	39.0609	degree	UO	UO:0000185	5.9422	degree	UO	UO:0000185	5.6967	degree	UO	UO:0000185	2938	meter	UO	UO:0000008	Gathering Metagenomics Sequences & Assembly	TARA009_protistan_DCM	protistan	DCM	Mediterranean
TARA Oceans station TARA009	marine metagenome	NCBITAXON	NCBITaxon:408172	Mediterranean Sea	GAZ	GAZ:00002287	aquatic biome	ENVO	ENVO:00002030	39.1633	degree	UO	UO:0000185	39.0609	degree	UO	UO:0000185	5.9422	degree	UO	UO:0000185	5.6967	degree	UO	UO:0000185	2938	meter	UO	UO:0000008	Gathering Metagenomics Sequences & Assembly	TARA009_protistan_surface	protistan	surface	Mediterranean
TARA Oceans station TARA018	marine metagenome	NCBITAXON	NCBITaxon:408172	Mediterranean Sea	GAZ	GAZ:00002287	aquatic biome	ENVO	ENVO:00002030	35.7721	degree	UO	UO:0000185	35.7392	degree	UO	UO:0000185	14.3453	degree	UO	UO:0000185	14.2296	degree	UO	UO:0000185	985	meter	UO	UO:0000008	Gathering Metagenomics Sequences & Assembly	TARA018_bacteria_DCM	bacteria	DCM	Mediterranean
TARA Oceans station TARA018	marine metagenome	NCBITAXON	NCBITaxon:408172	Mediterranean Sea	GAZ	GAZ:00002287	aquatic biome	ENVO	ENVO:00002030	35.7721	degree	UO	UO:0000185	35.7392	degree	UO	UO:0000185	14.3453	degree	UO	UO:0000185	14.2296	degree	UO	UO:0000185	985	meter	UO	UO:0000008	Gathering Metagenomics Sequences & Assembly	TARA018_bacteria_surface	bacteria	surface	Mediterranean
TARA Oceans station TARA023	marine metagenome	NCBITAXON	NCBITaxon:408172	Mediterranean Sea	GAZ	GAZ:00002287	aquatic biome	ENVO	ENVO:00002030	42.2054	degree	UO	UO:0000185	42.1466	degree	UO	UO:0000185	17.7437	degree	UO	UO:0000185	17.714	degree	UO	UO:0000185	1100	meter	UO	UO:0000008	Gathering Metagenomics Sequences & Assembly	TARA023_bacteria_DCM	bacteria	DCM	Mediterranean
TARA Oceans station TARA023	marine metagenome	NCBITAXON	NCBITaxon:408172	Mediterranean Sea	GAZ	GAZ:00002287	aquatic biome	ENVO	ENVO:00002030	42.2054	degree	UO	UO:0000185	42.1466	degree	UO	UO:0000185	17.7437	degree	UO	UO:0000185	17.714	degree	UO	UO:0000185	1100	meter	UO	UO:0000008	Gathering Metagenomics Sequences & Assembly	TARA023_bacteria_surface	bacteria	surface	Mediterranean
TARA Oceans station TARA023	marine metagenome	NCBITAXON	NCBITaxon:408172	Mediterranean Sea	GAZ	GAZ:00002287	aquatic biome	ENVO	ENVO:00002030	42.2054	degree	UO	UO:0000185	42.1466	degree	UO	UO:0000185	17.7437	degree	UO	UO:0000185	17.714	degree	UO	UO:0000185	1100	meter	UO	UO:0000008	Gathering Metagenomics Sequences & Assembly	TARA023_protistan_DCM	protistan	DCM	Mediterranean
TARA Oceans station TARA023	marine metagenome	NCBITAXON	NCBITaxon:408172	Mediterranean Sea	GAZ	GAZ:00002287	aquatic biome	ENVO	ENVO:00002030	42.2054	degree	UO	UO:0000185	42.1466	degree	UO	UO:0000185	17.7437	degree	UO	UO:0000185	17.714	degree	UO	UO:0000185	1100	meter	UO	UO:0000008	Gathering Metagenomics Sequences & Assembly	TARA023_protistan_surface	protistan	surface	Mediterranean
TARA Oceans station TARA025	marine metagenome	NCBITAXON	NCBITaxon:408172	Mediterranean Sea	GAZ	GAZ:00002287	aquatic biome	ENVO	ENVO:00002030	39.4515	degree	UO	UO:0000185	39.2143	degree	UO	UO:0000185	19.4605	degree	UO	UO:0000185	19.3807	degree	UO	UO:0000185	1128	meter	UO	UO:0000008	Gathering Metagenomics Sequences & Assembly	TARA025_bacteria_DCM	bacteria	DCM	Mediterranean
TARA Oceans station TARA025	marine metagenome	NCBITAXON	NCBITaxon:408172	Mediterranean Sea	GAZ	GAZ:00002287	aquatic biome	ENVO	ENVO:00002030	39.4515	degree	UO	UO:0000185	39.2143	degree	UO	UO:0000185	19.4605	degree	UO	UO:0000185	19.3807	degree	UO	UO:0000185	1128	meter	UO	UO:0000008	Gathering Metagenomics Sequences & Assembly	TARA025_bacteria_surface	bacteria	surface	Mediterranean
TARA Oceans station TARA030	marine metagenome	NCBITAXON	NCBITaxon:408172	Mediterranean Sea	GAZ	GAZ:00002287	aquatic biome	ENVO	ENVO:00002030	33.9401	degree	UO	UO:0000185	33.9174	degree	UO	UO:0000185	32.898	degree	UO	UO:0000185	32.68	degree	UO	UO:0000185	1825	meter	UO	UO:0000008	Gathering Metagenomics Sequences & Assembly	TARA030_bacteria_DCM	bacteria	DCM	Mediterranean
TARA Oceans station TARA030	marine metagenome	NCBITAXON	NCBITaxon:408172	Mediterranean Sea	GAZ	GAZ:00002287	aquatic biome	ENVO	ENVO:00002030	33.9401	degree	UO	UO:0000185	33.9174	degree	UO	UO:0000185	32.898	degree	UO	UO:0000185	32.68	degree	UO	UO:0000185	1825	meter	UO	UO:0000008	Gathering Metagenomics Sequences & Assembly	TARA030_bacteria_surface	bacteria	surface	Mediterranean
TARA Oceans station TARA030	marine metagenome	NCBITAXON	NCBITaxon:408172	Mediterranean Sea	GAZ	GAZ:00002287	aquatic biome	ENVO	ENVO:00002030	33.9401	degree	UO	UO:0000185	33.9174	degree	UO	UO:0000185	32.898	degree	UO	UO:0000185	32.68	degree	UO	UO:0000185	1825	meter	UO	UO:0000008	Gathering Metagenomics Sequences & Assembly	TARA030_protistan_DCM	protistan	DCM	Mediterranean
TARA Oceans station TARA030	marine metagenome	NCBITAXON	NCBITaxon:408172	Mediterranean Sea	GAZ	GAZ:00002287	aquatic biome	ENVO	ENVO:00002030	33.9401	degree	UO	UO:0000185	33.9174	degree	UO	UO:0000185	32.898	degree	UO	UO:0000185	32.68	degree	UO	UO:0000185	1825	meter	UO	UO:0000008	Gathering Metagenomics Sequences & Assembly	TARA030_protistan_surface	protistan	surface	Mediterranean
TARA Oceans station TARA031	marine metagenome	NCBITAXON	NCBITaxon:408172	Red Sea	GAZ	GAZ:00002456	aquatic biome	ENVO	ENVO:00002030	27.16	degree	UO	UO:0000185	27.1417	degree	UO	UO:0000185	34.835	degree	UO	UO:0000185	34.8033	degree	UO	UO:0000185	984	meter	UO	UO:0000008	Gathering Metagenomics Sequences & Assembly	TARA031_bacteria_surface	bacteria	surface	Red Sea
TARA Oceans station TARA032	marine metagenome	NCBITAXON	NCBITaxon:408172	Red Sea	GAZ	GAZ:00002456	aquatic biome	ENVO	ENVO:00002030	23.4217	degree	UO	UO:0000185	23.36	degree	UO	UO:0000185	37.295	degree	UO	UO:0000185	37.2133	degree	UO	UO:0000185	1109	meter	UO	UO:0000008	Gathering Metagenomics Sequences & Assembly	TARA032_bacteria_DCM	bacteria	DCM	Red Sea
TARA Oceans station TARA032	marine metagenome	NCBITAXON	NCBITaxon:408172	Red Sea	GAZ	GAZ:00002456	aquatic biome	ENVO	ENVO:00002030	23.4217	degree	UO	UO:0000185	23.36	degree	UO	UO:0000185	37.295	degree	UO	UO:0000185	37.2133	degree	UO	UO:0000185	1109	meter	UO	UO:0000008	Gathering Metagenomics Sequences & Assembly	TARA032_bacteria_surface	bacteria	surface	Red Sea
TARA Oceans station TARA033	marine metagenome	NCBITAXON	NCBITaxon:408172	Red Sea	GAZ	GAZ:00002456	aquatic biome	ENVO	ENVO:00002030	22.1667	degree	UO	UO:0000185	21.9467	degree	UO	UO:0000185	38.2517	degree	UO	UO:0000185	38.185	degree	UO	UO:0000185	1024	meter	UO	UO:0000008	Gathering Metagenomics Sequences & Assembly	TARA033_bacteria_surface	bacteria	surface	Red Sea
TARA Oceans station TARA034	marine metagenome	NCBITAXON	NCBITaxon:408172	Red Sea	GAZ	GAZ:00002456	aquatic biome	ENVO	ENVO:00002030	18.4933	degree	UO	UO:0000185	18.3967	degree	UO	UO:0000185	39.9317	degree	UO	UO:0000185	39.8367	degree	UO	UO:0000185	1691	meter	UO	UO:0000008	Gathering Metagenomics Sequences & Assembly	TARA034_bacteria_DCM	bacteria	DCM	Red Sea
TARA Oceans station TARA034	marine metagenome	NCBITAXON	NCBITaxon:408172	Red Sea	GAZ	GAZ:00002456	aquatic biome	ENVO	ENVO:00002030	18.4933	degree	UO	UO:0000185	18.3967	degree	UO	UO:0000185	39.9317	degree	UO	UO:0000185	39.8367	degree	UO	UO:0000185	1691	meter	UO	UO:0000008	Gathering Metagenomics Sequences & Assembly	TARA034_bacteria_surface	bacteria	surface	Red Sea
TARA Oceans station TARA034	marine metagenome	NCBITAXON	NCBITaxon:408172	Red Sea	GAZ	GAZ:00002456	aquatic biome	ENVO	ENVO:00002030	18.4933	degree	UO	UO:0000185	18.3967	degree	UO	UO:0000185	39.9317	degree	UO	UO:0000185	39.8367	degree	UO	UO:0000185	1691	meter	UO	UO:0000008	Gathering Metagenomics Sequences & Assembly	TARA034_girus_surface	girus	surface	Red Sea
TARA Oceans station TARA036	marine metagenome	NCBITAXON	NCBITaxon:408172	Arabian Sea	GAZ	GAZ:00002457	aquatic biome	ENVO	ENVO:00002030	20.8467	degree	UO	UO:0000185	20.8015	degree	UO	UO:0000185	63.5486	degree	UO	UO:0000185	63.5003	degree	UO	UO:0000185	3440	meter	UO	UO:0000008	Gathering Metagenomics Sequences & Assembly	TARA036_bacteria_DCM	bacteria	DCM	Arabian Sea
TARA Oceans station TARA036	marine metagenome	NCBITAXON	NCBITaxon:408172	Arabian Sea	GAZ	GAZ:00002457	aquatic biome	ENVO	ENVO:00002030	20.8467	degree	UO	UO:0000185	20.8015	degree	UO	UO:0000185	63.5486	degree	UO	UO:0000185	63.5003	degree	UO	UO:0000185	3440	meter	UO	UO:0000008	Gathering Metagenomics Sequences & Assembly	TARA036_bacteria_surface	bacteria	surface	Arabian Sea
TARA Oceans station TARA036	marine metagenome	NCBITAXON	NCBITaxon:408172	Arabian Sea	GAZ	GAZ:00002457	aquatic biome	ENVO	ENVO:00002030	20.8467	degree	UO	UO:0000185	20.8015	degree	UO	UO:0000185	63.5486	degree	UO	UO:0000185	63.5003	degree	UO	UO:0000185	3440	meter	UO	UO:0000008	Gathering Metagenomics Sequences & Assembly	TARA036_girus_surface	girus	surface	Arabian Sea
TARA Oceans station TARA037	marine metagenome	NCBITAXON	NCBITaxon:408172	Arabian Sea	GAZ	GAZ:00002457	aquatic biome	ENVO	ENVO:00002030	20.8457	degree	UO	UO:0000185	20.8096	degree	UO	UO:0000185	63.6158	degree	UO	UO:0000185	63.5851	degree	UO	UO:0000185	3398	meter	UO	UO:0000008	Gathering Metagenomics Sequences & Assembly	TARA037_girus_mesopelagic	girus	mesopelagic	Arabian Sea
TARA Oceans station TARA037	marine metagenome	NCBITAXON	NCBITaxon:408172	Arabian Sea	GAZ	GAZ:00002457	aquatic biome	ENVO	ENVO:00002030	20.8457	degree	UO	UO:0000185	20.8096	degree	UO	UO:0000185	63.6158	degree	UO	UO:0000185	63.5851	degree	UO	UO:0000185	3398	meter	UO	UO:0000008	Gathering Metagenomics Sequences & Assembly	TARA037_protistan_mesopelagic	protistan	mesopelagic	Arabian Sea
TARA Oceans station TARA038	marine metagenome	NCBITAXON	NCBITaxon:408172	Arabian Sea	GAZ	GAZ:00002457	aquatic biome	ENVO	ENVO:00002030	19.043	degree	UO	UO:0000185	18.9918	degree	UO	UO:0000185	64.6608	degree	UO	UO:0000185	64.4913	degree	UO	UO:0000185	3361	meter	UO	UO:0000008	Gathering Metagenomics Sequences & Assembly	TARA038_girus_mesopelagic	girus	mesopelagic	Arabian Sea
TARA Oceans station TARA038	marine metagenome	NCBITAXON	NCBITaxon:408172	Arabian Sea	GAZ	GAZ:00002457	aquatic biome	ENVO	ENVO:00002030	19.043	degree	UO	UO:0000185	18.9918	degree	UO	UO:0000185	64.6608	degree	UO	UO:0000185	64.4913	degree	UO	UO:0000185	3361	meter	UO	UO:0000008	Gathering Metagenomics Sequences & Assembly	TARA038_girus_surface	girus	surface	Arabian Sea
TARA Oceans station TARA038	marine metagenome	NCBITAXON	NCBITaxon:408172	Arabian Sea	GAZ	GAZ:00002457	aquatic biome	ENVO	ENVO:00002030	19.043	degree	UO	UO:0000185	18.9918	degree	UO	UO:0000185	64.6608	degree	UO	UO:0000185	64.4913	degree	UO	UO:0000185	3361	meter	UO	UO:0000008	Gathering Metagenomics Sequences & Assembly	TARA038_protistan_DCM	protistan	DCM	Arabian Sea
TARA Oceans station TARA038	marine metagenome	NCBITAXON	NCBITaxon:408172	Arabian Sea	GAZ	GAZ:00002457	aquatic biome	ENVO	ENVO:00002030	19.043	degree	UO	UO:0000185	18.9918	degree	UO	UO:0000185	64.6608	degree	UO	UO:0000185	64.4913	degree	UO	UO:0000185	3361	meter	UO	UO:0000008	Gathering Metagenomics Sequences & Assembly	TARA038_protistan_mesopelagic	protistan	mesopelagic	Arabian Sea
TARA Oceans station TARA038	marine metagenome	NCBITAXON	NCBITaxon:408172	Arabian Sea	GAZ	GAZ:00002457	aquatic biome	ENVO	ENVO:00002030	19.043	degree	UO	UO:0000185	18.9918	degree	UO	UO:0000185	64.6608	degree	UO	UO:0000185	64.4913	degree	UO	UO:0000185	3361	meter	UO	UO:0000008	Gathering Metagenomics Sequences & Assembly	TARA038_protistan_surface	protistan	surface	Arabian Sea
TARA Oceans station TARA039	marine metagenome	NCBITAXON	NCBITaxon:408172	Arabian Sea	GAZ	GAZ:00002457	aquatic biome	ENVO	ENVO:00002030	18.74	degree	UO	UO:0000185	18.5537	degree	UO	UO:0000185	66.622	degree	UO	UO:0000185	66.3034	degree	UO	UO:0000185	3295	meter	UO	UO:0000008	Gathering Metagenomics Sequences & Assembly	TARA039_bacteria_DCM	bacteria	DCM	Arabian Sea
TARA Oceans station TARA039	marine metagenome	NCBITAXON	NCBITaxon:408172	Arabian Sea	GAZ	GAZ:00002457	aquatic biome	ENVO	ENVO:00002030	18.74	degree	UO	UO:0000185	18.5537	degree	UO	UO:0000185	66.622	degree	UO	UO:0000185	66.3034	degree	UO	UO:0000185	3295	meter	UO	UO:0000008	Gathering Metagenomics Sequences & Assembly	TARA039_bacteria_mesopelagic	bacteria	mesopelagic	Arabian Sea
TARA Oceans station TARA039	marine metagenome	NCBITAXON	NCBITaxon:408172	Arabian Sea	GAZ	GAZ:00002457	aquatic biome	ENVO	ENVO:00002030	18.74	degree	UO	UO:0000185	18.5537	degree	UO	UO:0000185	66.622	degree	UO	UO:0000185	66.3034	degree	UO	UO:0000185	3295	meter	UO	UO:0000008	Gathering Metagenomics Sequences & Assembly	TARA039_girus_mesopelagic	girus	mesopelagic	Arabian Sea
TARA Oceans station TARA039	marine metagenome	NCBITAXON	NCBITaxon:408172	Arabian Sea	GAZ	GAZ:00002457	aquatic biome	ENVO	ENVO:00002030	18.74	degree	UO	UO:0000185	18.5537	degree	UO	UO:0000185	66.622	degree	UO	UO:0000185	66.3034	degree	UO	UO:0000185	3295	meter	UO	UO:0000008	Gathering Metagenomics Sequences & Assembly	TARA039_girus_surface	girus	surface	Arabian Sea
TARA Oceans station TARA041	marine metagenome	NCBITAXON	NCBITaxon:408172	Indian Ocean	GAZ	GAZ:00000372	aquatic biome	ENVO	ENVO:00002030	14.6632	degree	UO	UO:0000185	14.5	degree	UO	UO:0000185	70.0905	degree	UO	UO:0000185	69.9315	degree	UO	UO:0000185	3708	meter	UO	UO:0000008	Gathering Metagenomics Sequences & Assembly	TARA041_virus_DCM	virus	DCM	Indian Ocean
TARA Oceans station TARA041	marine metagenome	NCBITAXON	NCBITaxon:408172	Indian Ocean	GAZ	GAZ:00000372	aquatic biome	ENVO	ENVO:00002030	14.6632	degree	UO	UO:0000185	14.5	degree	UO	UO:0000185	70.0905	degree	UO	UO:0000185	69.9315	degree	UO	UO:0000185	3708	meter	UO	UO:0000008	Gathering Metagenomics Sequences & Assembly	TARA041_virus_surface	virus	surface	Indian Ocean
TARA Oceans station TARA042	marine metagenome	NCBITAXON	NCBITaxon:408172	Indian Ocean	GAZ	GAZ:00000372	aquatic biome	ENVO	ENVO:00002030	6.0313	degree	UO	UO:0000185	5.9536	degree	UO	UO:0000185	73.9465	degree	UO	UO:0000185	73.8915	degree	UO	UO:0000185	2301	meter	UO	UO:0000008	Gathering Metagenomics Sequences & Assembly	TARA042_bacteria_DCM	bacteria	DCM	Indian Ocean
TARA Oceans station TARA042	marine metagenome	NCBITAXON	NCBITaxon:408172	Indian Ocean	GAZ	GAZ:00000372	aquatic biome	ENVO	ENVO:00002030	6.0313	degree	UO	UO:0000185	5.9536	degree	UO	UO:0000185	73.9465	degree	UO	UO:0000185	73.8915	degree	UO	UO:0000185	2301	meter	UO	UO:0000008	Gathering Metagenomics Sequences & Assembly	TARA042_bacteria_surface	bacteria	surface	Indian Ocean
TARA Oceans station TARA042	marine metagenome	NCBITAXON	NCBITaxon:408172	Indian Ocean	GAZ	GAZ:00000372	aquatic biome	ENVO	ENVO:00002030	6.0313	degree	UO	UO:0000185	5.9536	degree	UO	UO:0000185	73.9465	degree	UO	UO:0000185	73.8915	degree	UO	UO:0000185	2301	meter	UO	UO:0000008	Gathering Metagenomics Sequences & Assembly	TARA042_virus_DCM	virus	DCM	Indian Ocean
TARA Oceans station TARA042	marine metagenome	NCBITAXON	NCBITaxon:408172	Indian Ocean	GAZ	GAZ:00000372	aquatic biome	ENVO	ENVO:00002030	6.0313	degree	UO	UO:0000185	5.9536	degree	UO	UO:0000185	73.9465	degree	UO	UO:0000185	73.8915	degree	UO	UO:0000185	2301	meter	UO	UO:0000008	Gathering Metagenomics Sequences & Assembly	TARA042_virus_surface	virus	surface	Indian Ocean
TARA Oceans station TARA045	marine metagenome	NCBITAXON	NCBITaxon:408172	Indian Ocean	GAZ	GAZ:00000372	aquatic biome	ENVO	ENVO:00002030	1.8804	degree	UO	UO:0000185	0.0015	degree	UO	UO:0000185	71.936	degree	UO	UO:0000185	71.4832	degree	UO	UO:0000185	4398	meter	UO	UO:0000008	Gathering Metagenomics Sequences & Assembly	TARA045_bacteria_surface	bacteria	surface	Indian Ocean
TARA Oceans station TARA046	marine metagenome	NCBITAXON	NCBITaxon:408172	Indian Ocean	GAZ	GAZ:00000372	aquatic biome	ENVO	ENVO:00002030	-0.65	degree	UO	UO:0000185	-0.6671	degree	UO	UO:0000185	73.1629	degree	UO	UO:0000185	73.161	degree	UO	UO:0000185	67	meter	UO	UO:0000008	Gathering Metagenomics Sequences & Assembly	TARA046_girus_surface	girus	surface	Indian Ocean
TARA Oceans station TARA046	marine metagenome	NCBITAXON	NCBITaxon:408172	Indian Ocean	GAZ	GAZ:00000372	aquatic biome	ENVO	ENVO:00002030	-0.65	degree	UO	UO:0000185	-0.6671	degree	UO	UO:0000185	73.1629	degree	UO	UO:0000185	73.161	degree	UO	UO:0000185	67	meter	UO	UO:0000008	Gathering Metagenomics Sequences & Assembly	TARA046_virus_surface	virus	surface	Indian Ocean
TARA Oceans station TARA056	marine metagenome	NCBITAXON	NCBITaxon:408172	East Madagascar Current	GAZ	GAZ:00000364	aquatic biome	ENVO	ENVO:00002030	-15.3216	degree	UO	UO:0000185	-15.3424	degree	UO	UO:0000185	43.2965	degree	UO	UO:0000185	43.2843	degree	UO	UO:0000185	3365	meter	UO	UO:0000008	Gathering Metagenomics Sequences & Assembly	TARA056_bacteria_mesopelagic	bacteria	mesopelagic	East African Coastal Current
TARA Oceans station TARA056	marine metagenome	NCBITAXON	NCBITaxon:408172	East Madagascar Current	GAZ	GAZ:00000364	aquatic biome	ENVO	ENVO:00002030	-15.3216	degree	UO	UO:0000185	-15.3424	degree	UO	UO:0000185	43.2965	degree	UO	UO:0000185	43.2843	degree	UO	UO:0000185	3365	meter	UO	UO:0000008	Gathering Metagenomics Sequences & Assembly	TARA056_bacteria_surface	bacteria	surface	East African Coastal Current
TARA Oceans station TARA056	marine metagenome	NCBITAXON	NCBITaxon:408172	East Madagascar Current	GAZ	GAZ:00000364	aquatic biome	ENVO	ENVO:00002030	-15.3216	degree	UO	UO:0000185	-15.3424	degree	UO	UO:0000185	43.2965	degree	UO	UO:0000185	43.2843	degree	UO	UO:0000185	3365	meter	UO	UO:0000008	Gathering Metagenomics Sequences & Assembly	TARA056_virus_mesopelagic	virus	mesopelagic	East African Coastal Current
TARA Oceans station TARA056	marine metagenome	NCBITAXON	NCBITaxon:408172	East Madagascar Current	GAZ	GAZ:00000364	aquatic biome	ENVO	ENVO:00002030	-15.3216	degree	UO	UO:0000185	-15.3424	degree	UO	UO:0000185	43.2965	degree	UO	UO:0000185	43.2843	degree	UO	UO:0000185	3365	meter	UO	UO:0000008	Gathering Metagenomics Sequences & Assembly	TARA056_virus_surface	virus	surface	East African Coastal Current
TARA Oceans station TARA057	marine metagenome	NCBITAXON	NCBITaxon:408172	East Madagascar Current	GAZ	GAZ:00000364	aquatic biome	ENVO	ENVO:00002030	-17.0238	degree	UO	UO:0000185	-17.0287	degree	UO	UO:0000185	42.7449	degree	UO	UO:0000185	42.7401	degree	UO	UO:0000185	3	meter	UO	UO:0000008	Gathering Metagenomics Sequences & Assembly	TARA057_bacteria_surface	bacteria	surface	East African Coastal Current
TARA Oceans station TARA058	marine metagenome	NCBITAXON	NCBITaxon:408172	East Madagascar Current	GAZ	GAZ:00000364	aquatic biome	ENVO	ENVO:00002030	-17.1999	degree	UO	UO:0000185	-17.7097	degree	UO	UO:0000185	42.45	degree	UO	UO:0000185	42.1893	degree	UO	UO:0000185	2143	meter	UO	UO:0000008	Gathering Metagenomics Sequences & Assembly	TARA058_bacteria_DCM	bacteria	DCM	East African Coastal Current
TARA Oceans station TARA058	marine metagenome	NCBITAXON	NCBITaxon:408172	East Madagascar Current	GAZ	GAZ:00000364	aquatic biome	ENVO	ENVO:00002030	-17.1999	degree	UO	UO:0000185	-17.7097	degree	UO	UO:0000185	42.45	degree	UO	UO:0000185	42.1893	degree	UO	UO:0000185	2143	meter	UO	UO:0000008	Gathering Metagenomics Sequences & Assembly	TARA058_virus_DCM	virus	DCM	East African Coastal Current
TARA Oceans station TARA062	marine metagenome	NCBITAXON	NCBITaxon:408172	East Madagascar Current	GAZ	GAZ:00000364	aquatic biome	ENVO	ENVO:00002030	-22.3367	degree	UO	UO:0000185	-22.3407	degree	UO	UO:0000185	40.3444	degree	UO	UO:0000185	40.0193	degree	UO	UO:0000185	3106	meter	UO	UO:0000008	Gathering Metagenomics Sequences & Assembly	TARA062_bacteria_surface	bacteria	surface	East African Coastal Current
TARA Oceans station TARA062	marine metagenome	NCBITAXON	NCBITaxon:408172	East Madagascar Current	GAZ	GAZ:00000364	aquatic biome	ENVO	ENVO:00002030	-22.3367	degree	UO	UO:0000185	-22.3407	degree	UO	UO:0000185	40.3444	degree	UO	UO:0000185	40.0193	degree	UO	UO:0000185	3106	meter	UO	UO:0000008	Gathering Metagenomics Sequences & Assembly	TARA062_virus_surface	virus	surface	East African Coastal Current
TARA Oceans station TARA064	marine metagenome	NCBITAXON	NCBITaxon:408172	East Madagascar Current	GAZ	GAZ:00000364	aquatic biome	ENVO	ENVO:00002030	-29.473	degree	UO	UO:0000185	-29.5436	degree	UO	UO:0000185	37.9998	degree	UO	UO:0000185	37.8586	degree	UO	UO:0000185	4906	meter	UO	UO:0000008	Gathering Metagenomics Sequences & Assembly	TARA064_bacteria_DCM	bacteria	DCM	East African Coastal Current
TARA Oceans station TARA064	marine metagenome	NCBITAXON	NCBITaxon:408172	East Madagascar Current	GAZ	GAZ:00000364	aquatic biome	ENVO	ENVO:00002030	-29.473	degree	UO	UO:0000185	-29.5436	degree	UO	UO:0000185	37.9998	degree	UO	UO:0000185	37.8586	degree	UO	UO:0000185	4906	meter	UO	UO:0000008	Gathering Metagenomics Sequences & Assembly	TARA064_bacteria_mesopelagic	bacteria	mesopelagic	East African Coastal Current
TARA Oceans station TARA064	marine metagenome	NCBITAXON	NCBITaxon:408172	East Madagascar Current	GAZ	GAZ:00000364	aquatic biome	ENVO	ENVO:00002030	-29.473	degree	UO	UO:0000185	-29.5436	degree	UO	UO:0000185	37.9998	degree	UO	UO:0000185	37.8586	degree	UO	UO:0000185	4906	meter	UO	UO:0000008	Gathering Metagenomics Sequences & Assembly	TARA064_bacteria_surface	bacteria	surface	East African Coastal Current
TARA Oceans station TARA064	marine metagenome	NCBITAXON	NCBITaxon:408172	East Madagascar Current	GAZ	GAZ:00000364	aquatic biome	ENVO	ENVO:00002030	-29.473	degree	UO	UO:0000185	-29.5436	degree	UO	UO:0000185	37.9998	degree	UO	UO:0000185	37.8586	degree	UO	UO:0000185	4906	meter	UO	UO:0000008	Gathering Metagenomics Sequences & Assembly	TARA064_girus_DCM	girus	DCM	East African Coastal Current
TARA Oceans station TARA064	marine metagenome	NCBITAXON	NCBITaxon:408172	East Madagascar Current	GAZ	GAZ:00000364	aquatic biome	ENVO	ENVO:00002030	-29.473	degree	UO	UO:0000185	-29.5436	degree	UO	UO:0000185	37.9998	degree	UO	UO:0000185	37.8586	degree	UO	UO:0000185	4906	meter	UO	UO:0000008	Gathering Metagenomics Sequences & Assembly	TARA064_protistan_mesopelagic	protistan	mesopelagic	East African Coastal Current
TARA Oceans station TARA064	marine metagenome	NCBITAXON	NCBITaxon:408172	East Madagascar Current	GAZ	GAZ:00000364	aquatic biome	ENVO	ENVO:00002030	-29.473	degree	UO	UO:0000185	-29.5436	degree	UO	UO:0000185	37.9998	degree	UO	UO:0000185	37.8586	degree	UO	UO:0000185	4906	meter	UO	UO:0000008	Gathering Metagenomics Sequences & Assembly	TARA064_virus_DCM	virus	DCM	East African Coastal Current
TARA Oceans station TARA064	marine metagenome	NCBITAXON	NCBITaxon:408172	East Madagascar Current	GAZ	GAZ:00000364	aquatic biome	ENVO	ENVO:00002030	-29.473	degree	UO	UO:0000185	-29.5436	degree	UO	UO:0000185	37.9998	degree	UO	UO:0000185	37.8586	degree	UO	UO:0000185	4906	meter	UO	UO:0000008	Gathering Metagenomics Sequences & Assembly	TARA064_virus_mesopelagic	virus	mesopelagic	East African Coastal Current
TARA Oceans station TARA064	marine metagenome	NCBITAXON	NCBITaxon:408172	East Madagascar Current	GAZ	GAZ:00000364	aquatic biome	ENVO	ENVO:00002030	-29.473	degree	UO	UO:0000185	-29.5436	degree	UO	UO:0000185	37.9998	degree	UO	UO:0000185	37.8586	degree	UO	UO:0000185	4906	meter	UO	UO:0000008	Gathering Metagenomics Sequences & Assembly	TARA064_virus_surface	virus	surface	East African Coastal Current
TARA Oceans station TARA065	marine metagenome	NCBITAXON	NCBITaxon:408172	East Madagascar Current	GAZ	GAZ:00000364	aquatic biome	ENVO	ENVO:00002030	-35.1728	degree	UO	UO:0000185	-35.2792	degree	UO	UO:0000185	26.382	degree	UO	UO:0000185	26.2868	degree	UO	UO:0000185	4236	meter	UO	UO:0000008	Gathering Metagenomics Sequences & Assembly	TARA065_bacteria_DCM	bacteria	DCM	East African Coastal Current
TARA Oceans station TARA065	marine metagenome	NCBITAXON	NCBITaxon:408172	East Madagascar Current	GAZ	GAZ:00000364	aquatic biome	ENVO	ENVO:00002030	-35.1728	degree	UO	UO:0000185	-35.2792	degree	UO	UO:0000185	26.382	degree	UO	UO:0000185	26.2868	degree	UO	UO:0000185	4236	meter	UO	UO:0000008	Gathering Metagenomics Sequences & Assembly	TARA065_bacteria_mesopelagic	bacteria	mesopelagic	East African Coastal Current
TARA Oceans station TARA065	marine metagenome	NCBITAXON	NCBITaxon:408172	East Madagascar Current	GAZ	GAZ:00000364	aquatic biome	ENVO	ENVO:00002030	-35.1728	degree	UO	UO:0000185	-35.2792	degree	UO	UO:0000185	26.382	degree	UO	UO:0000185	26.2868	degree	UO	UO:0000185	4236	meter	UO	UO:0000008	Gathering Metagenomics Sequences & Assembly	TARA065_bacteria_surface	bacteria	surface	East African Coastal Current
TARA Oceans station TARA065	marine metagenome	NCBITAXON	NCBITaxon:408172	East Madagascar Current	GAZ	GAZ:00000364	aquatic biome	ENVO	ENVO:00002030	-35.1728	degree	UO	UO:0000185	-35.2792	degree	UO	UO:0000185	26.382	degree	UO	UO:0000185	26.2868	degree	UO	UO:0000185	4236	meter	UO	UO:0000008	Gathering Metagenomics Sequences & Assembly	TARA065_girus_DCM	girus	DCM	East African Coastal Current
TARA Oceans station TARA065	marine metagenome	NCBITAXON	NCBITaxon:408172	East Madagascar Current	GAZ	GAZ:00000364	aquatic biome	ENVO	ENVO:00002030	-35.1728	degree	UO	UO:0000185	-35.2792	degree	UO	UO:0000185	26.382	degree	UO	UO:0000185	26.2868	degree	UO	UO:0000185	4236	meter	UO	UO:0000008	Gathering Metagenomics Sequences & Assembly	TARA065_girus_surface	girus	surface	East African Coastal Current
TARA Oceans station TARA065	marine metagenome	NCBITAXON	NCBITaxon:408172	East Madagascar Current	GAZ	GAZ:00000364	aquatic biome	ENVO	ENVO:00002030	-35.1728	degree	UO	UO:0000185	-35.2792	degree	UO	UO:0000185	26.382	degree	UO	UO:0000185	26.2868	degree	UO	UO:0000185	4236	meter	UO	UO:0000008	Gathering Metagenomics Sequences & Assembly	TARA065_virus_DCM	virus	DCM	East African Coastal Current
TARA Oceans station TARA066	marine metagenome	NCBITAXON	NCBITaxon:408172	East Madagascar Current	GAZ	GAZ:00000364	aquatic biome	ENVO	ENVO:00002030	-34.8477	degree	UO	UO:0000185	-34.9631	degree	UO	UO:0000185	18.1136	degree	UO	UO:0000185	17.9189	degree	UO	UO:0000185	2239	meter	UO	UO:0000008	Gathering Metagenomics Sequences & Assembly	TARA066_bacteria_DCM	bacteria	DCM	East African Coastal Current
TARA Oceans station TARA066	marine metagenome	NCBITAXON	NCBITaxon:408172	East Madagascar Current	GAZ	GAZ:00000364	aquatic biome	ENVO	ENVO:00002030	-34.8477	degree	UO	UO:0000185	-34.9631	degree	UO	UO:0000185	18.1136	degree	UO	UO:0000185	17.9189	degree	UO	UO:0000185	2239	meter	UO	UO:0000008	Gathering Metagenomics Sequences & Assembly	TARA066_bacteria_surface	bacteria	surface	East African Coastal Current
TARA Oceans station TARA066	marine metagenome	NCBITAXON	NCBITaxon:408172	East Madagascar Current	GAZ	GAZ:00000364	aquatic biome	ENVO	ENVO:00002030	-34.8477	degree	UO	UO:0000185	-34.9631	degree	UO	UO:0000185	18.1136	degree	UO	UO:0000185	17.9189	degree	UO	UO:0000185	2239	meter	UO	UO:0000008	Gathering Metagenomics Sequences & Assembly	TARA066_virus_DCM	virus	DCM	East African Coastal Current
TARA Oceans station TARA066	marine metagenome	NCBITAXON	NCBITaxon:408172	East Madagascar Current	GAZ	GAZ:00000364	aquatic biome	ENVO	ENVO:00002030	-34.8477	degree	UO	UO:0000185	-34.9631	degree	UO	UO:0000185	18.1136	degree	UO	UO:0000185	17.9189	degree	UO	UO:0000185	2239	meter	UO	UO:0000008	Gathering Metagenomics Sequences & Assembly	TARA066_virus_surface	virus	surface	East African Coastal Current
TARA Oceans station TARA067	marine metagenome	NCBITAXON	NCBITaxon:408172	South Atlantic Ocean	GAZ	GAZ:00000378	aquatic biome	ENVO	ENVO:00002030	-31.9733	degree	UO	UO:0000185	-32.6105	degree	UO	UO:0000185	17.7127	degree	UO	UO:0000185	16.6995	degree	UO	UO:0000185	420	meter	UO	UO:0000008	Gathering Metagenomics Sequences & Assembly	TARA067_bacteria_surface	bacteria	surface	South Atlantic
TARA Oceans station TARA067	marine metagenome	NCBITAXON	NCBITaxon:408172	South Atlantic Ocean	GAZ	GAZ:00000378	aquatic biome	ENVO	ENVO:00002030	-31.9733	degree	UO	UO:0000185	-32.6105	degree	UO	UO:0000185	17.7127	degree	UO	UO:0000185	16.6995	degree	UO	UO:0000185	420	meter	UO	UO:0000008	Gathering Metagenomics Sequences & Assembly	TARA067_girus_surface	girus	surface	South Atlantic
TARA Oceans station TARA067	marine metagenome	NCBITAXON	NCBITaxon:408172	South Atlantic Ocean	GAZ	GAZ:00000378	aquatic biome	ENVO	ENVO:00002030	-31.9733	degree	UO	UO:0000185	-32.6105	degree	UO	UO:0000185	17.7127	degree	UO	UO:0000185	16.6995	degree	UO	UO:0000185	420	meter	UO	UO:0000008	Gathering Metagenomics Sequences & Assembly	TARA067_virus_surface	virus	surface	South Atlantic
TARA Oceans station TARA068	marine metagenome	NCBITAXON	NCBITaxon:408172	South Atlantic Ocean	GAZ	GAZ:00000378	aquatic biome	ENVO	ENVO:00002030	-31.0136	degree	UO	UO:0000185	-31.0642	degree	UO	UO:0000185	4.6977	degree	UO	UO:0000185	4.5417	degree	UO	UO:0000185	5013	meter	UO	UO:0000008	Gathering Metagenomics Sequences & Assembly	TARA068_bacteria_DCM	bacteria	DCM	South Atlantic
TARA Oceans station TARA068	marine metagenome	NCBITAXON	NCBITaxon:408172	South Atlantic Ocean	GAZ	GAZ:00000378	aquatic biome	ENVO	ENVO:00002030	-31.0136	degree	UO	UO:0000185	-31.0642	degree	UO	UO:0000185	4.6977	degree	UO	UO:0000185	4.5417	degree	UO	UO:0000185	5013	meter	UO	UO:0000008	Gathering Metagenomics Sequences & Assembly	TARA068_bacteria_mesopelagic	bacteria	mesopelagic	South Atlantic
TARA Oceans station TARA068	marine metagenome	NCBITAXON	NCBITaxon:408172	South Atlantic Ocean	GAZ	GAZ:00000378	aquatic biome	ENVO	ENVO:00002030	-31.0136	degree	UO	UO:0000185	-31.0642	degree	UO	UO:0000185	4.6977	degree	UO	UO:0000185	4.5417	degree	UO	UO:0000185	5013	meter	UO	UO:0000008	Gathering Metagenomics Sequences & Assembly	TARA068_bacteria_surface	bacteria	surface	South Atlantic
TARA Oceans station TARA068	marine metagenome	NCBITAXON	NCBITaxon:408172	South Atlantic Ocean	GAZ	GAZ:00000378	aquatic biome	ENVO	ENVO:00002030	-31.0136	degree	UO	UO:0000185	-31.0642	degree	UO	UO:0000185	4.6977	degree	UO	UO:0000185	4.5417	degree	UO	UO:0000185	5013	meter	UO	UO:0000008	Gathering Metagenomics Sequences & Assembly	TARA068_girus_DCM	girus	DCM	South Atlantic
TARA Oceans station TARA068	marine metagenome	NCBITAXON	NCBITaxon:408172	South Atlantic Ocean	GAZ	GAZ:00000378	aquatic biome	ENVO	ENVO:00002030	-31.0136	degree	UO	UO:0000185	-31.0642	degree	UO	UO:0000185	4.6977	degree	UO	UO:0000185	4.5417	degree	UO	UO:0000185	5013	meter	UO	UO:0000008	Gathering Metagenomics Sequences & Assembly	TARA068_girus_mesopelagic	girus	mesopelagic	South Atlantic
TARA Oceans station TARA068	marine metagenome	NCBITAXON	NCBITaxon:408172	South Atlantic Ocean	GAZ	GAZ:00000378	aquatic biome	ENVO	ENVO:00002030	-31.0136	degree	UO	UO:0000185	-31.0642	degree	UO	UO:0000185	4.6977	degree	UO	UO:0000185	4.5417	degree	UO	UO:0000185	5013	meter	UO	UO:0000008	Gathering Metagenomics Sequences & Assembly	TARA068_girus_surface	girus	surface	South Atlantic
TARA Oceans station TARA068	marine metagenome	NCBITAXON	NCBITaxon:408172	South Atlantic Ocean	GAZ	GAZ:00000378	aquatic biome	ENVO	ENVO:00002030	-31.0136	degree	UO	UO:0000185	-31.0642	degree	UO	UO:0000185	4.6977	degree	UO	UO:0000185	4.5417	degree	UO	UO:0000185	5013	meter	UO	UO:0000008	Gathering Metagenomics Sequences & Assembly	TARA068_protistan_DCM	protistan	DCM	South Atlantic
TARA Oceans station TARA068	marine metagenome	NCBITAXON	NCBITaxon:408172	South Atlantic Ocean	GAZ	GAZ:00000378	aquatic biome	ENVO	ENVO:00002030	-31.0136	degree	UO	UO:0000185	-31.0642	degree	UO	UO:0000185	4.6977	degree	UO	UO:0000185	4.5417	degree	UO	UO:0000185	5013	meter	UO	UO:0000008	Gathering Metagenomics Sequences & Assembly	TARA068_virus_mesopelagic	virus	mesopelagic	South Atlantic
TARA Oceans station TARA068	marine metagenome	NCBITAXON	NCBITaxon:408172	South Atlantic Ocean	GAZ	GAZ:00000378	aquatic biome	ENVO	ENVO:00002030	-31.0136	degree	UO	UO:0000185	-31.0642	degree	UO	UO:0000185	4.6977	degree	UO	UO:0000185	4.5417	degree	UO	UO:0000185	5013	meter	UO	UO:0000008	Gathering Metagenomics Sequences & Assembly	TARA068_virus_surface	virus	surface	South Atlantic
TARA Oceans station TARA070	marine metagenome	NCBITAXON	NCBITaxon:408172	South Atlantic Ocean	GAZ	GAZ:00000378	aquatic biome	ENVO	ENVO:00002030	-20.022	degree	UO	UO:0000185	-20.4368	degree	UO	UO:0000185	-3.1641	degree	UO	UO:0000185	-3.6627	degree	UO	UO:0000185	5572	meter	UO	UO:0000008	Gathering Metagenomics Sequences & Assembly	TARA070_bacteria_mesopelagic	bacteria	mesopelagic	South Atlantic
TARA Oceans station TARA070	marine metagenome	NCBITAXON	NCBITaxon:408172	South Atlantic Ocean	GAZ	GAZ:00000378	aquatic biome	ENVO	ENVO:00002030	-20.022	degree	UO	UO:0000185	-20.4368	degree	UO	UO:0000185	-3.1641	degree	UO	UO:0000185	-3.6627	degree	UO	UO:0000185	5572	meter	UO	UO:0000008	Gathering Metagenomics Sequences & Assembly	TARA070_bacteria_surface	bacteria	surface	South Atlantic
TARA Oceans station TARA070	marine metagenome	NCBITAXON	NCBITaxon:408172	South Atlantic Ocean	GAZ	GAZ:00000378	aquatic biome	ENVO	ENVO:00002030	-20.022	degree	UO	UO:0000185	-20.4368	degree	UO	UO:0000185	-3.1641	degree	UO	UO:0000185	-3.6627	degree	UO	UO:0000185	5572	meter	UO	UO:0000008	Gathering Metagenomics Sequences & Assembly	TARA070_girus_mesopelagic	girus	mesopelagic	South Atlantic
TARA Oceans station TARA070	marine metagenome	NCBITAXON	NCBITaxon:408172	South Atlantic Ocean	GAZ	GAZ:00000378	aquatic biome	ENVO	ENVO:00002030	-20.022	degree	UO	UO:0000185	-20.4368	degree	UO	UO:0000185	-3.1641	degree	UO	UO:0000185	-3.6627	degree	UO	UO:0000185	5572	meter	UO	UO:0000008	Gathering Metagenomics Sequences & Assembly	TARA070_girus_surface	girus	surface	South Atlantic
TARA Oceans station TARA070	marine metagenome	NCBITAXON	NCBITaxon:408172	South Atlantic Ocean	GAZ	GAZ:00000378	aquatic biome	ENVO	ENVO:00002030	-20.022	degree	UO	UO:0000185	-20.4368	degree	UO	UO:0000185	-3.1641	degree	UO	UO:0000185	-3.6627	degree	UO	UO:0000185	5572	meter	UO	UO:0000008	Gathering Metagenomics Sequences & Assembly	TARA070_virus_mesopelagic	virus	mesopelagic	South Atlantic
TARA Oceans station TARA070	marine metagenome	NCBITAXON	NCBITaxon:408172	South Atlantic Ocean	GAZ	GAZ:00000378	aquatic biome	ENVO	ENVO:00002030	-20.022	degree	UO	UO:0000185	-20.4368	degree	UO	UO:0000185	-3.1641	degree	UO	UO:0000185	-3.6627	degree	UO	UO:0000185	5572	meter	UO	UO:0000008	Gathering Metagenomics Sequences & Assembly	TARA070_virus_surface	virus	surface	South Atlantic
TARA Oceans station TARA072	marine metagenome	NCBITAXON	NCBITaxon:408172	South Atlantic Ocean	GAZ	GAZ:00000378	aquatic biome	ENVO	ENVO:00002030	-8.5699	degree	UO	UO:0000185	-8.8118	degree	UO	UO:0000185	-17.9034	degree	UO	UO:0000185	-18.1078	degree	UO	UO:0000185	4147	meter	UO	UO:0000008	Gathering Metagenomics Sequences & Assembly	TARA072_bacteria_DCM	bacteria	DCM	South Atlantic
TARA Oceans station TARA072	marine metagenome	NCBITAXON	NCBITaxon:408172	South Atlantic Ocean	GAZ	GAZ:00000378	aquatic biome	ENVO	ENVO:00002030	-8.5699	degree	UO	UO:0000185	-8.8118	degree	UO	UO:0000185	-17.9034	degree	UO	UO:0000185	-18.1078	degree	UO	UO:0000185	4147	meter	UO	UO:0000008	Gathering Metagenomics Sequences & Assembly	TARA072_bacteria_mesopelagic	bacteria	mesopelagic	South Atlantic
TARA Oceans station TARA072	marine metagenome	NCBITAXON	NCBITaxon:408172	South Atlantic Ocean	GAZ	GAZ:00000378	aquatic biome	ENVO	ENVO:00002030	-8.5699	degree	UO	UO:0000185	-8.8118	degree	UO	UO:0000185	-17.9034	degree	UO	UO:0000185	-18.1078	degree	UO	UO:0000185	4147	meter	UO	UO:0000008	Gathering Metagenomics Sequences & Assembly	TARA072_bacteria_surface	bacteria	surface	South Atlantic
TARA Oceans station TARA072	marine metagenome	NCBITAXON	NCBITaxon:408172	South Atlantic Ocean	GAZ	GAZ:00000378	aquatic biome	ENVO	ENVO:00002030	-8.5699	degree	UO	UO:0000185	-8.8118	degree	UO	UO:0000185	-17.9034	degree	UO	UO:0000185	-18.1078	degree	UO	UO:0000185	4147	meter	UO	UO:0000008	Gathering Metagenomics Sequences & Assembly	TARA072_virus_DCM	virus	DCM	South Atlantic
TARA Oceans station TARA072	marine metagenome	NCBITAXON	NCBITaxon:408172	South Atlantic Ocean	GAZ	GAZ:00000378	aquatic biome	ENVO	ENVO:00002030	-8.5699	degree	UO	UO:0000185	-8.8118	degree	UO	UO:0000185	-17.9034	degree	UO	UO:0000185	-18.1078	degree	UO	UO:0000185	4147	meter	UO	UO:0000008	Gathering Metagenomics Sequences & Assembly	TARA072_virus_mesopelagic	virus	mesopelagic	South Atlantic
TARA Oceans station TARA072	marine metagenome	NCBITAXON	NCBITaxon:408172	South Atlantic Ocean	GAZ	GAZ:00000378	aquatic biome	ENVO	ENVO:00002030	-8.5699	degree	UO	UO:0000185	-8.8118	degree	UO	UO:0000185	-17.9034	degree	UO	UO:0000185	-18.1078	degree	UO	UO:0000185	4147	meter	UO	UO:0000008	Gathering Metagenomics Sequences & Assembly	TARA072_virus_surface	virus	surface	South Atlantic
TARA Oceans station TARA076	marine metagenome	NCBITAXON	NCBITaxon:408172	South Atlantic Ocean	GAZ	GAZ:00000378	aquatic biome	ENVO	ENVO:00002030	-20.9308	degree	UO	UO:0000185	-21.1269	degree	UO	UO:0000185	-35.0243	degree	UO	UO:0000185	-35.4385	degree	UO	UO:0000185	4371	meter	UO	UO:0000008	Gathering Metagenomics Sequences & Assembly	TARA076_bacteria_DCM	bacteria	DCM	South Atlantic
TARA Oceans station TARA076	marine metagenome	NCBITAXON	NCBITaxon:408172	South Atlantic Ocean	GAZ	GAZ:00000378	aquatic biome	ENVO	ENVO:00002030	-20.9308	degree	UO	UO:0000185	-21.1269	degree	UO	UO:0000185	-35.0243	degree	UO	UO:0000185	-35.4385	degree	UO	UO:0000185	4371	meter	UO	UO:0000008	Gathering Metagenomics Sequences & Assembly	TARA076_bacteria_mesopelagic	bacteria	mesopelagic	South Atlantic
TARA Oceans station TARA076	marine metagenome	NCBITAXON	NCBITaxon:408172	South Atlantic Ocean	GAZ	GAZ:00000378	aquatic biome	ENVO	ENVO:00002030	-20.9308	degree	UO	UO:0000185	-21.1269	degree	UO	UO:0000185	-35.0243	degree	UO	UO:0000185	-35.4385	degree	UO	UO:0000185	4371	meter	UO	UO:0000008	Gathering Metagenomics Sequences & Assembly	TARA076_girus_DCM	girus	DCM	South Atlantic
TARA Oceans station TARA076	marine metagenome	NCBITAXON	NCBITaxon:408172	South Atlantic Ocean	GAZ	GAZ:00000378	aquatic biome	ENVO	ENVO:00002030	-20.9308	degree	UO	UO:0000185	-21.1269	degree	UO	UO:0000185	-35.0243	degree	UO	UO:0000185	-35.4385	degree	UO	UO:0000185	4371	meter	UO	UO:0000008	Gathering Metagenomics Sequences & Assembly	TARA076_girus_mesopelagic	girus	mesopelagic	South Atlantic
TARA Oceans station TARA076	marine metagenome	NCBITAXON	NCBITaxon:408172	South Atlantic Ocean	GAZ	GAZ:00000378	aquatic biome	ENVO	ENVO:00002030	-20.9308	degree	UO	UO:0000185	-21.1269	degree	UO	UO:0000185	-35.0243	degree	UO	UO:0000185	-35.4385	degree	UO	UO:0000185	4371	meter	UO	UO:0000008	Gathering Metagenomics Sequences & Assembly	TARA076_girus_surface	girus	surface	South Atlantic
TARA Oceans station TARA076	marine metagenome	NCBITAXON	NCBITaxon:408172	South Atlantic Ocean	GAZ	GAZ:00000378	aquatic biome	ENVO	ENVO:00002030	-20.9308	degree	UO	UO:0000185	-21.1269	degree	UO	UO:0000185	-35.0243	degree	UO	UO:0000185	-35.4385	degree	UO	UO:0000185	4371	meter	UO	UO:0000008	Gathering Metagenomics Sequences & Assembly	TARA076_virus_DCM	virus	DCM	South Atlantic
TARA Oceans station TARA076	marine metagenome	NCBITAXON	NCBITaxon:408172	South Atlantic Ocean	GAZ	GAZ:00000378	aquatic biome	ENVO	ENVO:00002030	-20.9308	degree	UO	UO:0000185	-21.1269	degree	UO	UO:0000185	-35.0243	degree	UO	UO:0000185	-35.4385	degree	UO	UO:0000185	4371	meter	UO	UO:0000008	Gathering Metagenomics Sequences & Assembly	TARA076_virus_mesopelagic	virus	mesopelagic	South Atlantic
TARA Oceans station TARA076	marine metagenome	NCBITAXON	NCBITaxon:408172	South Atlantic Ocean	GAZ	GAZ:00000378	aquatic biome	ENVO	ENVO:00002030	-20.9308	degree	UO	UO:0000185	-21.1269	degree	UO	UO:0000185	-35.0243	degree	UO	UO:0000185	-35.4385	degree	UO	UO:0000185	4371	meter	UO	UO:0000008	Gathering Metagenomics Sequences & Assembly	TARA076_virus_surface	virus	surface	South Atlantic
TARA Oceans station TARA078	marine metagenome	NCBITAXON	NCBITaxon:408172	South Atlantic Ocean	GAZ	GAZ:00000378	aquatic biome	ENVO	ENVO:00002030	-29.5646	degree	UO	UO:0000185	-30.7506	degree	UO	UO:0000185	-43.1741	degree	UO	UO:0000185	-43.4713	degree	UO	UO:0000185	4157	meter	UO	UO:0000008	Gathering Metagenomics Sequences & Assembly	TARA078_bacteria_DCM	bacteria	DCM	South Atlantic
TARA Oceans station TARA078	marine metagenome	NCBITAXON	NCBITaxon:408172	South Atlantic Ocean	GAZ	GAZ:00000378	aquatic biome	ENVO	ENVO:00002030	-29.5646	degree	UO	UO:0000185	-30.7506	degree	UO	UO:0000185	-43.1741	degree	UO	UO:0000185	-43.4713	degree	UO	UO:0000185	4157	meter	UO	UO:0000008	Gathering Metagenomics Sequences & Assembly	TARA078_bacteria_mesopelagic	bacteria	mesopelagic	South Atlantic
TARA Oceans station TARA078	marine metagenome	NCBITAXON	NCBITaxon:408172	South Atlantic Ocean	GAZ	GAZ:00000378	aquatic biome	ENVO	ENVO:00002030	-29.5646	degree	UO	UO:0000185	-30.7506	degree	UO	UO:0000185	-43.1741	degree	UO	UO:0000185	-43.4713	degree	UO	UO:0000185	4157	meter	UO	UO:0000008	Gathering Metagenomics Sequences & Assembly	TARA078_girus_DCM	girus	DCM	South Atlantic
TARA Oceans station TARA078	marine metagenome	NCBITAXON	NCBITaxon:408172	South Atlantic Ocean	GAZ	GAZ:00000378	aquatic biome	ENVO	ENVO:00002030	-29.5646	degree	UO	UO:0000185	-30.7506	degree	UO	UO:0000185	-43.1741	degree	UO	UO:0000185	-43.4713	degree	UO	UO:0000185	4157	meter	UO	UO:0000008	Gathering Metagenomics Sequences & Assembly	TARA078_girus_mesopelagic	girus	mesopelagic	South Atlantic
TARA Oceans station TARA078	marine metagenome	NCBITAXON	NCBITaxon:408172	South Atlantic Ocean	GAZ	GAZ:00000378	aquatic biome	ENVO	ENVO:00002030	-29.5646	degree	UO	UO:0000185	-30.7506	degree	UO	UO:0000185	-43.1741	degree	UO	UO:0000185	-43.4713	degree	UO	UO:0000185	4157	meter	UO	UO:0000008	Gathering Metagenomics Sequences & Assembly	TARA078_girus_surface	girus	surface	South Atlantic
TARA Oceans station TARA078	marine metagenome	NCBITAXON	NCBITaxon:408172	South Atlantic Ocean	GAZ	GAZ:00000378	aquatic biome	ENVO	ENVO:00002030	-29.5646	degree	UO	UO:0000185	-30.7506	degree	UO	UO:0000185	-43.1741	degree	UO	UO:0000185	-43.4713	degree	UO	UO:0000185	4157	meter	UO	UO:0000008	Gathering Metagenomics Sequences & Assembly	TARA078_virus_DCM	virus	DCM	South Atlantic
TARA Oceans station TARA078	marine metagenome	NCBITAXON	NCBITaxon:408172	South Atlantic Ocean	GAZ	GAZ:00000378	aquatic biome	ENVO	ENVO:00002030	-29.5646	degree	UO	UO:0000185	-30.7506	degree	UO	UO:0000185	-43.1741	degree	UO	UO:0000185	-43.4713	degree	UO	UO:0000185	4157	meter	UO	UO:0000008	Gathering Metagenomics Sequences & Assembly	TARA078_virus_surface	virus	surface	South Atlantic
TARA Oceans station TARA082	marine metagenome	NCBITAXON	NCBITaxon:408172	South Atlantic Ocean	GAZ	GAZ:00000378	aquatic biome	ENVO	ENVO:00002030	-47.1175	degree	UO	UO:0000185	-47.2129	degree	UO	UO:0000185	-57.7286	degree	UO	UO:0000185	-58.295	degree	UO	UO:0000185	3934	meter	UO	UO:0000008	Gathering Metagenomics Sequences & Assembly	TARA082_virus_DCM	virus	DCM	South Atlantic
TARA Oceans station TARA082	marine metagenome	NCBITAXON	NCBITaxon:408172	South Atlantic Ocean	GAZ	GAZ:00000378	aquatic biome	ENVO	ENVO:00002030	-47.1175	degree	UO	UO:0000185	-47.2129	degree	UO	UO:0000185	-57.7286	degree	UO	UO:0000185	-58.295	degree	UO	UO:0000185	3934	meter	UO	UO:0000008	Gathering Metagenomics Sequences & Assembly	TARA082_virus_surface	virus	surface	South Atlantic
TARA Oceans station TARA093	marine metagenome	NCBITAXON	NCBITaxon:408172	Humboldt Current	GAZ	GAZ:00000348	aquatic biome	ENVO	ENVO:00002030	-33.4573	degree	UO	UO:0000185	-34.0665	degree	UO	UO:0000185	-72.1236	degree	UO	UO:0000185	-73.1066	degree	UO	UO:0000185	5474	meter	UO	UO:0000008	Gathering Metagenomics Sequences & Assembly	TARA093_bacteria_DCM	bacteria	DCM	Chile-Peru Coastal Current
TARA Oceans station TARA093	marine metagenome	NCBITAXON	NCBITaxon:408172	Humboldt Current	GAZ	GAZ:00000348	aquatic biome	ENVO	ENVO:00002030	-33.4573	degree	UO	UO:0000185	-34.0665	degree	UO	UO:0000185	-72.1236	degree	UO	UO:0000185	-73.1066	degree	UO	UO:0000185	5474	meter	UO	UO:0000008	Gathering Metagenomics Sequences & Assembly	TARA093_bacteria_surface	bacteria	surface	Chile-Peru Coastal Current
TARA Oceans station TARA093	marine metagenome	NCBITAXON	NCBITaxon:408172	Humboldt Current	GAZ	GAZ:00000348	aquatic biome	ENVO	ENVO:00002030	-33.4573	degree	UO	UO:0000185	-34.0665	degree	UO	UO:0000185	-72.1236	degree	UO	UO:0000185	-73.1066	degree	UO	UO:0000185	5474	meter	UO	UO:0000008	Gathering Metagenomics Sequences & Assembly	TARA093_protistan_DCM	protistan	DCM	Chile-Peru Coastal Current
TARA Oceans station TARA093	marine metagenome	NCBITAXON	NCBITaxon:408172	Humboldt Current	GAZ	GAZ:00000348	aquatic biome	ENVO	ENVO:00002030	-33.4573	degree	UO	UO:0000185	-34.0665	degree	UO	UO:0000185	-72.1236	degree	UO	UO:0000185	-73.1066	degree	UO	UO:0000185	5474	meter	UO	UO:0000008	Gathering Metagenomics Sequences & Assembly	TARA093_protistan_surface	protistan	surface	Chile-Peru Coastal Current
TARA Oceans station TARA102	marine metagenome	NCBITAXON	NCBITaxon:408172	Humboldt Current	GAZ	GAZ:00000348	aquatic biome	ENVO	ENVO:00002030	-5.1578	degree	UO	UO:0000185	-5.2771	degree	UO	UO:0000185	-85.1545	degree	UO	UO:0000185	-85.3862	degree	UO	UO:0000185	4190	meter	UO	UO:0000008	Gathering Metagenomics Sequences & Assembly	TARA102_protistan_DCM	protistan	DCM	Chile-Peru Coastal Current
TARA Oceans station TARA102	marine metagenome	NCBITAXON	NCBITaxon:408172	Humboldt Current	GAZ	GAZ:00000348	aquatic biome	ENVO	ENVO:00002030	-5.1578	degree	UO	UO:0000185	-5.2771	degree	UO	UO:0000185	-85.1545	degree	UO	UO:0000185	-85.3862	degree	UO	UO:0000185	4190	meter	UO	UO:0000008	Gathering Metagenomics Sequences & Assembly	TARA102_protistan_mesopelagic	protistan	mesopelagic	Chile-Peru Coastal Current
TARA Oceans station TARA102	marine metagenome	NCBITAXON	NCBITaxon:408172	Humboldt Current	GAZ	GAZ:00000348	aquatic biome	ENVO	ENVO:00002030	-5.1578	degree	UO	UO:0000185	-5.2771	degree	UO	UO:0000185	-85.1545	degree	UO	UO:0000185	-85.3862	degree	UO	UO:0000185	4190	meter	UO	UO:0000008	Gathering Metagenomics Sequences & Assembly	TARA102_protistan_surface	protistan	surface	Chile-Peru Coastal Current
TARA Oceans station TARA102	marine metagenome	NCBITAXON	NCBITaxon:408172	Humboldt Current	GAZ	GAZ:00000348	aquatic biome	ENVO	ENVO:00002030	-5.1578	degree	UO	UO:0000185	-5.2771	degree	UO	UO:0000185	-85.1545	degree	UO	UO:0000185	-85.3862	degree	UO	UO:0000185	4190	meter	UO	UO:0000008	Gathering Metagenomics Sequences & Assembly	TARA102_virus_DCM	virus	DCM	Chile-Peru Coastal Current
TARA Oceans station TARA102	marine metagenome	NCBITAXON	NCBITaxon:408172	Humboldt Current	GAZ	GAZ:00000348	aquatic biome	ENVO	ENVO:00002030	-5.1578	degree	UO	UO:0000185	-5.2771	degree	UO	UO:0000185	-85.1545	degree	UO	UO:0000185	-85.3862	degree	UO	UO:0000185	4190	meter	UO	UO:0000008	Gathering Metagenomics Sequences & Assembly	TARA102_virus_mesopelagic	virus	mesopelagic	Chile-Peru Coastal Current
TARA Oceans station TARA102	marine metagenome	NCBITAXON	NCBITaxon:408172	Humboldt Current	GAZ	GAZ:00000348	aquatic biome	ENVO	ENVO:00002030	-5.1578	degree	UO	UO:0000185	-5.2771	degree	UO	UO:0000185	-85.1545	degree	UO	UO:0000185	-85.3862	degree	UO	UO:0000185	4190	meter	UO	UO:0000008	Gathering Metagenomics Sequences & Assembly	TARA102_virus_surface	virus	surface	Chile-Peru Coastal Current
TARA Oceans station TARA109	marine metagenome	NCBITAXON	NCBITaxon:408172	Humboldt Current	GAZ	GAZ:00000348	aquatic biome	ENVO	ENVO:00002030	2.1088	degree	UO	UO:0000185	1.4919	degree	UO	UO:0000185	-84.5022	degree	UO	UO:0000185	-84.5885	degree	UO	UO:0000185	4052	meter	UO	UO:0000008	Gathering Metagenomics Sequences & Assembly	TARA109_protistan_DCM	protistan	DCM	Chile-Peru Coastal Current
TARA Oceans station TARA109	marine metagenome	NCBITAXON	NCBITaxon:408172	Humboldt Current	GAZ	GAZ:00000348	aquatic biome	ENVO	ENVO:00002030	2.1088	degree	UO	UO:0000185	1.4919	degree	UO	UO:0000185	-84.5022	degree	UO	UO:0000185	-84.5885	degree	UO	UO:0000185	4052	meter	UO	UO:0000008	Gathering Metagenomics Sequences & Assembly	TARA109_protistan_mesopelagic	protistan	mesopelagic	Chile-Peru Coastal Current
TARA Oceans station TARA109	marine metagenome	NCBITAXON	NCBITaxon:408172	Humboldt Current	GAZ	GAZ:00000348	aquatic biome	ENVO	ENVO:00002030	2.1088	degree	UO	UO:0000185	1.4919	degree	UO	UO:0000185	-84.5022	degree	UO	UO:0000185	-84.5885	degree	UO	UO:0000185	4052	meter	UO	UO:0000008	Gathering Metagenomics Sequences & Assembly	TARA109_protistan_surface	protistan	surface	Chile-Peru Coastal Current
TARA Oceans station TARA109	marine metagenome	NCBITAXON	NCBITaxon:408172	South Pacific Ocean	GAZ	GAZ:00002418	aquatic biome	ENVO	ENVO:00002030	2.1088	degree	UO	UO:0000185	1.4919	degree	UO	UO:0000185	-84.5022	degree	UO	UO:0000185	-84.5885	degree	UO	UO:0000185	4052	meter	UO	UO:0000008	Gathering Metagenomics Sequences & Assembly	TARA109_virus_DCM	virus	DCM	South Pacific
TARA Oceans station TARA109	marine metagenome	NCBITAXON	NCBITaxon:408172	South Pacific Ocean	GAZ	GAZ:00002418	aquatic biome	ENVO	ENVO:00002030	2.1088	degree	UO	UO:0000185	1.4919	degree	UO	UO:0000185	-84.5022	degree	UO	UO:0000185	-84.5885	degree	UO	UO:0000185	4052	meter	UO	UO:0000008	Gathering Metagenomics Sequences & Assembly	TARA109_virus_surface	virus	surface	South Pacific
TARA Oceans station TARA094	marine metagenome	NCBITAXON	NCBITaxon:408172	South Pacific Ocean	GAZ	GAZ:00002418	aquatic biome	ENVO	ENVO:00002030	-32.733	degree	UO	UO:0000185	-32.7974	degree	UO	UO:0000185	-87.0693	degree	UO	UO:0000185	-87.1164	degree	UO	UO:0000185	3642	meter	UO	UO:0000008	Gathering Metagenomics Sequences & Assembly	TARA094_bacteria_surface	bacteria	surface	South Pacific
TARA Oceans station TARA096	marine metagenome	NCBITAXON	NCBITaxon:408172	South Pacific Ocean	GAZ	GAZ:00002418	aquatic biome	ENVO	ENVO:00002030	-29.5856	degree	UO	UO:0000185	-29.7238	degree	UO	UO:0000185	-101.1604	degree	UO	UO:0000185	-101.3763	degree	UO	UO:0000185	3552	meter	UO	UO:0000008	Gathering Metagenomics Sequences & Assembly	TARA096_bacteria_surface	bacteria	surface	South Pacific
TARA Oceans station TARA096	marine metagenome	NCBITAXON	NCBITaxon:408172	South Pacific Ocean	GAZ	GAZ:00002418	aquatic biome	ENVO	ENVO:00002030	-29.5856	degree	UO	UO:0000185	-29.7238	degree	UO	UO:0000185	-101.1604	degree	UO	UO:0000185	-101.3763	degree	UO	UO:0000185	3552	meter	UO	UO:0000008	Gathering Metagenomics Sequences & Assembly	TARA096_protistan_DCM	protistan	DCM	South Pacific
TARA Oceans station TARA096	marine metagenome	NCBITAXON	NCBITaxon:408172	South Pacific Ocean	GAZ	GAZ:00002418	aquatic biome	ENVO	ENVO:00002030	-29.5856	degree	UO	UO:0000185	-29.7238	degree	UO	UO:0000185	-101.1604	degree	UO	UO:0000185	-101.3763	degree	UO	UO:0000185	3552	meter	UO	UO:0000008	Gathering Metagenomics Sequences & Assembly	TARA096_protistan_surface	protistan	surface	South Pacific
TARA Oceans station TARA098	marine metagenome	NCBITAXON	NCBITaxon:408172	South Pacific Ocean	GAZ	GAZ:00002418	aquatic biome	ENVO	ENVO:00002030	-25.8006	degree	UO	UO:0000185	-26.7219	degree	UO	UO:0000185	-110.0423	degree	UO	UO:0000185	-111.9419	degree	UO	UO:0000185	3483	meter	UO	UO:0000008	Gathering Metagenomics Sequences & Assembly	TARA098_bacteria_DCM	bacteria	DCM	South Pacific
TARA Oceans station TARA098	marine metagenome	NCBITAXON	NCBITaxon:408172	South Pacific Ocean	GAZ	GAZ:00002418	aquatic biome	ENVO	ENVO:00002030	-25.8006	degree	UO	UO:0000185	-26.7219	degree	UO	UO:0000185	-110.0423	degree	UO	UO:0000185	-111.9419	degree	UO	UO:0000185	3483	meter	UO	UO:0000008	Gathering Metagenomics Sequences & Assembly	TARA098_bacteria_mesopelagic	bacteria	mesopelagic	South Pacific
TARA Oceans station TARA098	marine metagenome	NCBITAXON	NCBITaxon:408172	South Pacific Ocean	GAZ	GAZ:00002418	aquatic biome	ENVO	ENVO:00002030	-25.8006	degree	UO	UO:0000185	-26.7219	degree	UO	UO:0000185	-110.0423	degree	UO	UO:0000185	-111.9419	degree	UO	UO:0000185	3483	meter	UO	UO:0000008	Gathering Metagenomics Sequences & Assembly	TARA098_bacteria_surface	bacteria	surface	South Pacific
TARA Oceans station TARA098	marine metagenome	NCBITAXON	NCBITaxon:408172	South Pacific Ocean	GAZ	GAZ:00002418	aquatic biome	ENVO	ENVO:00002030	-25.8006	degree	UO	UO:0000185	-26.7219	degree	UO	UO:0000185	-110.0423	degree	UO	UO:0000185	-111.9419	degree	UO	UO:0000185	3483	meter	UO	UO:0000008	Gathering Metagenomics Sequences & Assembly	TARA098_protistan_DCM	protistan	DCM	South Pacific
TARA Oceans station TARA099	marine metagenome	NCBITAXON	NCBITaxon:408172	South Pacific Ocean	GAZ	GAZ:00002418	aquatic biome	ENVO	ENVO:00002030	-21.1042	degree	UO	UO:0000185	-21.1769	degree	UO	UO:0000185	-104.787	degree	UO	UO:0000185	-104.9163	degree	UO	UO:0000185	3933	meter	UO	UO:0000008	Gathering Metagenomics Sequences & Assembly	TARA099_bacteria_surface	bacteria	surface	South Pacific
TARA Oceans station TARA100	marine metagenome	NCBITAXON	NCBITaxon:408172	South Pacific Ocean	GAZ	GAZ:00002418	aquatic biome	ENVO	ENVO:00002030	-12.8996	degree	UO	UO:0000185	-13.4251	degree	UO	UO:0000185	-95.9759	degree	UO	UO:0000185	-96.5896	degree	UO	UO:0000185	4702	meter	UO	UO:0000008	Gathering Metagenomics Sequences & Assembly	TARA100_protistan_DCM-total	protistan	DCM-total	South Pacific
TARA Oceans station TARA100	marine metagenome	NCBITAXON	NCBITaxon:408172	South Pacific Ocean	GAZ	GAZ:00002418	aquatic biome	ENVO	ENVO:00002030	-12.8996	degree	UO	UO:0000185	-13.4251	degree	UO	UO:0000185	-95.9759	degree	UO	UO:0000185	-96.5896	degree	UO	UO:0000185	4702	meter	UO	UO:0000008	Gathering Metagenomics Sequences & Assembly	TARA100_protistan_DCM-a	protistan	DCM-a	South Pacific
TARA Oceans station TARA100	marine metagenome	NCBITAXON	NCBITaxon:408172	South Pacific Ocean	GAZ	GAZ:00002418	aquatic biome	ENVO	ENVO:00002030	-12.8996	degree	UO	UO:0000185	-13.4251	degree	UO	UO:0000185	-95.9759	degree	UO	UO:0000185	-96.5896	degree	UO	UO:0000185	4702	meter	UO	UO:0000008	Gathering Metagenomics Sequences & Assembly	TARA100_protistan_DCM-b	protistan	DCM-b	South Pacific
TARA Oceans station TARA100	marine metagenome	NCBITAXON	NCBITaxon:408172	South Pacific Ocean	GAZ	GAZ:00002418	aquatic biome	ENVO	ENVO:00002030	-12.8996	degree	UO	UO:0000185	-13.4251	degree	UO	UO:0000185	-95.9759	degree	UO	UO:0000185	-96.5896	degree	UO	UO:0000185	4702	meter	UO	UO:0000008	Gathering Metagenomics Sequences & Assembly	TARA100_protistan_DCM-c	protistan	DCM-c	South Pacific
TARA Oceans station TARA100	marine metagenome	NCBITAXON	NCBITaxon:408172	South Pacific Ocean	GAZ	GAZ:00002418	aquatic biome	ENVO	ENVO:00002030	-12.8996	degree	UO	UO:0000185	-13.4251	degree	UO	UO:0000185	-95.9759	degree	UO	UO:0000185	-96.5896	degree	UO	UO:0000185	4702	meter	UO	UO:0000008	Gathering Metagenomics Sequences & Assembly	TARA100_protistan_mesopelagic	protistan	mesopelagic	South Pacific
TARA Oceans station TARA100	marine metagenome	NCBITAXON	NCBITaxon:408172	South Pacific Ocean	GAZ	GAZ:00002418	aquatic biome	ENVO	ENVO:00002030	-12.8996	degree	UO	UO:0000185	-13.4251	degree	UO	UO:0000185	-95.9759	degree	UO	UO:0000185	-96.5896	degree	UO	UO:0000185	4702	meter	UO	UO:0000008	Gathering Metagenomics Sequences & Assembly	TARA100_protistan_surface	protistan	surface	South Pacific
TARA Oceans station TARA100	marine metagenome	NCBITAXON	NCBITaxon:408172	South Pacific Ocean	GAZ	GAZ:00002418	aquatic biome	ENVO	ENVO:00002030	-12.8996	degree	UO	UO:0000185	-13.4251	degree	UO	UO:0000185	-95.9759	degree	UO	UO:0000185	-96.5896	degree	UO	UO:0000185	4702	meter	UO	UO:0000008	Gathering Metagenomics Sequences & Assembly	TARA100_virus_DCM	virus	DCM	South Pacific
TARA Oceans station TARA100	marine metagenome	NCBITAXON	NCBITaxon:408172	South Pacific Ocean	GAZ	GAZ:00002418	aquatic biome	ENVO	ENVO:00002030	-12.8996	degree	UO	UO:0000185	-13.4251	degree	UO	UO:0000185	-95.9759	degree	UO	UO:0000185	-96.5896	degree	UO	UO:0000185	4702	meter	UO	UO:0000008	Gathering Metagenomics Sequences & Assembly	TARA100_virus_mesopelagic	virus	mesopelagic	South Pacific
TARA Oceans station TARA100	marine metagenome	NCBITAXON	NCBITaxon:408172	South Pacific Ocean	GAZ	GAZ:00002418	aquatic biome	ENVO	ENVO:00002030	-12.8996	degree	UO	UO:0000185	-13.4251	degree	UO	UO:0000185	-95.9759	degree	UO	UO:0000185	-96.5896	degree	UO	UO:0000185	4702	meter	UO	UO:0000008	Gathering Metagenomics Sequences & Assembly	TARA100_virus_surface	virus	surface	South Pacific
TARA Oceans station TARA110	marine metagenome	NCBITAXON	NCBITaxon:408172	South Pacific Ocean	GAZ	GAZ:00002418	aquatic biome	ENVO	ENVO:00002030	-1.6911	degree	UO	UO:0000185	-2.1349	degree	UO	UO:0000185	-84.5775	degree	UO	UO:0000185	-84.655	degree	UO	UO:0000185	3021	meter	UO	UO:0000008	Gathering Metagenomics Sequences & Assembly	TARA110_bacteria_DCM	bacteria	DCM	South Pacific
TARA Oceans station TARA110	marine metagenome	NCBITAXON	NCBITaxon:408172	South Pacific Ocean	GAZ	GAZ:00002418	aquatic biome	ENVO	ENVO:00002030	-1.6911	degree	UO	UO:0000185	-2.1349	degree	UO	UO:0000185	-84.5775	degree	UO	UO:0000185	-84.655	degree	UO	UO:0000185	3021	meter	UO	UO:0000008	Gathering Metagenomics Sequences & Assembly	TARA110_bacteria_mesopelagic	bacteria	mesopelagic	South Pacific
TARA Oceans station TARA110	marine metagenome	NCBITAXON	NCBITaxon:408172	South Pacific Ocean	GAZ	GAZ:00002418	aquatic biome	ENVO	ENVO:00002030	-1.6911	degree	UO	UO:0000185	-2.1349	degree	UO	UO:0000185	-84.5775	degree	UO	UO:0000185	-84.655	degree	UO	UO:0000185	3021	meter	UO	UO:0000008	Gathering Metagenomics Sequences & Assembly	TARA110_bacteria_surface	bacteria	surface	South Pacific
TARA Oceans station TARA110	marine metagenome	NCBITAXON	NCBITaxon:408172	South Pacific Ocean	GAZ	GAZ:00002418	aquatic biome	ENVO	ENVO:00002030	-1.6911	degree	UO	UO:0000185	-2.1349	degree	UO	UO:0000185	-84.5775	degree	UO	UO:0000185	-84.655	degree	UO	UO:0000185	3021	meter	UO	UO:0000008	Gathering Metagenomics Sequences & Assembly	TARA110_protistan_DCM-total	protistan	DCM-total	South Pacific
TARA Oceans station TARA110	marine metagenome	NCBITAXON	NCBITaxon:408172	South Pacific Ocean	GAZ	GAZ:00002418	aquatic biome	ENVO	ENVO:00002030	-1.6911	degree	UO	UO:0000185	-2.1349	degree	UO	UO:0000185	-84.5775	degree	UO	UO:0000185	-84.655	degree	UO	UO:0000185	3021	meter	UO	UO:0000008	Gathering Metagenomics Sequences & Assembly	TARA110_protistan_DCM-a	protistan	DCM-a	South Pacific
TARA Oceans station TARA110	marine metagenome	NCBITAXON	NCBITaxon:408172	South Pacific Ocean	GAZ	GAZ:00002418	aquatic biome	ENVO	ENVO:00002030	-1.6911	degree	UO	UO:0000185	-2.1349	degree	UO	UO:0000185	-84.5775	degree	UO	UO:0000185	-84.655	degree	UO	UO:0000185	3021	meter	UO	UO:0000008	Gathering Metagenomics Sequences & Assembly	TARA110_protistan_DCM-b	protistan	DCM-b	South Pacific
TARA Oceans station TARA110	marine metagenome	NCBITAXON	NCBITaxon:408172	South Pacific Ocean	GAZ	GAZ:00002418	aquatic biome	ENVO	ENVO:00002030	-1.6911	degree	UO	UO:0000185	-2.1349	degree	UO	UO:0000185	-84.5775	degree	UO	UO:0000185	-84.655	degree	UO	UO:0000185	3021	meter	UO	UO:0000008	Gathering Metagenomics Sequences & Assembly	TARA110_protistan_mesopelagic	protistan	mesopelagic	South Pacific
TARA Oceans station TARA110	marine metagenome	NCBITAXON	NCBITaxon:408172	South Pacific Ocean	GAZ	GAZ:00002418	aquatic biome	ENVO	ENVO:00002030	-1.6911	degree	UO	UO:0000185	-2.1349	degree	UO	UO:0000185	-84.5775	degree	UO	UO:0000185	-84.655	degree	UO	UO:0000185	3021	meter	UO	UO:0000008	Gathering Metagenomics Sequences & Assembly	TARA110_protistan_surface-total	protistan	surface-total	South Pacific
TARA Oceans station TARA110	marine metagenome	NCBITAXON	NCBITaxon:408172	South Pacific Ocean	GAZ	GAZ:00002418	aquatic biome	ENVO	ENVO:00002030	-1.6911	degree	UO	UO:0000185	-2.1349	degree	UO	UO:0000185	-84.5775	degree	UO	UO:0000185	-84.655	degree	UO	UO:0000185	3021	meter	UO	UO:0000008	Gathering Metagenomics Sequences & Assembly	TARA110_protistan_surface-a	protistan	surface-a	South Pacific
TARA Oceans station TARA110	marine metagenome	NCBITAXON	NCBITaxon:408172	South Pacific Ocean	GAZ	GAZ:00002418	aquatic biome	ENVO	ENVO:00002030	-1.6911	degree	UO	UO:0000185	-2.1349	degree	UO	UO:0000185	-84.5775	degree	UO	UO:0000185	-84.655	degree	UO	UO:0000185	3021	meter	UO	UO:0000008	Gathering Metagenomics Sequences & Assembly	TARA110_protistan_surface-b	protistan	surface-b	South Pacific
TARA Oceans station TARA110	marine metagenome	NCBITAXON	NCBITaxon:408172	South Pacific Ocean	GAZ	GAZ:00002418	aquatic biome	ENVO	ENVO:00002030	-1.6911	degree	UO	UO:0000185	-2.1349	degree	UO	UO:0000185	-84.5775	degree	UO	UO:0000185	-84.655	degree	UO	UO:0000185	3021	meter	UO	UO:0000008	Gathering Metagenomics Sequences & Assembly	TARA110_protistan_surface-c	protistan	surface-c	South Pacific
TARA Oceans station TARA111	marine metagenome	NCBITAXON	NCBITaxon:408172	South Pacific Ocean	GAZ	GAZ:00002418	aquatic biome	ENVO	ENVO:00002030	-16.8859	degree	UO	UO:0000185	-16.9785	degree	UO	UO:0000185	-100.5917	degree	UO	UO:0000185	-100.7324	degree	UO	UO:0000185	4172	meter	UO	UO:0000008	Gathering Metagenomics Sequences & Assembly	TARA111_bacteria_mesopelagic	bacteria	mesopelagic	South Pacific
TARA Oceans station TARA111	marine metagenome	NCBITAXON	NCBITaxon:408172	South Pacific Ocean	GAZ	GAZ:00002418	aquatic biome	ENVO	ENVO:00002030	-16.8859	degree	UO	UO:0000185	-16.9785	degree	UO	UO:0000185	-100.5917	degree	UO	UO:0000185	-100.7324	degree	UO	UO:0000185	4172	meter	UO	UO:0000008	Gathering Metagenomics Sequences & Assembly	TARA111_protistan_DCM-total	protistan	DCM-total	South Pacific
TARA Oceans station TARA111	marine metagenome	NCBITAXON	NCBITaxon:408172	South Pacific Ocean	GAZ	GAZ:00002418	aquatic biome	ENVO	ENVO:00002030	-16.8859	degree	UO	UO:0000185	-16.9785	degree	UO	UO:0000185	-100.5917	degree	UO	UO:0000185	-100.7324	degree	UO	UO:0000185	4172	meter	UO	UO:0000008	Gathering Metagenomics Sequences & Assembly	TARA111_protistan_DCM-a	protistan	DCM-a	South Pacific
TARA Oceans station TARA111	marine metagenome	NCBITAXON	NCBITaxon:408172	South Pacific Ocean	GAZ	GAZ:00002418	aquatic biome	ENVO	ENVO:00002030	-16.8859	degree	UO	UO:0000185	-16.9785	degree	UO	UO:0000185	-100.5917	degree	UO	UO:0000185	-100.7324	degree	UO	UO:0000185	4172	meter	UO	UO:0000008	Gathering Metagenomics Sequences & Assembly	TARA111_protistan_DCM-b	protistan	DCM-b	South Pacific
TARA Oceans station TARA111	marine metagenome	NCBITAXON	NCBITaxon:408172	South Pacific Ocean	GAZ	GAZ:00002418	aquatic biome	ENVO	ENVO:00002030	-16.8859	degree	UO	UO:0000185	-16.9785	degree	UO	UO:0000185	-100.5917	degree	UO	UO:0000185	-100.7324	degree	UO	UO:0000185	4172	meter	UO	UO:0000008	Gathering Metagenomics Sequences & Assembly	TARA111_protistan_mesopelagic	protistan	mesopelagic	South Pacific
TARA Oceans station TARA111	marine metagenome	NCBITAXON	NCBITaxon:408172	South Pacific Ocean	GAZ	GAZ:00002418	aquatic biome	ENVO	ENVO:00002030	-16.8859	degree	UO	UO:0000185	-16.9785	degree	UO	UO:0000185	-100.5917	degree	UO	UO:0000185	-100.7324	degree	UO	UO:0000185	4172	meter	UO	UO:0000008	Gathering Metagenomics Sequences & Assembly	TARA111_protistan_surface-total	protistan	surface-total	South Pacific
TARA Oceans station TARA111	marine metagenome	NCBITAXON	NCBITaxon:408172	South Pacific Ocean	GAZ	GAZ:00002418	aquatic biome	ENVO	ENVO:00002030	-16.8859	degree	UO	UO:0000185	-16.9785	degree	UO	UO:0000185	-100.5917	degree	UO	UO:0000185	-100.7324	degree	UO	UO:0000185	4172	meter	UO	UO:0000008	Gathering Metagenomics Sequences & Assembly	TARA111_protistan_surface-a	protistan	surface-a	South Pacific
TARA Oceans station TARA111	marine metagenome	NCBITAXON	NCBITaxon:408172	South Pacific Ocean	GAZ	GAZ:00002418	aquatic biome	ENVO	ENVO:00002030	-16.8859	degree	UO	UO:0000185	-16.9785	degree	UO	UO:0000185	-100.5917	degree	UO	UO:0000185	-100.7324	degree	UO	UO:0000185	4172	meter	UO	UO:0000008	Gathering Metagenomics Sequences & Assembly	TARA111_protistan_surface-b	protistan	surface-b	South Pacific
TARA Oceans station TARA111	marine metagenome	NCBITAXON	NCBITaxon:408172	South Pacific Ocean	GAZ	GAZ:00002418	aquatic biome	ENVO	ENVO:00002030	-16.8859	degree	UO	UO:0000185	-16.9785	degree	UO	UO:0000185	-100.5917	degree	UO	UO:0000185	-100.7324	degree	UO	UO:0000185	4172	meter	UO	UO:0000008	Gathering Metagenomics Sequences & Assembly	TARA111_virus_DCM	virus	DCM	South Pacific
TARA Oceans station TARA111	marine metagenome	NCBITAXON	NCBITaxon:408172	South Pacific Ocean	GAZ	GAZ:00002418	aquatic biome	ENVO	ENVO:00002030	-16.8859	degree	UO	UO:0000185	-16.9785	degree	UO	UO:0000185	-100.5917	degree	UO	UO:0000185	-100.7324	degree	UO	UO:0000185	4172	meter	UO	UO:0000008	Gathering Metagenomics Sequences & Assembly	TARA111_virus_surface	virus	surface	South Pacific
TARA Oceans station TARA112	marine metagenome	NCBITAXON	NCBITaxon:408172	South Pacific Ocean	GAZ	GAZ:00002418	aquatic biome	ENVO	ENVO:00002030	-23.1233	degree	UO	UO:0000185	-23.3166	degree	UO	UO:0000185	-129.3947	degree	UO	UO:0000185	-129.7613	degree	UO	UO:0000185	3826	meter	UO	UO:0000008	Gathering Metagenomics Sequences & Assembly	TARA112_bacteria_DCM	bacteria	DCM	South Pacific
TARA Oceans station TARA112	marine metagenome	NCBITAXON	NCBITaxon:408172	South Pacific Ocean	GAZ	GAZ:00002418	aquatic biome	ENVO	ENVO:00002030	-23.1233	degree	UO	UO:0000185	-23.3166	degree	UO	UO:0000185	-129.3947	degree	UO	UO:0000185	-129.7613	degree	UO	UO:0000185	3826	meter	UO	UO:0000008	Gathering Metagenomics Sequences & Assembly	TARA112_bacteria_mesopelagic	bacteria	mesopelagic	South Pacific
TARA Oceans station TARA112	marine metagenome	NCBITAXON	NCBITaxon:408172	South Pacific Ocean	GAZ	GAZ:00002418	aquatic biome	ENVO	ENVO:00002030	-23.1233	degree	UO	UO:0000185	-23.3166	degree	UO	UO:0000185	-129.3947	degree	UO	UO:0000185	-129.7613	degree	UO	UO:0000185	3826	meter	UO	UO:0000008	Gathering Metagenomics Sequences & Assembly	TARA112_bacteria_surface	bacteria	surface	South Pacific
TARA Oceans station TARA122	marine metagenome	NCBITAXON	NCBITaxon:408172	South Pacific Ocean	GAZ	GAZ:00002418	aquatic biome	ENVO	ENVO:00002030	-8.9269	degree	UO	UO:0000185	-9.0113	degree	UO	UO:0000185	-139.1394	degree	UO	UO:0000185	-139.5355	degree	UO	UO:0000185	3668	meter	UO	UO:0000008	Gathering Metagenomics Sequences & Assembly	TARA122_girus_DCM	girus	DCM	South Pacific
TARA Oceans station TARA122	marine metagenome	NCBITAXON	NCBITaxon:408172	South Pacific Ocean	GAZ	GAZ:00002418	aquatic biome	ENVO	ENVO:00002030	-8.9269	degree	UO	UO:0000185	-9.0113	degree	UO	UO:0000185	-139.1394	degree	UO	UO:0000185	-139.5355	degree	UO	UO:0000185	3668	meter	UO	UO:0000008	Gathering Metagenomics Sequences & Assembly	TARA122_girus_mesopelagic	girus	mesopelagic	South Pacific
TARA Oceans station TARA122	marine metagenome	NCBITAXON	NCBITaxon:408172	South Pacific Ocean	GAZ	GAZ:00002418	aquatic biome	ENVO	ENVO:00002030	-8.9269	degree	UO	UO:0000185	-9.0113	degree	UO	UO:0000185	-139.1394	degree	UO	UO:0000185	-139.5355	degree	UO	UO:0000185	3668	meter	UO	UO:0000008	Gathering Metagenomics Sequences & Assembly	TARA122_girus_surface	girus	surface	South Pacific
TARA Oceans station TARA122	marine metagenome	NCBITAXON	NCBITaxon:408172	South Pacific Ocean	GAZ	GAZ:00002418	aquatic biome	ENVO	ENVO:00002030	-8.9269	degree	UO	UO:0000185	-9.0113	degree	UO	UO:0000185	-139.1394	degree	UO	UO:0000185	-139.5355	degree	UO	UO:0000185	3668	meter	UO	UO:0000008	Gathering Metagenomics Sequences & Assembly	TARA122_protistan_DCM	protistan	DCM	South Pacific
TARA Oceans station TARA122	marine metagenome	NCBITAXON	NCBITaxon:408172	South Pacific Ocean	GAZ	GAZ:00002418	aquatic biome	ENVO	ENVO:00002030	-8.9269	degree	UO	UO:0000185	-9.0113	degree	UO	UO:0000185	-139.1394	degree	UO	UO:0000185	-139.5355	degree	UO	UO:0000185	3668	meter	UO	UO:0000008	Gathering Metagenomics Sequences & Assembly	TARA122_protistan_mesopelagic	protistan	mesopelagic	South Pacific
TARA Oceans station TARA122	marine metagenome	NCBITAXON	NCBITaxon:408172	South Pacific Ocean	GAZ	GAZ:00002418	aquatic biome	ENVO	ENVO:00002030	-8.9269	degree	UO	UO:0000185	-9.0113	degree	UO	UO:0000185	-139.1394	degree	UO	UO:0000185	-139.5355	degree	UO	UO:0000185	3668	meter	UO	UO:0000008	Gathering Metagenomics Sequences & Assembly	TARA122_protistan_surface-total	protistan	surface-total	South Pacific
TARA Oceans station TARA122	marine metagenome	NCBITAXON	NCBITaxon:408172	South Pacific Ocean	GAZ	GAZ:00002418	aquatic biome	ENVO	ENVO:00002030	-8.9269	degree	UO	UO:0000185	-9.0113	degree	UO	UO:0000185	-139.1394	degree	UO	UO:0000185	-139.5355	degree	UO	UO:0000185	3668	meter	UO	UO:0000008	Gathering Metagenomics Sequences & Assembly	TARA122_protistan_surface-a	protistan	surface-a	South Pacific
TARA Oceans station TARA122	marine metagenome	NCBITAXON	NCBITaxon:408172	South Pacific Ocean	GAZ	GAZ:00002418	aquatic biome	ENVO	ENVO:00002030	-8.9269	degree	UO	UO:0000185	-9.0113	degree	UO	UO:0000185	-139.1394	degree	UO	UO:0000185	-139.5355	degree	UO	UO:0000185	3668	meter	UO	UO:0000008	Gathering Metagenomics Sequences & Assembly	TARA122_protistan_surface-b	protistan	surface-b	South Pacific
TARA Oceans station TARA122	marine metagenome	NCBITAXON	NCBITaxon:408172	South Pacific Ocean	GAZ	GAZ:00002418	aquatic biome	ENVO	ENVO:00002030	-8.9269	degree	UO	UO:0000185	-9.0113	degree	UO	UO:0000185	-139.1394	degree	UO	UO:0000185	-139.5355	degree	UO	UO:0000185	3668	meter	UO	UO:0000008	Gathering Metagenomics Sequences & Assembly	TARA122_virus_DCM	virus	DCM	South Pacific
TARA Oceans station TARA122	marine metagenome	NCBITAXON	NCBITaxon:408172	South Pacific Ocean	GAZ	GAZ:00002418	aquatic biome	ENVO	ENVO:00002030	-8.9269	degree	UO	UO:0000185	-9.0113	degree	UO	UO:0000185	-139.1394	degree	UO	UO:0000185	-139.5355	degree	UO	UO:0000185	3668	meter	UO	UO:0000008	Gathering Metagenomics Sequences & Assembly	TARA122_virus_mesopelagic	virus	mesopelagic	South Pacific
TARA Oceans station TARA122	marine metagenome	NCBITAXON	NCBITaxon:408172	South Pacific Ocean	GAZ	GAZ:00002418	aquatic biome	ENVO	ENVO:00002030	-8.9269	degree	UO	UO:0000185	-9.0113	degree	UO	UO:0000185	-139.1394	degree	UO	UO:0000185	-139.5355	degree	UO	UO:0000185	3668	meter	UO	UO:0000008	Gathering Metagenomics Sequences & Assembly	TARA122_virus_surface	virus	surface	South Pacific
TARA Oceans station TARA123	marine metagenome	NCBITAXON	NCBITaxon:408172	South Pacific Ocean	GAZ	GAZ:00002418	aquatic biome	ENVO	ENVO:00002030	-8.8461	degree	UO	UO:0000185	-8.9109	degree	UO	UO:0000185	-140.276	degree	UO	UO:0000185	-140.3311	degree	UO	UO:0000185	2086	meter	UO	UO:0000008	Gathering Metagenomics Sequences & Assembly	TARA123_girus_epipelagic	girus	epipelagic	South Pacific
TARA Oceans station TARA123	marine metagenome	NCBITAXON	NCBITaxon:408172	South Pacific Ocean	GAZ	GAZ:00002418	aquatic biome	ENVO	ENVO:00002030	-8.8461	degree	UO	UO:0000185	-8.9109	degree	UO	UO:0000185	-140.276	degree	UO	UO:0000185	-140.3311	degree	UO	UO:0000185	2086	meter	UO	UO:0000008	Gathering Metagenomics Sequences & Assembly	TARA123_girus_surface	girus	surface	South Pacific
TARA Oceans station TARA123	marine metagenome	NCBITAXON	NCBITaxon:408172	South Pacific Ocean	GAZ	GAZ:00002418	aquatic biome	ENVO	ENVO:00002030	-8.8461	degree	UO	UO:0000185	-8.9109	degree	UO	UO:0000185	-140.276	degree	UO	UO:0000185	-140.3311	degree	UO	UO:0000185	2086	meter	UO	UO:0000008	Gathering Metagenomics Sequences & Assembly	TARA123_protistan_epipelagic	protistan	epipelagic	South Pacific
TARA Oceans station TARA123	marine metagenome	NCBITAXON	NCBITaxon:408172	South Pacific Ocean	GAZ	GAZ:00002418	aquatic biome	ENVO	ENVO:00002030	-8.8461	degree	UO	UO:0000185	-8.9109	degree	UO	UO:0000185	-140.276	degree	UO	UO:0000185	-140.3311	degree	UO	UO:0000185	2086	meter	UO	UO:0000008	Gathering Metagenomics Sequences & Assembly	TARA123_protistan_surface	protistan	surface	South Pacific
TARA Oceans station TARA123	marine metagenome	NCBITAXON	NCBITaxon:408172	South Pacific Ocean	GAZ	GAZ:00002418	aquatic biome	ENVO	ENVO:00002030	-8.8461	degree	UO	UO:0000185	-8.9109	degree	UO	UO:0000185	-140.276	degree	UO	UO:0000185	-140.3311	degree	UO	UO:0000185	2086	meter	UO	UO:0000008	Gathering Metagenomics Sequences & Assembly	TARA123_virus_epipelagic	virus	epipelagic	South Pacific
TARA Oceans station TARA123	marine metagenome	NCBITAXON	NCBITaxon:408172	South Pacific Ocean	GAZ	GAZ:00002418	aquatic biome	ENVO	ENVO:00002030	-8.8461	degree	UO	UO:0000185	-8.9109	degree	UO	UO:0000185	-140.276	degree	UO	UO:0000185	-140.3311	degree	UO	UO:0000185	2086	meter	UO	UO:0000008	Gathering Metagenomics Sequences & Assembly	TARA123_virus_surface	virus	surface	South Pacific
TARA Oceans station TARA124	marine metagenome	NCBITAXON	NCBITaxon:408172	South Pacific Ocean	GAZ	GAZ:00002418	aquatic biome	ENVO	ENVO:00002030	-8.8423	degree	UO	UO:0000185	-9.1553	degree	UO	UO:0000185	-140.4892	degree	UO	UO:0000185	-140.6858	degree	UO	UO:0000185	3007	meter	UO	UO:0000008	Gathering Metagenomics Sequences & Assembly	TARA124_girus_epipelagic	girus	epipelagic	South Pacific
TARA Oceans station TARA124	marine metagenome	NCBITAXON	NCBITaxon:408172	South Pacific Ocean	GAZ	GAZ:00002418	aquatic biome	ENVO	ENVO:00002030	-8.8423	degree	UO	UO:0000185	-9.1553	degree	UO	UO:0000185	-140.4892	degree	UO	UO:0000185	-140.6858	degree	UO	UO:0000185	3007	meter	UO	UO:0000008	Gathering Metagenomics Sequences & Assembly	TARA124_girus_surface	girus	surface	South Pacific
TARA Oceans station TARA124	marine metagenome	NCBITAXON	NCBITaxon:408172	South Pacific Ocean	GAZ	GAZ:00002418	aquatic biome	ENVO	ENVO:00002030	-8.8423	degree	UO	UO:0000185	-9.1553	degree	UO	UO:0000185	-140.4892	degree	UO	UO:0000185	-140.6858	degree	UO	UO:0000185	3007	meter	UO	UO:0000008	Gathering Metagenomics Sequences & Assembly	TARA124_protistan_epipelagic	protistan	epipelagic	South Pacific
TARA Oceans station TARA124	marine metagenome	NCBITAXON	NCBITaxon:408172	South Pacific Ocean	GAZ	GAZ:00002418	aquatic biome	ENVO	ENVO:00002030	-8.8423	degree	UO	UO:0000185	-9.1553	degree	UO	UO:0000185	-140.4892	degree	UO	UO:0000185	-140.6858	degree	UO	UO:0000185	3007	meter	UO	UO:0000008	Gathering Metagenomics Sequences & Assembly	TARA124_protistan_surface	protistan	surface	South Pacific
TARA Oceans station TARA124	marine metagenome	NCBITAXON	NCBITaxon:408172	South Pacific Ocean	GAZ	GAZ:00002418	aquatic biome	ENVO	ENVO:00002030	-8.8423	degree	UO	UO:0000185	-9.1553	degree	UO	UO:0000185	-140.4892	degree	UO	UO:0000185	-140.6858	degree	UO	UO:0000185	3007	meter	UO	UO:0000008	Gathering Metagenomics Sequences & Assembly	TARA124_virus_epipelagic	virus	epipelagic	South Pacific
TARA Oceans station TARA124	marine metagenome	NCBITAXON	NCBITaxon:408172	South Pacific Ocean	GAZ	GAZ:00002418	aquatic biome	ENVO	ENVO:00002030	-8.8423	degree	UO	UO:0000185	-9.1553	degree	UO	UO:0000185	-140.4892	degree	UO	UO:0000185	-140.6858	degree	UO	UO:0000185	3007	meter	UO	UO:0000008	Gathering Metagenomics Sequences & Assembly	TARA124_virus_surface	virus	surface	South Pacific
TARA Oceans station TARA125	marine metagenome	NCBITAXON	NCBITaxon:408172	South Pacific Ocean	GAZ	GAZ:00002418	aquatic biome	ENVO	ENVO:00002030	-8.867	degree	UO	UO:0000185	-8.9124	degree	UO	UO:0000185	-142.5461	degree	UO	UO:0000185	-142.673	degree	UO	UO:0000185	4533	meter	UO	UO:0000008	Gathering Metagenomics Sequences & Assembly	TARA125_girus_epipelagic	girus	epipelagic	South Pacific
TARA Oceans station TARA125	marine metagenome	NCBITAXON	NCBITaxon:408172	South Pacific Ocean	GAZ	GAZ:00002418	aquatic biome	ENVO	ENVO:00002030	-8.867	degree	UO	UO:0000185	-8.9124	degree	UO	UO:0000185	-142.5461	degree	UO	UO:0000185	-142.673	degree	UO	UO:0000185	4533	meter	UO	UO:0000008	Gathering Metagenomics Sequences & Assembly	TARA125_girus_surface	girus	surface	South Pacific
TARA Oceans station TARA125	marine metagenome	NCBITAXON	NCBITaxon:408172	South Pacific Ocean	GAZ	GAZ:00002418	aquatic biome	ENVO	ENVO:00002030	-8.867	degree	UO	UO:0000185	-8.9124	degree	UO	UO:0000185	-142.5461	degree	UO	UO:0000185	-142.673	degree	UO	UO:0000185	4533	meter	UO	UO:0000008	Gathering Metagenomics Sequences & Assembly	TARA125_protistan_epipelagic	protistan	epipelagic	South Pacific
TARA Oceans station TARA125	marine metagenome	NCBITAXON	NCBITaxon:408172	South Pacific Ocean	GAZ	GAZ:00002418	aquatic biome	ENVO	ENVO:00002030	-8.867	degree	UO	UO:0000185	-8.9124	degree	UO	UO:0000185	-142.5461	degree	UO	UO:0000185	-142.673	degree	UO	UO:0000185	4533	meter	UO	UO:0000008	Gathering Metagenomics Sequences & Assembly	TARA125_protistan_surface	protistan	surface	South Pacific
TARA Oceans station TARA125	marine metagenome	NCBITAXON	NCBITaxon:408172	South Pacific Ocean	GAZ	GAZ:00002418	aquatic biome	ENVO	ENVO:00002030	-8.867	degree	UO	UO:0000185	-8.9124	degree	UO	UO:0000185	-142.5461	degree	UO	UO:0000185	-142.673	degree	UO	UO:0000185	4533	meter	UO	UO:0000008	Gathering Metagenomics Sequences & Assembly	TARA125_virus_epipelagic	virus	epipelagic	South Pacific
TARA Oceans station TARA125	marine metagenome	NCBITAXON	NCBITaxon:408172	South Pacific Ocean	GAZ	GAZ:00002418	aquatic biome	ENVO	ENVO:00002030	-8.867	degree	UO	UO:0000185	-8.9124	degree	UO	UO:0000185	-142.5461	degree	UO	UO:0000185	-142.673	degree	UO	UO:0000185	4533	meter	UO	UO:0000008	Gathering Metagenomics Sequences & Assembly	TARA125_virus_surface	virus	surface	South Pacific
TARA Oceans station TARA128	marine metagenome	NCBITAXON	NCBITaxon:408172	South Pacific Ocean	GAZ	GAZ:00002418	aquatic biome	ENVO	ENVO:00002030	0.5136	degree	UO	UO:0000185	-1.4514	degree	UO	UO:0000185	-152.7908	degree	UO	UO:0000185	-153.82	degree	UO	UO:0000185	5083	meter	UO	UO:0000008	Gathering Metagenomics Sequences & Assembly	TARA128_bacteria_DCM	bacteria	DCM	South Pacific
TARA Oceans station TARA128	marine metagenome	NCBITAXON	NCBITaxon:408172	South Pacific Ocean	GAZ	GAZ:00002418	aquatic biome	ENVO	ENVO:00002030	0.5136	degree	UO	UO:0000185	-1.4514	degree	UO	UO:0000185	-152.7908	degree	UO	UO:0000185	-153.82	degree	UO	UO:0000185	5083	meter	UO	UO:0000008	Gathering Metagenomics Sequences & Assembly	TARA128_bacteria_surface	bacteria	surface	South Pacific
TARA Oceans station TARA128	marine metagenome	NCBITAXON	NCBITaxon:408172	South Pacific Ocean	GAZ	GAZ:00002418	aquatic biome	ENVO	ENVO:00002030	0.5136	degree	UO	UO:0000185	-1.4514	degree	UO	UO:0000185	-152.7908	degree	UO	UO:0000185	-153.82	degree	UO	UO:0000185	5083	meter	UO	UO:0000008	Gathering Metagenomics Sequences & Assembly	TARA128_protistan_DCM	protistan	DCM	South Pacific
TARA Oceans station TARA128	marine metagenome	NCBITAXON	NCBITaxon:408172	South Pacific Ocean	GAZ	GAZ:00002418	aquatic biome	ENVO	ENVO:00002030	0.5136	degree	UO	UO:0000185	-1.4514	degree	UO	UO:0000185	-152.7908	degree	UO	UO:0000185	-153.82	degree	UO	UO:0000185	5083	meter	UO	UO:0000008	Gathering Metagenomics Sequences & Assembly	TARA128_protistan_surface	protistan	surface	South Pacific
TARA Oceans station TARA133	marine metagenome	NCBITAXON	NCBITaxon:408172	North Pacific Ocean	GAZ	GAZ:00002410	aquatic biome	ENVO	ENVO:00002030	35.4247	degree	UO	UO:0000185	35.2619	degree	UO	UO:0000185	-127.6875	degree	UO	UO:0000185	-127.8123	degree	UO	UO:0000185	4836	meter	UO	UO:0000008	Gathering Metagenomics Sequences & Assembly	TARA133_bacteria_DCM	bacteria	DCM	North Pacific
TARA Oceans station TARA133	marine metagenome	NCBITAXON	NCBITaxon:408172	North Pacific Ocean	GAZ	GAZ:00002410	aquatic biome	ENVO	ENVO:00002030	35.4247	degree	UO	UO:0000185	35.2619	degree	UO	UO:0000185	-127.6875	degree	UO	UO:0000185	-127.8123	degree	UO	UO:0000185	4836	meter	UO	UO:0000008	Gathering Metagenomics Sequences & Assembly	TARA133_bacteria_mesopelagic	bacteria	mesopelagic	North Pacific
TARA Oceans station TARA133	marine metagenome	NCBITAXON	NCBITaxon:408172	North Pacific Ocean	GAZ	GAZ:00002410	aquatic biome	ENVO	ENVO:00002030	35.4247	degree	UO	UO:0000185	35.2619	degree	UO	UO:0000185	-127.6875	degree	UO	UO:0000185	-127.8123	degree	UO	UO:0000185	4836	meter	UO	UO:0000008	Gathering Metagenomics Sequences & Assembly	TARA133_bacteria_surface	bacteria	surface	North Pacific
TARA Oceans station TARA137	marine metagenome	NCBITAXON	NCBITaxon:408172	North Pacific Ocean	GAZ	GAZ:00002410	aquatic biome	ENVO	ENVO:00002030	14.2075	degree	UO	UO:0000185	14.1146	degree	UO	UO:0000185	-116.6261	degree	UO	UO:0000185	-116.7717	degree	UO	UO:0000185	4175	meter	UO	UO:0000008	Gathering Metagenomics Sequences & Assembly	TARA137_bacteria_DCM	bacteria	DCM	North Pacific
TARA Oceans station TARA137	marine metagenome	NCBITAXON	NCBITaxon:408172	North Pacific Ocean	GAZ	GAZ:00002410	aquatic biome	ENVO	ENVO:00002030	14.2075	degree	UO	UO:0000185	14.1146	degree	UO	UO:0000185	-116.6261	degree	UO	UO:0000185	-116.7717	degree	UO	UO:0000185	4175	meter	UO	UO:0000008	Gathering Metagenomics Sequences & Assembly	TARA137_bacteria_surface	bacteria	surface	North Pacific
TARA Oceans station TARA137	marine metagenome	NCBITAXON	NCBITaxon:408172	North Pacific Ocean	GAZ	GAZ:00002410	aquatic biome	ENVO	ENVO:00002030	14.2075	degree	UO	UO:0000185	14.1146	degree	UO	UO:0000185	-116.6261	degree	UO	UO:0000185	-116.7717	degree	UO	UO:0000185	4175	meter	UO	UO:0000008	Gathering Metagenomics Sequences & Assembly	TARA137_protistan_DCM	protistan	DCM	North Pacific
TARA Oceans station TARA137	marine metagenome	NCBITAXON	NCBITaxon:408172	North Pacific Ocean	GAZ	GAZ:00002410	aquatic biome	ENVO	ENVO:00002030	14.2075	degree	UO	UO:0000185	14.1146	degree	UO	UO:0000185	-116.6261	degree	UO	UO:0000185	-116.7717	degree	UO	UO:0000185	4175	meter	UO	UO:0000008	Gathering Metagenomics Sequences & Assembly	TARA137_protistan_mesopelagic	protistan	mesopelagic	North Pacific
TARA Oceans station TARA137	marine metagenome	NCBITAXON	NCBITaxon:408172	North Pacific Ocean	GAZ	GAZ:00002410	aquatic biome	ENVO	ENVO:00002030	14.2075	degree	UO	UO:0000185	14.1146	degree	UO	UO:0000185	-116.6261	degree	UO	UO:0000185	-116.7717	degree	UO	UO:0000185	4175	meter	UO	UO:0000008	Gathering Metagenomics Sequences & Assembly	TARA137_protistan_surface	protistan	surface	North Pacific
TARA Oceans station TARA137	marine metagenome	NCBITAXON	NCBITaxon:408172	North Pacific Ocean	GAZ	GAZ:00002410	aquatic biome	ENVO	ENVO:00002030	14.2075	degree	UO	UO:0000185	14.1146	degree	UO	UO:0000185	-116.6261	degree	UO	UO:0000185	-116.7717	degree	UO	UO:0000185	4175	meter	UO	UO:0000008	Gathering Metagenomics Sequences & Assembly	TARA137_virus_DCM	virus	DCM	North Pacific
TARA Oceans station TARA137	marine metagenome	NCBITAXON	NCBITaxon:408172	North Pacific Ocean	GAZ	GAZ:00002410	aquatic biome	ENVO	ENVO:00002030	14.2075	degree	UO	UO:0000185	14.1146	degree	UO	UO:0000185	-116.6261	degree	UO	UO:0000185	-116.7717	degree	UO	UO:0000185	4175	meter	UO	UO:0000008	Gathering Metagenomics Sequences & Assembly	TARA137_virus_mesopelagic	virus	mesopelagic	North Pacific
TARA Oceans station TARA137	marine metagenome	NCBITAXON	NCBITaxon:408172	North Pacific Ocean	GAZ	GAZ:00002410	aquatic biome	ENVO	ENVO:00002030	14.2075	degree	UO	UO:0000185	14.1146	degree	UO	UO:0000185	-116.6261	degree	UO	UO:0000185	-116.7717	degree	UO	UO:0000185	4175	meter	UO	UO:0000008	Gathering Metagenomics Sequences & Assembly	TARA137_virus_surface	virus	surface	North Pacific
TARA Oceans station TARA138	marine metagenome	NCBITAXON	NCBITaxon:408172	North Pacific Ocean	GAZ	GAZ:00002410	aquatic biome	ENVO	ENVO:00002030	6.3938	degree	UO	UO:0000185	6.0371	degree	UO	UO:0000185	-102.9412	degree	UO	UO:0000185	-103.0931	degree	UO	UO:0000185	3432	meter	UO	UO:0000008	Gathering Metagenomics Sequences & Assembly	TARA138_protistan_DCM	protistan	DCM	North Pacific
TARA Oceans station TARA138	marine metagenome	NCBITAXON	NCBITaxon:408172	North Pacific Ocean	GAZ	GAZ:00002410	aquatic biome	ENVO	ENVO:00002030	6.3938	degree	UO	UO:0000185	6.0371	degree	UO	UO:0000185	-102.9412	degree	UO	UO:0000185	-103.0931	degree	UO	UO:0000185	3432	meter	UO	UO:0000008	Gathering Metagenomics Sequences & Assembly	TARA138_protistan_mesopelagic	protistan	mesopelagic	North Pacific
TARA Oceans station TARA138	marine metagenome	NCBITAXON	NCBITaxon:408172	North Pacific Ocean	GAZ	GAZ:00002410	aquatic biome	ENVO	ENVO:00002030	6.3938	degree	UO	UO:0000185	6.0371	degree	UO	UO:0000185	-102.9412	degree	UO	UO:0000185	-103.0931	degree	UO	UO:0000185	3432	meter	UO	UO:0000008	Gathering Metagenomics Sequences & Assembly	TARA138_protistan_surface	protistan	surface	North Pacific
TARA Oceans station TARA138	marine metagenome	NCBITAXON	NCBITaxon:408172	North Pacific Ocean	GAZ	GAZ:00002410	aquatic biome	ENVO	ENVO:00002030	6.3938	degree	UO	UO:0000185	6.0371	degree	UO	UO:0000185	-102.9412	degree	UO	UO:0000185	-103.0931	degree	UO	UO:0000185	3432	meter	UO	UO:0000008	Gathering Metagenomics Sequences & Assembly	TARA138_virus_surface	virus	surface	North Pacific
TARA Oceans station TARA004	marine metagenome	NCBITAXON	NCBITaxon:408172	North Atlantic Ocean	GAZ	GAZ:00000377	aquatic biome	ENVO	ENVO:00002030	36.573	degree	UO	UO:0000185	36.5533	degree	UO	UO:0000185	-6.5387	degree	UO	UO:0000185	-6.5669	degree	UO	UO:0000185	61	meter	UO	UO:0000008	Gathering Metagenomics Sequences & Assembly	TARA004_bacteria_DCM	bacteria	DCM	North Atlantic
TARA Oceans station TARA004	marine metagenome	NCBITAXON	NCBITaxon:408172	North Atlantic Ocean	GAZ	GAZ:00000377	aquatic biome	ENVO	ENVO:00002030	36.573	degree	UO	UO:0000185	36.5533	degree	UO	UO:0000185	-6.5387	degree	UO	UO:0000185	-6.5669	degree	UO	UO:0000185	61	meter	UO	UO:0000008	Gathering Metagenomics Sequences & Assembly	TARA004_bacteria_surface	bacteria	surface	North Atlantic
TARA Oceans station TARA141	marine metagenome	NCBITAXON	NCBITaxon:408172	North Atlantic Ocean	GAZ	GAZ:00000377	aquatic biome	ENVO	ENVO:00002030	9.8491	degree	UO	UO:0000185	9.8197	degree	UO	UO:0000185	-80.0384	degree	UO	UO:0000185	-80.1338	degree	UO	UO:0000185	1570	meter	UO	UO:0000008	Gathering Metagenomics Sequences & Assembly	TARA141_bacteria_surface	bacteria	surface	North Atlantic
TARA Oceans station TARA142	marine metagenome	NCBITAXON	NCBITaxon:408172	North Atlantic Ocean	GAZ	GAZ:00000377	aquatic biome	ENVO	ENVO:00002030	25.7109	degree	UO	UO:0000185	25.4925	degree	UO	UO:0000185	-88.3432	degree	UO	UO:0000185	-88.4916	degree	UO	UO:0000185	3334	meter	UO	UO:0000008	Gathering Metagenomics Sequences & Assembly	TARA142_bacteria_DCM	bacteria	DCM	North Atlantic
TARA Oceans station TARA142	marine metagenome	NCBITAXON	NCBITaxon:408172	North Atlantic Ocean	GAZ	GAZ:00000377	aquatic biome	ENVO	ENVO:00002030	25.7109	degree	UO	UO:0000185	25.4925	degree	UO	UO:0000185	-88.3432	degree	UO	UO:0000185	-88.4916	degree	UO	UO:0000185	3334	meter	UO	UO:0000008	Gathering Metagenomics Sequences & Assembly	TARA142_bacteria_mesopelagic	bacteria	mesopelagic	North Atlantic
TARA Oceans station TARA142	marine metagenome	NCBITAXON	NCBITaxon:408172	North Atlantic Ocean	GAZ	GAZ:00000377	aquatic biome	ENVO	ENVO:00002030	25.7109	degree	UO	UO:0000185	25.4925	degree	UO	UO:0000185	-88.3432	degree	UO	UO:0000185	-88.4916	degree	UO	UO:0000185	3334	meter	UO	UO:0000008	Gathering Metagenomics Sequences & Assembly	TARA142_bacteria_surface	bacteria	surface	North Atlantic
TARA Oceans station TARA145	marine metagenome	NCBITAXON	NCBITaxon:408172	North Atlantic Ocean	GAZ	GAZ:00000377	aquatic biome	ENVO	ENVO:00002030	39.2392	degree	UO	UO:0000185	39.0869	degree	UO	UO:0000185	-70.0111	degree	UO	UO:0000185	-70.1404	degree	UO	UO:0000185	2748	meter	UO	UO:0000008	Gathering Metagenomics Sequences & Assembly	TARA145_bacteria_mesopelagic	bacteria	mesopelagic	North Atlantic
TARA Oceans station TARA145	marine metagenome	NCBITAXON	NCBITaxon:408172	North Atlantic Ocean	GAZ	GAZ:00000377	aquatic biome	ENVO	ENVO:00002030	39.2392	degree	UO	UO:0000185	39.0869	degree	UO	UO:0000185	-70.0111	degree	UO	UO:0000185	-70.1404	degree	UO	UO:0000185	2748	meter	UO	UO:0000008	Gathering Metagenomics Sequences & Assembly	TARA145_bacteria_surface	bacteria	surface	North Atlantic
TARA Oceans station TARA146	marine metagenome	NCBITAXON	NCBITaxon:408172	North Atlantic Ocean	GAZ	GAZ:00000377	aquatic biome	ENVO	ENVO:00002030	34.858	degree	UO	UO:0000185	34.6034	degree	UO	UO:0000185	-71.1656	degree	UO	UO:0000185	-71.3299	degree	UO	UO:0000185	4808	meter	UO	UO:0000008	Gathering Metagenomics Sequences & Assembly	TARA146_bacteria_mesopelagic	bacteria	mesopelagic	North Atlantic
TARA Oceans station TARA146	marine metagenome	NCBITAXON	NCBITaxon:408172	North Atlantic Ocean	GAZ	GAZ:00000377	aquatic biome	ENVO	ENVO:00002030	34.858	degree	UO	UO:0000185	34.6034	degree	UO	UO:0000185	-71.1656	degree	UO	UO:0000185	-71.3299	degree	UO	UO:0000185	4808	meter	UO	UO:0000008	Gathering Metagenomics Sequences & Assembly	TARA146_bacteria_surface	bacteria	surface	North Atlantic
TARA Oceans station TARA146	marine metagenome	NCBITAXON	NCBITaxon:408172	North Atlantic Ocean	GAZ	GAZ:00000377	aquatic biome	ENVO	ENVO:00002030	34.858	degree	UO	UO:0000185	34.6034	degree	UO	UO:0000185	-71.1656	degree	UO	UO:0000185	-71.3299	degree	UO	UO:0000185	4808	meter	UO	UO:0000008	Gathering Metagenomics Sequences & Assembly	TARA146_protistan_mesopelagic	protistan	mesopelagic	North Atlantic
TARA Oceans station TARA146	marine metagenome	NCBITAXON	NCBITaxon:408172	North Atlantic Ocean	GAZ	GAZ:00000377	aquatic biome	ENVO	ENVO:00002030	34.858	degree	UO	UO:0000185	34.6034	degree	UO	UO:0000185	-71.1656	degree	UO	UO:0000185	-71.3299	degree	UO	UO:0000185	4808	meter	UO	UO:0000008	Gathering Metagenomics Sequences & Assembly	TARA146_protistan_surface	protistan	surface	North Atlantic
TARA Oceans station TARA148	marine metagenome	NCBITAXON	NCBITaxon:408172	North Atlantic Ocean	GAZ	GAZ:00000377	aquatic biome	ENVO	ENVO:00002030	31.8695	degree	UO	UO:0000185	31.6948	degree	UO	UO:0000185	-64.0408	degree	UO	UO:0000185	-64.2489	degree	UO	UO:0000185	4595	meter	UO	UO:0000008	Gathering Metagenomics Sequences & Assembly	TARA148_protistan_surface	protistan	surface	North Atlantic
TARA Oceans station TARA149	marine metagenome	NCBITAXON	NCBITaxon:408172	North Atlantic Ocean	GAZ	GAZ:00000377	aquatic biome	ENVO	ENVO:00002030	34.155	degree	UO	UO:0000185	34.0409	degree	UO	UO:0000185	-49.6942	degree	UO	UO:0000185	-49.9855	degree	UO	UO:0000185	4929	meter	UO	UO:0000008	Gathering Metagenomics Sequences & Assembly	TARA149_protistan_mesopelagic	protistan	mesopelagic	North Atlantic
TARA Oceans station TARA149	marine metagenome	NCBITAXON	NCBITaxon:408172	North Atlantic Ocean	GAZ	GAZ:00000377	aquatic biome	ENVO	ENVO:00002030	34.155	degree	UO	UO:0000185	34.0409	degree	UO	UO:0000185	-49.6942	degree	UO	UO:0000185	-49.9855	degree	UO	UO:0000185	4929	meter	UO	UO:0000008	Gathering Metagenomics Sequences & Assembly	TARA149_protistan_surface	protistan	surface	North Atlantic
TARA Oceans station TARA150	marine metagenome	NCBITAXON	NCBITaxon:408172	North Atlantic Ocean	GAZ	GAZ:00000377	aquatic biome	ENVO	ENVO:00002030	35.9346	degree	UO	UO:0000185	35.6654	degree	UO	UO:0000185	-36.9012	degree	UO	UO:0000185	-37.3032	degree	UO	UO:0000185	3322	meter	UO	UO:0000008	Gathering Metagenomics Sequences & Assembly	TARA150_bacteria_DCM	bacteria	DCM	North Atlantic
TARA Oceans station TARA150	marine metagenome	NCBITAXON	NCBITaxon:408172	North Atlantic Ocean	GAZ	GAZ:00000377	aquatic biome	ENVO	ENVO:00002030	35.9346	degree	UO	UO:0000185	35.6654	degree	UO	UO:0000185	-36.9012	degree	UO	UO:0000185	-37.3032	degree	UO	UO:0000185	3322	meter	UO	UO:0000008	Gathering Metagenomics Sequences & Assembly	TARA150_protistan_DCM	protistan	DCM	North Atlantic
TARA Oceans station TARA150	marine metagenome	NCBITAXON	NCBITaxon:408172	North Atlantic Ocean	GAZ	GAZ:00000377	aquatic biome	ENVO	ENVO:00002030	35.9346	degree	UO	UO:0000185	35.6654	degree	UO	UO:0000185	-36.9012	degree	UO	UO:0000185	-37.3032	degree	UO	UO:0000185	3322	meter	UO	UO:0000008	Gathering Metagenomics Sequences & Assembly	TARA150_protistan_surface	protistan	surface	North Atlantic
TARA Oceans station TARA151	marine metagenome	NCBITAXON	NCBITaxon:408172	North Atlantic Ocean	GAZ	GAZ:00000377	aquatic biome	ENVO	ENVO:00002030	36.2507	degree	UO	UO:0000185	36.1375	degree	UO	UO:0000185	-28.579	degree	UO	UO:0000185	-29.023	degree	UO	UO:0000185	3616	meter	UO	UO:0000008	Gathering Metagenomics Sequences & Assembly	TARA151_bacteria_DCM	bacteria	DCM	North Atlantic
TARA Oceans station TARA151	marine metagenome	NCBITAXON	NCBITaxon:408172	North Atlantic Ocean	GAZ	GAZ:00000377	aquatic biome	ENVO	ENVO:00002030	36.2507	degree	UO	UO:0000185	36.1375	degree	UO	UO:0000185	-28.579	degree	UO	UO:0000185	-29.023	degree	UO	UO:0000185	3616	meter	UO	UO:0000008	Gathering Metagenomics Sequences & Assembly	TARA151_protistan_DCM	protistan	DCM	North Atlantic
TARA Oceans station TARA152	marine metagenome	NCBITAXON	NCBITaxon:408172	North Atlantic Ocean	GAZ	GAZ:00000377	aquatic biome	ENVO	ENVO:00002030	43.8193	degree	UO	UO:0000185	43.517	degree	UO	UO:0000185	-16.2755	degree	UO	UO:0000185	-17.048	degree	UO	UO:0000185	4470	meter	UO	UO:0000008	Gathering Metagenomics Sequences & Assembly	TARA152_bacteria_mesopelagic	bacteria	mesopelagic	North Atlantic
TARA Oceans station TARA152	marine metagenome	NCBITAXON	NCBITaxon:408172	North Atlantic Ocean	GAZ	GAZ:00000377	aquatic biome	ENVO	ENVO:00002030	43.8193	degree	UO	UO:0000185	43.517	degree	UO	UO:0000185	-16.2755	degree	UO	UO:0000185	-17.048	degree	UO	UO:0000185	4470	meter	UO	UO:0000008	Gathering Metagenomics Sequences & Assembly	TARA152_bacteria_mixed	bacteria	mixed	North Atlantic
TARA Oceans station TARA152	marine metagenome	NCBITAXON	NCBITaxon:408172	North Atlantic Ocean	GAZ	GAZ:00000377	aquatic biome	ENVO	ENVO:00002030	43.8193	degree	UO	UO:0000185	43.517	degree	UO	UO:0000185	-16.2755	degree	UO	UO:0000185	-17.048	degree	UO	UO:0000185	4470	meter	UO	UO:0000008	Gathering Metagenomics Sequences & Assembly	TARA152_bacteria_surface	bacteria	surface	North Atlantic
TARA Oceans station TARA152	marine metagenome	NCBITAXON	NCBITaxon:408172	North Atlantic Ocean	GAZ	GAZ:00000377	aquatic biome	ENVO	ENVO:00002030	43.8193	degree	UO	UO:0000185	43.517	degree	UO	UO:0000185	-16.2755	degree	UO	UO:0000185	-17.048	degree	UO	UO:0000185	4470	meter	UO	UO:0000008	Gathering Metagenomics Sequences & Assembly	TARA152_protistan_DCM	protistan	DCM	North Atlantic
TARA Oceans station TARA152	marine metagenome	NCBITAXON	NCBITaxon:408172	North Atlantic Ocean	GAZ	GAZ:00000377	aquatic biome	ENVO	ENVO:00002030	43.8193	degree	UO	UO:0000185	43.517	degree	UO	UO:0000185	-16.2755	degree	UO	UO:0000185	-17.048	degree	UO	UO:0000185	4470	meter	UO	UO:0000008	Gathering Metagenomics Sequences & Assembly	TARA152_protistan_mesopelagic	protistan	mesopelagic	North Atlantic
