# Supplementary material for: The reconstruction of 2,631 draft metagenome-assembled genomes from the global oceans
Source: Sci Data. 2018 Jan 16;5:170203. doi: 10.1038/sdata.2017.203 (PMC5769542; doi:10.1038/sdata.2017.203)
Supplement: Supplementary file 1 [file sdata2017203-isa1.zip › a_assay_Tully.txt]

Sample Name	Protocol REF	Comment[Genome ID]	Assay Name	Raw Data File	Comment[Data Repository]	Comment[Data Record Accession]	Comment[Data Record URI]	Protocol REF	Comment[Binned Genome ID]	Protocol REF	Protocol REF	Derived Data File	Comment[Data Repository]	Comment[Data Record Accession]	Comment[Data Record URI]	Factor Value[size fraction]	Factor Value[collection depth]	Factor Value[province]
TARA041_virus_DCM	Gathering Metagenomics Sequences & Assembly	IN47	IN47_TARA041_virus_DCM	GCA_002694065.1	NCBI Assembly	GCA_002694065.1	https://www.ncbi.nlm.nih.gov/assembly/GCA_002694065.1	Binning	TOBG_IN-47	Phylogenetic Assignment	Relative Abundance	5188273.zip	figshare	doi:10.6084/m9.figshare.5188273	http://dx.doi.org/10.6084/m9.figshare.5188273	virus	DCM	Indian Ocean
TARA041_virus_surface	Gathering Metagenomics Sequences & Assembly	IN47	IN47_TARA041_virus_surface	GCA_002694065.1	NCBI Assembly	GCA_002694065.1	https://www.ncbi.nlm.nih.gov/assembly/GCA_002694065.1	Binning	TOBG_IN-47	Phylogenetic Assignment	Relative Abundance	5188273.zip	figshare	doi:10.6084/m9.figshare.5188273	http://dx.doi.org/10.6084/m9.figshare.5188273	virus	surface	Indian Ocean
TARA042_bacteria_DCM	Gathering Metagenomics Sequences & Assembly	IN47	IN47_TARA042_bacteria_DCM	GCA_002694065.1	NCBI Assembly	GCA_002694065.1	https://www.ncbi.nlm.nih.gov/assembly/GCA_002694065.1	Binning	TOBG_IN-47	Phylogenetic Assignment	Relative Abundance	5188273.zip	figshare	doi:10.6084/m9.figshare.5188273	http://dx.doi.org/10.6084/m9.figshare.5188273	bacteria	DCM	Indian Ocean
TARA042_bacteria_surface	Gathering Metagenomics Sequences & Assembly	IN47	IN47_TARA042_bacteria_surface	GCA_002694065.1	NCBI Assembly	GCA_002694065.1	https://www.ncbi.nlm.nih.gov/assembly/GCA_002694065.1	Binning	TOBG_IN-47	Phylogenetic Assignment	Relative Abundance	5188273.zip	figshare	doi:10.6084/m9.figshare.5188273	http://dx.doi.org/10.6084/m9.figshare.5188273	bacteria	surface	Indian Ocean
TARA042_virus_DCM	Gathering Metagenomics Sequences & Assembly	IN47	IN47_TARA042_virus_DCM	GCA_002694065.1	NCBI Assembly	GCA_002694065.1	https://www.ncbi.nlm.nih.gov/assembly/GCA_002694065.1	Binning	TOBG_IN-47	Phylogenetic Assignment	Relative Abundance	5188273.zip	figshare	doi:10.6084/m9.figshare.5188273	http://dx.doi.org/10.6084/m9.figshare.5188273	virus	DCM	Indian Ocean
TARA042_virus_surface	Gathering Metagenomics Sequences & Assembly	IN47	IN47_TARA042_virus_surface	GCA_002694065.1	NCBI Assembly	GCA_002694065.1	https://www.ncbi.nlm.nih.gov/assembly/GCA_002694065.1	Binning	TOBG_IN-47	Phylogenetic Assignment	Relative Abundance	5188273.zip	figshare	doi:10.6084/m9.figshare.5188273	http://dx.doi.org/10.6084/m9.figshare.5188273	virus	surface	Indian Ocean
TARA045_bacteria_surface	Gathering Metagenomics Sequences & Assembly	IN47	IN47_TARA045_bacteria_surface	GCA_002694065.1	NCBI Assembly	GCA_002694065.1	https://www.ncbi.nlm.nih.gov/assembly/GCA_002694065.1	Binning	TOBG_IN-47	Phylogenetic Assignment	Relative Abundance	5188273.zip	figshare	doi:10.6084/m9.figshare.5188273	http://dx.doi.org/10.6084/m9.figshare.5188273	bacteria	surface	Indian Ocean
TARA046_girus_surface	Gathering Metagenomics Sequences & Assembly	IN47	IN47_TARA046_girus_surface	GCA_002694065.1	NCBI Assembly	GCA_002694065.1	https://www.ncbi.nlm.nih.gov/assembly/GCA_002694065.1	Binning	TOBG_IN-47	Phylogenetic Assignment	Relative Abundance	5188273.zip	figshare	doi:10.6084/m9.figshare.5188273	http://dx.doi.org/10.6084/m9.figshare.5188273	girus	surface	Indian Ocean
TARA046_virus_surface	Gathering Metagenomics Sequences & Assembly	IN47	IN47_TARA046_virus_surface	GCA_002694065.1	NCBI Assembly	GCA_002694065.1	https://www.ncbi.nlm.nih.gov/assembly/GCA_002694065.1	Binning	TOBG_IN-47	Phylogenetic Assignment	Relative Abundance	5188273.zip	figshare	doi:10.6084/m9.figshare.5188273	http://dx.doi.org/10.6084/m9.figshare.5188273	virus	surface	Indian Ocean
TARA031_bacteria_surface	Gathering Metagenomics Sequences & Assembly	RS446	RS446_TARA031_bacteria_surface	GCA_002727995.1	NCBI Assembly	GCA_002727995.1	https://www.ncbi.nlm.nih.gov/assembly/GCA_002727995.1	Binning	TOBG_RS-446	Phylogenetic Assignment	Relative Abundance	5188273.zip	figshare	doi:10.6084/m9.figshare.5188273	http://dx.doi.org/10.6084/m9.figshare.5188273	bacteria	surface	Red Sea
TARA032_bacteria_DCM	Gathering Metagenomics Sequences & Assembly	RS446	RS446_TARA032_bacteria_DCM	GCA_002727995.1	NCBI Assembly	GCA_002727995.1	https://www.ncbi.nlm.nih.gov/assembly/GCA_002727995.1	Binning	TOBG_RS-446	Phylogenetic Assignment	Relative Abundance	5188273.zip	figshare	doi:10.6084/m9.figshare.5188273	http://dx.doi.org/10.6084/m9.figshare.5188273	bacteria	DCM	Red Sea
TARA032_bacteria_surface	Gathering Metagenomics Sequences & Assembly	RS446	RS446_TARA032_bacteria_surface	GCA_002727995.1	NCBI Assembly	GCA_002727995.1	https://www.ncbi.nlm.nih.gov/assembly/GCA_002727995.1	Binning	TOBG_RS-446	Phylogenetic Assignment	Relative Abundance	5188273.zip	figshare	doi:10.6084/m9.figshare.5188273	http://dx.doi.org/10.6084/m9.figshare.5188273	bacteria	surface	Red Sea
TARA033_bacteria_surface	Gathering Metagenomics Sequences & Assembly	RS446	RS446_TARA033_bacteria_surface	GCA_002727995.1	NCBI Assembly	GCA_002727995.1	https://www.ncbi.nlm.nih.gov/assembly/GCA_002727995.1	Binning	TOBG_RS-446	Phylogenetic Assignment	Relative Abundance	5188273.zip	figshare	doi:10.6084/m9.figshare.5188273	http://dx.doi.org/10.6084/m9.figshare.5188273	bacteria	surface	Red Sea
TARA034_bacteria_DCM	Gathering Metagenomics Sequences & Assembly	RS446	RS446_TARA034_bacteria_DCM	GCA_002727995.1	NCBI Assembly	GCA_002727995.1	https://www.ncbi.nlm.nih.gov/assembly/GCA_002727995.1	Binning	TOBG_RS-446	Phylogenetic Assignment	Relative Abundance	5188273.zip	figshare	doi:10.6084/m9.figshare.5188273	http://dx.doi.org/10.6084/m9.figshare.5188273	bacteria	DCM	Red Sea
TARA034_bacteria_surface	Gathering Metagenomics Sequences & Assembly	RS446	RS446_TARA034_bacteria_surface	GCA_002727995.1	NCBI Assembly	GCA_002727995.1	https://www.ncbi.nlm.nih.gov/assembly/GCA_002727995.1	Binning	TOBG_RS-446	Phylogenetic Assignment	Relative Abundance	5188273.zip	figshare	doi:10.6084/m9.figshare.5188273	http://dx.doi.org/10.6084/m9.figshare.5188273	bacteria	surface	Red Sea
TARA034_girus_surface	Gathering Metagenomics Sequences & Assembly	RS446	RS446_TARA034_girus_surface	GCA_002727995.1	NCBI Assembly	GCA_002727995.1	https://www.ncbi.nlm.nih.gov/assembly/GCA_002727995.1	Binning	TOBG_RS-446	Phylogenetic Assignment	Relative Abundance	5188273.zip	figshare	doi:10.6084/m9.figshare.5188273	http://dx.doi.org/10.6084/m9.figshare.5188273	girus	surface	Red Sea
TARA036_bacteria_DCM	Gathering Metagenomics Sequences & Assembly	ARS29	ARS29_TARA036_bacteria_DCM	GCA_002687565.1	NCBI Assembly	GCA_002687565.1	https://www.ncbi.nlm.nih.gov/assembly/GCA_002687565.1	Binning	TOBG_ARS-29	Phylogenetic Assignment	Relative Abundance	5188273.zip	figshare	doi:10.6084/m9.figshare.5188273	http://dx.doi.org/10.6084/m9.figshare.5188273	bacteria	DCM	Arabian Sea
TARA036_bacteria_surface	Gathering Metagenomics Sequences & Assembly	ARS29	ARS29_TARA036_bacteria_surface	GCA_002687565.1	NCBI Assembly	GCA_002687565.1	https://www.ncbi.nlm.nih.gov/assembly/GCA_002687565.1	Binning	TOBG_ARS-29	Phylogenetic Assignment	Relative Abundance	5188273.zip	figshare	doi:10.6084/m9.figshare.5188273	http://dx.doi.org/10.6084/m9.figshare.5188273	bacteria	surface	Arabian Sea
TARA036_girus_surface	Gathering Metagenomics Sequences & Assembly	ARS29	ARS29_TARA036_girus_surface	GCA_002687565.1	NCBI Assembly	GCA_002687565.1	https://www.ncbi.nlm.nih.gov/assembly/GCA_002687565.1	Binning	TOBG_ARS-29	Phylogenetic Assignment	Relative Abundance	5188273.zip	figshare	doi:10.6084/m9.figshare.5188273	http://dx.doi.org/10.6084/m9.figshare.5188273	girus	surface	Arabian Sea
TARA037_girus_mesopelagic	Gathering Metagenomics Sequences & Assembly	ARS29	ARS29_TARA037_girus_mesopelagic	GCA_002687565.1	NCBI Assembly	GCA_002687565.1	https://www.ncbi.nlm.nih.gov/assembly/GCA_002687565.1	Binning	TOBG_ARS-29	Phylogenetic Assignment	Relative Abundance	5188273.zip	figshare	doi:10.6084/m9.figshare.5188273	http://dx.doi.org/10.6084/m9.figshare.5188273	girus	mesopelagic	Arabian Sea
TARA037_protistan_mesopelagic	Gathering Metagenomics Sequences & Assembly	ARS29	ARS29_TARA037_protistan_mesopelagic	GCA_002687565.1	NCBI Assembly	GCA_002687565.1	https://www.ncbi.nlm.nih.gov/assembly/GCA_002687565.1	Binning	TOBG_ARS-29	Phylogenetic Assignment	Relative Abundance	5188273.zip	figshare	doi:10.6084/m9.figshare.5188273	http://dx.doi.org/10.6084/m9.figshare.5188273	protistan	mesopelagic	Arabian Sea
TARA038_girus_mesopelagic	Gathering Metagenomics Sequences & Assembly	ARS29	ARS29_TARA038_girus_mesopelagic	GCA_002687565.1	NCBI Assembly	GCA_002687565.1	https://www.ncbi.nlm.nih.gov/assembly/GCA_002687565.1	Binning	TOBG_ARS-29	Phylogenetic Assignment	Relative Abundance	5188273.zip	figshare	doi:10.6084/m9.figshare.5188273	http://dx.doi.org/10.6084/m9.figshare.5188273	girus	mesopelagic	Arabian Sea
TARA038_girus_surface	Gathering Metagenomics Sequences & Assembly	ARS29	ARS29_TARA038_girus_surface	GCA_002687565.1	NCBI Assembly	GCA_002687565.1	https://www.ncbi.nlm.nih.gov/assembly/GCA_002687565.1	Binning	TOBG_ARS-29	Phylogenetic Assignment	Relative Abundance	5188273.zip	figshare	doi:10.6084/m9.figshare.5188273	http://dx.doi.org/10.6084/m9.figshare.5188273	girus	surface	Arabian Sea
TARA038_protistan_DCM	Gathering Metagenomics Sequences & Assembly	ARS29	ARS29_TARA038_protistan_DCM	GCA_002687565.1	NCBI Assembly	GCA_002687565.1	https://www.ncbi.nlm.nih.gov/assembly/GCA_002687565.1	Binning	TOBG_ARS-29	Phylogenetic Assignment	Relative Abundance	5188273.zip	figshare	doi:10.6084/m9.figshare.5188273	http://dx.doi.org/10.6084/m9.figshare.5188273	protistan	DCM	Arabian Sea
TARA038_protistan_mesopelagic	Gathering Metagenomics Sequences & Assembly	ARS29	ARS29_TARA038_protistan_mesopelagic	GCA_002687565.1	NCBI Assembly	GCA_002687565.1	https://www.ncbi.nlm.nih.gov/assembly/GCA_002687565.1	Binning	TOBG_ARS-29	Phylogenetic Assignment	Relative Abundance	5188273.zip	figshare	doi:10.6084/m9.figshare.5188273	http://dx.doi.org/10.6084/m9.figshare.5188273	protistan	mesopelagic	Arabian Sea
TARA038_protistan_surface	Gathering Metagenomics Sequences & Assembly	ARS29	ARS29_TARA038_protistan_surface	GCA_002687565.1	NCBI Assembly	GCA_002687565.1	https://www.ncbi.nlm.nih.gov/assembly/GCA_002687565.1	Binning	TOBG_ARS-29	Phylogenetic Assignment	Relative Abundance	5188273.zip	figshare	doi:10.6084/m9.figshare.5188273	http://dx.doi.org/10.6084/m9.figshare.5188273	protistan	surface	Arabian Sea
TARA039_bacteria_DCM	Gathering Metagenomics Sequences & Assembly	ARS29	ARS29_TARA039_bacteria_DCM	GCA_002687565.1	NCBI Assembly	GCA_002687565.1	https://www.ncbi.nlm.nih.gov/assembly/GCA_002687565.1	Binning	TOBG_ARS-29	Phylogenetic Assignment	Relative Abundance	5188273.zip	figshare	doi:10.6084/m9.figshare.5188273	http://dx.doi.org/10.6084/m9.figshare.5188273	bacteria	DCM	Arabian Sea
TARA039_bacteria_mesopelagic	Gathering Metagenomics Sequences & Assembly	ARS29	ARS29_TARA039_bacteria_mesopelagic	GCA_002687565.1	NCBI Assembly	GCA_002687565.1	https://www.ncbi.nlm.nih.gov/assembly/GCA_002687565.1	Binning	TOBG_ARS-29	Phylogenetic Assignment	Relative Abundance	5188273.zip	figshare	doi:10.6084/m9.figshare.5188273	http://dx.doi.org/10.6084/m9.figshare.5188273	bacteria	mesopelagic	Arabian Sea
TARA039_girus_mesopelagic	Gathering Metagenomics Sequences & Assembly	ARS29	ARS29_TARA039_girus_mesopelagic	GCA_002687565.1	NCBI Assembly	GCA_002687565.1	https://www.ncbi.nlm.nih.gov/assembly/GCA_002687565.1	Binning	TOBG_ARS-29	Phylogenetic Assignment	Relative Abundance	5188273.zip	figshare	doi:10.6084/m9.figshare.5188273	http://dx.doi.org/10.6084/m9.figshare.5188273	girus	mesopelagic	Arabian Sea
TARA039_girus_surface	Gathering Metagenomics Sequences & Assembly	ARS29	ARS29_TARA039_girus_surface	GCA_002687565.1	NCBI Assembly	GCA_002687565.1	https://www.ncbi.nlm.nih.gov/assembly/GCA_002687565.1	Binning	TOBG_ARS-29	Phylogenetic Assignment	Relative Abundance	5188273.zip	figshare	doi:10.6084/m9.figshare.5188273	http://dx.doi.org/10.6084/m9.figshare.5188273	girus	surface	Arabian Sea
TARA036_bacteria_DCM	Gathering Metagenomics Sequences & Assembly	ARS46	ARS46_TARA036_bacteria_DCM	GCA_002686015.1	NCBI Assembly	GCA_002686015.1	https://www.ncbi.nlm.nih.gov/assembly/GCA_002686015.1	Binning	TOBG_ARS-46	Phylogenetic Assignment	Relative Abundance	5188273.zip	figshare	doi:10.6084/m9.figshare.5188273	http://dx.doi.org/10.6084/m9.figshare.5188273	bacteria	DCM	Arabian Sea
TARA036_bacteria_surface	Gathering Metagenomics Sequences & Assembly	ARS46	ARS46_TARA036_bacteria_surface	GCA_002686015.1	NCBI Assembly	GCA_002686015.1	https://www.ncbi.nlm.nih.gov/assembly/GCA_002686015.1	Binning	TOBG_ARS-46	Phylogenetic Assignment	Relative Abundance	5188273.zip	figshare	doi:10.6084/m9.figshare.5188273	http://dx.doi.org/10.6084/m9.figshare.5188273	bacteria	surface	Arabian Sea
TARA036_girus_surface	Gathering Metagenomics Sequences & Assembly	ARS46	ARS46_TARA036_girus_surface	GCA_002686015.1	NCBI Assembly	GCA_002686015.1	https://www.ncbi.nlm.nih.gov/assembly/GCA_002686015.1	Binning	TOBG_ARS-46	Phylogenetic Assignment	Relative Abundance	5188273.zip	figshare	doi:10.6084/m9.figshare.5188273	http://dx.doi.org/10.6084/m9.figshare.5188273	girus	surface	Arabian Sea
TARA037_girus_mesopelagic	Gathering Metagenomics Sequences & Assembly	ARS46	ARS46_TARA037_girus_mesopelagic	GCA_002686015.1	NCBI Assembly	GCA_002686015.1	https://www.ncbi.nlm.nih.gov/assembly/GCA_002686015.1	Binning	TOBG_ARS-46	Phylogenetic Assignment	Relative Abundance	5188273.zip	figshare	doi:10.6084/m9.figshare.5188273	http://dx.doi.org/10.6084/m9.figshare.5188273	girus	mesopelagic	Arabian Sea
TARA037_protistan_mesopelagic	Gathering Metagenomics Sequences & Assembly	ARS46	ARS46_TARA037_protistan_mesopelagic	GCA_002686015.1	NCBI Assembly	GCA_002686015.1	https://www.ncbi.nlm.nih.gov/assembly/GCA_002686015.1	Binning	TOBG_ARS-46	Phylogenetic Assignment	Relative Abundance	5188273.zip	figshare	doi:10.6084/m9.figshare.5188273	http://dx.doi.org/10.6084/m9.figshare.5188273	protistan	mesopelagic	Arabian Sea
TARA038_girus_mesopelagic	Gathering Metagenomics Sequences & Assembly	ARS46	ARS46_TARA038_girus_mesopelagic	GCA_002686015.1	NCBI Assembly	GCA_002686015.1	https://www.ncbi.nlm.nih.gov/assembly/GCA_002686015.1	Binning	TOBG_ARS-46	Phylogenetic Assignment	Relative Abundance	5188273.zip	figshare	doi:10.6084/m9.figshare.5188273	http://dx.doi.org/10.6084/m9.figshare.5188273	girus	mesopelagic	Arabian Sea
TARA038_girus_surface	Gathering Metagenomics Sequences & Assembly	ARS46	ARS46_TARA038_girus_surface	GCA_002686015.1	NCBI Assembly	GCA_002686015.1	https://www.ncbi.nlm.nih.gov/assembly/GCA_002686015.1	Binning	TOBG_ARS-46	Phylogenetic Assignment	Relative Abundance	5188273.zip	figshare	doi:10.6084/m9.figshare.5188273	http://dx.doi.org/10.6084/m9.figshare.5188273	girus	surface	Arabian Sea
TARA038_protistan_DCM	Gathering Metagenomics Sequences & Assembly	ARS46	ARS46_TARA038_protistan_DCM	GCA_002686015.1	NCBI Assembly	GCA_002686015.1	https://www.ncbi.nlm.nih.gov/assembly/GCA_002686015.1	Binning	TOBG_ARS-46	Phylogenetic Assignment	Relative Abundance	5188273.zip	figshare	doi:10.6084/m9.figshare.5188273	http://dx.doi.org/10.6084/m9.figshare.5188273	protistan	DCM	Arabian Sea
TARA038_protistan_mesopelagic	Gathering Metagenomics Sequences & Assembly	ARS46	ARS46_TARA038_protistan_mesopelagic	GCA_002686015.1	NCBI Assembly	GCA_002686015.1	https://www.ncbi.nlm.nih.gov/assembly/GCA_002686015.1	Binning	TOBG_ARS-46	Phylogenetic Assignment	Relative Abundance	5188273.zip	figshare	doi:10.6084/m9.figshare.5188273	http://dx.doi.org/10.6084/m9.figshare.5188273	protistan	mesopelagic	Arabian Sea
TARA038_protistan_surface	Gathering Metagenomics Sequences & Assembly	ARS46	ARS46_TARA038_protistan_surface	GCA_002686015.1	NCBI Assembly	GCA_002686015.1	https://www.ncbi.nlm.nih.gov/assembly/GCA_002686015.1	Binning	TOBG_ARS-46	Phylogenetic Assignment	Relative Abundance	5188273.zip	figshare	doi:10.6084/m9.figshare.5188273	http://dx.doi.org/10.6084/m9.figshare.5188273	protistan	surface	Arabian Sea
TARA039_bacteria_DCM	Gathering Metagenomics Sequences & Assembly	ARS46	ARS46_TARA039_bacteria_DCM	GCA_002686015.1	NCBI Assembly	GCA_002686015.1	https://www.ncbi.nlm.nih.gov/assembly/GCA_002686015.1	Binning	TOBG_ARS-46	Phylogenetic Assignment	Relative Abundance	5188273.zip	figshare	doi:10.6084/m9.figshare.5188273	http://dx.doi.org/10.6084/m9.figshare.5188273	bacteria	DCM	Arabian Sea
TARA039_bacteria_mesopelagic	Gathering Metagenomics Sequences & Assembly	ARS46	ARS46_TARA039_bacteria_mesopelagic	GCA_002686015.1	NCBI Assembly	GCA_002686015.1	https://www.ncbi.nlm.nih.gov/assembly/GCA_002686015.1	Binning	TOBG_ARS-46	Phylogenetic Assignment	Relative Abundance	5188273.zip	figshare	doi:10.6084/m9.figshare.5188273	http://dx.doi.org/10.6084/m9.figshare.5188273	bacteria	mesopelagic	Arabian Sea
TARA039_girus_mesopelagic	Gathering Metagenomics Sequences & Assembly	ARS46	ARS46_TARA039_girus_mesopelagic	GCA_002686015.1	NCBI Assembly	GCA_002686015.1	https://www.ncbi.nlm.nih.gov/assembly/GCA_002686015.1	Binning	TOBG_ARS-46	Phylogenetic Assignment	Relative Abundance	5188273.zip	figshare	doi:10.6084/m9.figshare.5188273	http://dx.doi.org/10.6084/m9.figshare.5188273	girus	mesopelagic	Arabian Sea
TARA039_girus_surface	Gathering Metagenomics Sequences & Assembly	ARS46	ARS46_TARA039_girus_surface	GCA_002686015.1	NCBI Assembly	GCA_002686015.1	https://www.ncbi.nlm.nih.gov/assembly/GCA_002686015.1	Binning	TOBG_ARS-46	Phylogenetic Assignment	Relative Abundance	5188273.zip	figshare	doi:10.6084/m9.figshare.5188273	http://dx.doi.org/10.6084/m9.figshare.5188273	girus	surface	Arabian Sea
TARA056_bacteria_mesopelagic	Gathering Metagenomics Sequences & Assembly	EAC671	EAC671_TARA056_bacteria_mesopelagic	GCA_002693245.1	NCBI Assembly	GCA_002693245.1	https://www.ncbi.nlm.nih.gov/assembly/GCA_002693245.1	Binning	TOBG_EAC-671	Phylogenetic Assignment	Relative Abundance	5188273.zip	figshare	doi:10.6084/m9.figshare.5188273	http://dx.doi.org/10.6084/m9.figshare.5188273	bacteria	mesopelagic	East African Coastal Current
TARA056_bacteria_surface	Gathering Metagenomics Sequences & Assembly	EAC671	EAC671_TARA056_bacteria_surface	GCA_002693245.1	NCBI Assembly	GCA_002693245.1	https://www.ncbi.nlm.nih.gov/assembly/GCA_002693245.1	Binning	TOBG_EAC-671	Phylogenetic Assignment	Relative Abundance	5188273.zip	figshare	doi:10.6084/m9.figshare.5188273	http://dx.doi.org/10.6084/m9.figshare.5188273	bacteria	surface	East African Coastal Current
TARA056_virus_mesopelagic	Gathering Metagenomics Sequences & Assembly	EAC671	EAC671_TARA056_virus_mesopelagic	GCA_002693245.1	NCBI Assembly	GCA_002693245.1	https://www.ncbi.nlm.nih.gov/assembly/GCA_002693245.1	Binning	TOBG_EAC-671	Phylogenetic Assignment	Relative Abundance	5188273.zip	figshare	doi:10.6084/m9.figshare.5188273	http://dx.doi.org/10.6084/m9.figshare.5188273	virus	mesopelagic	East African Coastal Current
TARA056_virus_surface	Gathering Metagenomics Sequences & Assembly	EAC671	EAC671_TARA056_virus_surface	GCA_002693245.1	NCBI Assembly	GCA_002693245.1	https://www.ncbi.nlm.nih.gov/assembly/GCA_002693245.1	Binning	TOBG_EAC-671	Phylogenetic Assignment	Relative Abundance	5188273.zip	figshare	doi:10.6084/m9.figshare.5188273	http://dx.doi.org/10.6084/m9.figshare.5188273	virus	surface	East African Coastal Current
TARA057_bacteria_surface	Gathering Metagenomics Sequences & Assembly	EAC671	EAC671_TARA057_bacteria_surface	GCA_002693245.1	NCBI Assembly	GCA_002693245.1	https://www.ncbi.nlm.nih.gov/assembly/GCA_002693245.1	Binning	TOBG_EAC-671	Phylogenetic Assignment	Relative Abundance	5188273.zip	figshare	doi:10.6084/m9.figshare.5188273	http://dx.doi.org/10.6084/m9.figshare.5188273	bacteria	surface	East African Coastal Current
TARA058_bacteria_DCM	Gathering Metagenomics Sequences & Assembly	EAC671	EAC671_TARA058_bacteria_DCM	GCA_002693245.1	NCBI Assembly	GCA_002693245.1	https://www.ncbi.nlm.nih.gov/assembly/GCA_002693245.1	Binning	TOBG_EAC-671	Phylogenetic Assignment	Relative Abundance	5188273.zip	figshare	doi:10.6084/m9.figshare.5188273	http://dx.doi.org/10.6084/m9.figshare.5188273	bacteria	DCM	East African Coastal Current
TARA058_virus_DCM	Gathering Metagenomics Sequences & Assembly	EAC671	EAC671_TARA058_virus_DCM	GCA_002693245.1	NCBI Assembly	GCA_002693245.1	https://www.ncbi.nlm.nih.gov/assembly/GCA_002693245.1	Binning	TOBG_EAC-671	Phylogenetic Assignment	Relative Abundance	5188273.zip	figshare	doi:10.6084/m9.figshare.5188273	http://dx.doi.org/10.6084/m9.figshare.5188273	virus	DCM	East African Coastal Current
TARA062_bacteria_surface	Gathering Metagenomics Sequences & Assembly	EAC671	EAC671_TARA062_bacteria_surface	GCA_002693245.1	NCBI Assembly	GCA_002693245.1	https://www.ncbi.nlm.nih.gov/assembly/GCA_002693245.1	Binning	TOBG_EAC-671	Phylogenetic Assignment	Relative Abundance	5188273.zip	figshare	doi:10.6084/m9.figshare.5188273	http://dx.doi.org/10.6084/m9.figshare.5188273	bacteria	surface	East African Coastal Current
TARA062_virus_surface	Gathering Metagenomics Sequences & Assembly	EAC671	EAC671_TARA062_virus_surface	GCA_002693245.1	NCBI Assembly	GCA_002693245.1	https://www.ncbi.nlm.nih.gov/assembly/GCA_002693245.1	Binning	TOBG_EAC-671	Phylogenetic Assignment	Relative Abundance	5188273.zip	figshare	doi:10.6084/m9.figshare.5188273	http://dx.doi.org/10.6084/m9.figshare.5188273	virus	surface	East African Coastal Current
TARA064_bacteria_DCM	Gathering Metagenomics Sequences & Assembly	EAC671	EAC671_TARA064_bacteria_DCM	GCA_002693245.1	NCBI Assembly	GCA_002693245.1	https://www.ncbi.nlm.nih.gov/assembly/GCA_002693245.1	Binning	TOBG_EAC-671	Phylogenetic Assignment	Relative Abundance	5188273.zip	figshare	doi:10.6084/m9.figshare.5188273	http://dx.doi.org/10.6084/m9.figshare.5188273	bacteria	DCM	East African Coastal Current
TARA064_bacteria_mesopelagic	Gathering Metagenomics Sequences & Assembly	EAC671	EAC671_TARA064_bacteria_mesopelagic	GCA_002693245.1	NCBI Assembly	GCA_002693245.1	https://www.ncbi.nlm.nih.gov/assembly/GCA_002693245.1	Binning	TOBG_EAC-671	Phylogenetic Assignment	Relative Abundance	5188273.zip	figshare	doi:10.6084/m9.figshare.5188273	http://dx.doi.org/10.6084/m9.figshare.5188273	bacteria	mesopelagic	East African Coastal Current
TARA064_bacteria_surface	Gathering Metagenomics Sequences & Assembly	EAC671	EAC671_TARA064_bacteria_surface	GCA_002693245.1	NCBI Assembly	GCA_002693245.1	https://www.ncbi.nlm.nih.gov/assembly/GCA_002693245.1	Binning	TOBG_EAC-671	Phylogenetic Assignment	Relative Abundance	5188273.zip	figshare	doi:10.6084/m9.figshare.5188273	http://dx.doi.org/10.6084/m9.figshare.5188273	bacteria	surface	East African Coastal Current
TARA064_girus_DCM	Gathering Metagenomics Sequences & Assembly	EAC671	EAC671_TARA064_girus_DCM	GCA_002693245.1	NCBI Assembly	GCA_002693245.1	https://www.ncbi.nlm.nih.gov/assembly/GCA_002693245.1	Binning	TOBG_EAC-671	Phylogenetic Assignment	Relative Abundance	5188273.zip	figshare	doi:10.6084/m9.figshare.5188273	http://dx.doi.org/10.6084/m9.figshare.5188273	girus	DCM	East African Coastal Current
TARA064_protistan_mesopelagic	Gathering Metagenomics Sequences & Assembly	EAC671	EAC671_TARA064_protistan_mesopelagic	GCA_002693245.1	NCBI Assembly	GCA_002693245.1	https://www.ncbi.nlm.nih.gov/assembly/GCA_002693245.1	Binning	TOBG_EAC-671	Phylogenetic Assignment	Relative Abundance	5188273.zip	figshare	doi:10.6084/m9.figshare.5188273	http://dx.doi.org/10.6084/m9.figshare.5188273	protistan	mesopelagic	East African Coastal Current
TARA064_virus_DCM	Gathering Metagenomics Sequences & Assembly	EAC671	EAC671_TARA064_virus_DCM	GCA_002693245.1	NCBI Assembly	GCA_002693245.1	https://www.ncbi.nlm.nih.gov/assembly/GCA_002693245.1	Binning	TOBG_EAC-671	Phylogenetic Assignment	Relative Abundance	5188273.zip	figshare	doi:10.6084/m9.figshare.5188273	http://dx.doi.org/10.6084/m9.figshare.5188273	virus	DCM	East African Coastal Current
TARA064_virus_mesopelagic	Gathering Metagenomics Sequences & Assembly	EAC671	EAC671_TARA064_virus_mesopelagic	GCA_002693245.1	NCBI Assembly	GCA_002693245.1	https://www.ncbi.nlm.nih.gov/assembly/GCA_002693245.1	Binning	TOBG_EAC-671	Phylogenetic Assignment	Relative Abundance	5188273.zip	figshare	doi:10.6084/m9.figshare.5188273	http://dx.doi.org/10.6084/m9.figshare.5188273	virus	mesopelagic	East African Coastal Current
TARA064_virus_surface	Gathering Metagenomics Sequences & Assembly	EAC671	EAC671_TARA064_virus_surface	GCA_002693245.1	NCBI Assembly	GCA_002693245.1	https://www.ncbi.nlm.nih.gov/assembly/GCA_002693245.1	Binning	TOBG_EAC-671	Phylogenetic Assignment	Relative Abundance	5188273.zip	figshare	doi:10.6084/m9.figshare.5188273	http://dx.doi.org/10.6084/m9.figshare.5188273	virus	surface	East African Coastal Current
TARA065_bacteria_DCM	Gathering Metagenomics Sequences & Assembly	EAC671	EAC671_TARA065_bacteria_DCM	GCA_002693245.1	NCBI Assembly	GCA_002693245.1	https://www.ncbi.nlm.nih.gov/assembly/GCA_002693245.1	Binning	TOBG_EAC-671	Phylogenetic Assignment	Relative Abundance	5188273.zip	figshare	doi:10.6084/m9.figshare.5188273	http://dx.doi.org/10.6084/m9.figshare.5188273	bacteria	DCM	East African Coastal Current
TARA065_bacteria_mesopelagic	Gathering Metagenomics Sequences & Assembly	EAC671	EAC671_TARA065_bacteria_mesopelagic	GCA_002693245.1	NCBI Assembly	GCA_002693245.1	https://www.ncbi.nlm.nih.gov/assembly/GCA_002693245.1	Binning	TOBG_EAC-671	Phylogenetic Assignment	Relative Abundance	5188273.zip	figshare	doi:10.6084/m9.figshare.5188273	http://dx.doi.org/10.6084/m9.figshare.5188273	bacteria	mesopelagic	East African Coastal Current
TARA065_bacteria_surface	Gathering Metagenomics Sequences & Assembly	EAC671	EAC671_TARA065_bacteria_surface	GCA_002693245.1	NCBI Assembly	GCA_002693245.1	https://www.ncbi.nlm.nih.gov/assembly/GCA_002693245.1	Binning	TOBG_EAC-671	Phylogenetic Assignment	Relative Abundance	5188273.zip	figshare	doi:10.6084/m9.figshare.5188273	http://dx.doi.org/10.6084/m9.figshare.5188273	bacteria	surface	East African Coastal Current
TARA065_girus_DCM	Gathering Metagenomics Sequences & Assembly	EAC671	EAC671_TARA065_girus_DCM	GCA_002693245.1	NCBI Assembly	GCA_002693245.1	https://www.ncbi.nlm.nih.gov/assembly/GCA_002693245.1	Binning	TOBG_EAC-671	Phylogenetic Assignment	Relative Abundance	5188273.zip	figshare	doi:10.6084/m9.figshare.5188273	http://dx.doi.org/10.6084/m9.figshare.5188273	girus	DCM	East African Coastal Current
TARA065_girus_surface	Gathering Metagenomics Sequences & Assembly	EAC671	EAC671_TARA065_girus_surface	GCA_002693245.1	NCBI Assembly	GCA_002693245.1	https://www.ncbi.nlm.nih.gov/assembly/GCA_002693245.1	Binning	TOBG_EAC-671	Phylogenetic Assignment	Relative Abundance	5188273.zip	figshare	doi:10.6084/m9.figshare.5188273	http://dx.doi.org/10.6084/m9.figshare.5188273	girus	surface	East African Coastal Current
TARA065_virus_DCM	Gathering Metagenomics Sequences & Assembly	EAC671	EAC671_TARA065_virus_DCM	GCA_002693245.1	NCBI Assembly	GCA_002693245.1	https://www.ncbi.nlm.nih.gov/assembly/GCA_002693245.1	Binning	TOBG_EAC-671	Phylogenetic Assignment	Relative Abundance	5188273.zip	figshare	doi:10.6084/m9.figshare.5188273	http://dx.doi.org/10.6084/m9.figshare.5188273	virus	DCM	East African Coastal Current
TARA066_bacteria_DCM	Gathering Metagenomics Sequences & Assembly	EAC671	EAC671_TARA066_bacteria_DCM	GCA_002693245.1	NCBI Assembly	GCA_002693245.1	https://www.ncbi.nlm.nih.gov/assembly/GCA_002693245.1	Binning	TOBG_EAC-671	Phylogenetic Assignment	Relative Abundance	5188273.zip	figshare	doi:10.6084/m9.figshare.5188273	http://dx.doi.org/10.6084/m9.figshare.5188273	bacteria	DCM	East African Coastal Current
TARA066_bacteria_surface	Gathering Metagenomics Sequences & Assembly	EAC671	EAC671_TARA066_bacteria_surface	GCA_002693245.1	NCBI Assembly	GCA_002693245.1	https://www.ncbi.nlm.nih.gov/assembly/GCA_002693245.1	Binning	TOBG_EAC-671	Phylogenetic Assignment	Relative Abundance	5188273.zip	figshare	doi:10.6084/m9.figshare.5188273	http://dx.doi.org/10.6084/m9.figshare.5188273	bacteria	surface	East African Coastal Current
TARA066_virus_DCM	Gathering Metagenomics Sequences & Assembly	EAC671	EAC671_TARA066_virus_DCM	GCA_002693245.1	NCBI Assembly	GCA_002693245.1	https://www.ncbi.nlm.nih.gov/assembly/GCA_002693245.1	Binning	TOBG_EAC-671	Phylogenetic Assignment	Relative Abundance	5188273.zip	figshare	doi:10.6084/m9.figshare.5188273	http://dx.doi.org/10.6084/m9.figshare.5188273	virus	DCM	East African Coastal Current
TARA066_virus_surface	Gathering Metagenomics Sequences & Assembly	EAC671	EAC671_TARA066_virus_surface	GCA_002693245.1	NCBI Assembly	GCA_002693245.1	https://www.ncbi.nlm.nih.gov/assembly/GCA_002693245.1	Binning	TOBG_EAC-671	Phylogenetic Assignment	Relative Abundance	5188273.zip	figshare	doi:10.6084/m9.figshare.5188273	http://dx.doi.org/10.6084/m9.figshare.5188273	virus	surface	East African Coastal Current
TARA004_bacteria_DCM	Gathering Metagenomics Sequences & Assembly	NAT194	NAT194_TARA004_bacteria_DCM	GCA_002705025.1	NCBI Assembly	GCA_002705025.1	https://www.ncbi.nlm.nih.gov/assembly/GCA_002705025.1	Binning	TOBG_NAT-194	Phylogenetic Assignment	Relative Abundance	5188273.zip	figshare	doi:10.6084/m9.figshare.5188273	http://dx.doi.org/10.6084/m9.figshare.5188273	bacteria	DCM	North Atlantic
TARA004_bacteria_surface	Gathering Metagenomics Sequences & Assembly	NAT194	NAT194_TARA004_bacteria_surface	GCA_002705025.1	NCBI Assembly	GCA_002705025.1	https://www.ncbi.nlm.nih.gov/assembly/GCA_002705025.1	Binning	TOBG_NAT-194	Phylogenetic Assignment	Relative Abundance	5188273.zip	figshare	doi:10.6084/m9.figshare.5188273	http://dx.doi.org/10.6084/m9.figshare.5188273	bacteria	surface	North Atlantic
TARA141_bacteria_surface	Gathering Metagenomics Sequences & Assembly	NAT194	NAT194_TARA141_bacteria_surface	GCA_002705025.1	NCBI Assembly	GCA_002705025.1	https://www.ncbi.nlm.nih.gov/assembly/GCA_002705025.1	Binning	TOBG_NAT-194	Phylogenetic Assignment	Relative Abundance	5188273.zip	figshare	doi:10.6084/m9.figshare.5188273	http://dx.doi.org/10.6084/m9.figshare.5188273	bacteria	surface	North Atlantic
TARA142_bacteria_DCM	Gathering Metagenomics Sequences & Assembly	NAT194	NAT194_TARA142_bacteria_DCM	GCA_002705025.1	NCBI Assembly	GCA_002705025.1	https://www.ncbi.nlm.nih.gov/assembly/GCA_002705025.1	Binning	TOBG_NAT-194	Phylogenetic Assignment	Relative Abundance	5188273.zip	figshare	doi:10.6084/m9.figshare.5188273	http://dx.doi.org/10.6084/m9.figshare.5188273	bacteria	DCM	North Atlantic
TARA142_bacteria_mesopelagic	Gathering Metagenomics Sequences & Assembly	NAT194	NAT194_TARA142_bacteria_mesopelagic	GCA_002705025.1	NCBI Assembly	GCA_002705025.1	https://www.ncbi.nlm.nih.gov/assembly/GCA_002705025.1	Binning	TOBG_NAT-194	Phylogenetic Assignment	Relative Abundance	5188273.zip	figshare	doi:10.6084/m9.figshare.5188273	http://dx.doi.org/10.6084/m9.figshare.5188273	bacteria	mesopelagic	North Atlantic
TARA142_bacteria_surface	Gathering Metagenomics Sequences & Assembly	NAT194	NAT194_TARA142_bacteria_surface	GCA_002705025.1	NCBI Assembly	GCA_002705025.1	https://www.ncbi.nlm.nih.gov/assembly/GCA_002705025.1	Binning	TOBG_NAT-194	Phylogenetic Assignment	Relative Abundance	5188273.zip	figshare	doi:10.6084/m9.figshare.5188273	http://dx.doi.org/10.6084/m9.figshare.5188273	bacteria	surface	North Atlantic
TARA145_bacteria_mesopelagic	Gathering Metagenomics Sequences & Assembly	NAT194	NAT194_TARA145_bacteria_mesopelagic	GCA_002705025.1	NCBI Assembly	GCA_002705025.1	https://www.ncbi.nlm.nih.gov/assembly/GCA_002705025.1	Binning	TOBG_NAT-194	Phylogenetic Assignment	Relative Abundance	5188273.zip	figshare	doi:10.6084/m9.figshare.5188273	http://dx.doi.org/10.6084/m9.figshare.5188273	bacteria	mesopelagic	North Atlantic
TARA145_bacteria_surface	Gathering Metagenomics Sequences & Assembly	NAT194	NAT194_TARA145_bacteria_surface	GCA_002705025.1	NCBI Assembly	GCA_002705025.1	https://www.ncbi.nlm.nih.gov/assembly/GCA_002705025.1	Binning	TOBG_NAT-194	Phylogenetic Assignment	Relative Abundance	5188273.zip	figshare	doi:10.6084/m9.figshare.5188273	http://dx.doi.org/10.6084/m9.figshare.5188273	bacteria	surface	North Atlantic
TARA146_bacteria_mesopelagic	Gathering Metagenomics Sequences & Assembly	NAT194	NAT194_TARA146_bacteria_mesopelagic	GCA_002705025.1	NCBI Assembly	GCA_002705025.1	https://www.ncbi.nlm.nih.gov/assembly/GCA_002705025.1	Binning	TOBG_NAT-194	Phylogenetic Assignment	Relative Abundance	5188273.zip	figshare	doi:10.6084/m9.figshare.5188273	http://dx.doi.org/10.6084/m9.figshare.5188273	bacteria	mesopelagic	North Atlantic
TARA146_bacteria_surface	Gathering Metagenomics Sequences & Assembly	NAT194	NAT194_TARA146_bacteria_surface	GCA_002705025.1	NCBI Assembly	GCA_002705025.1	https://www.ncbi.nlm.nih.gov/assembly/GCA_002705025.1	Binning	TOBG_NAT-194	Phylogenetic Assignment	Relative Abundance	5188273.zip	figshare	doi:10.6084/m9.figshare.5188273	http://dx.doi.org/10.6084/m9.figshare.5188273	bacteria	surface	North Atlantic
TARA146_protistan_mesopelagic	Gathering Metagenomics Sequences & Assembly	NAT194	NAT194_TARA146_protistan_mesopelagic	GCA_002705025.1	NCBI Assembly	GCA_002705025.1	https://www.ncbi.nlm.nih.gov/assembly/GCA_002705025.1	Binning	TOBG_NAT-194	Phylogenetic Assignment	Relative Abundance	5188273.zip	figshare	doi:10.6084/m9.figshare.5188273	http://dx.doi.org/10.6084/m9.figshare.5188273	protistan	mesopelagic	North Atlantic
TARA146_protistan_surface	Gathering Metagenomics Sequences & Assembly	NAT194	NAT194_TARA146_protistan_surface	GCA_002705025.1	NCBI Assembly	GCA_002705025.1	https://www.ncbi.nlm.nih.gov/assembly/GCA_002705025.1	Binning	TOBG_NAT-194	Phylogenetic Assignment	Relative Abundance	5188273.zip	figshare	doi:10.6084/m9.figshare.5188273	http://dx.doi.org/10.6084/m9.figshare.5188273	protistan	surface	North Atlantic
TARA148_protistan_surface	Gathering Metagenomics Sequences & Assembly	NAT194	NAT194_TARA148_protistan_surface	GCA_002705025.1	NCBI Assembly	GCA_002705025.1	https://www.ncbi.nlm.nih.gov/assembly/GCA_002705025.1	Binning	TOBG_NAT-194	Phylogenetic Assignment	Relative Abundance	5188273.zip	figshare	doi:10.6084/m9.figshare.5188273	http://dx.doi.org/10.6084/m9.figshare.5188273	protistan	surface	North Atlantic
TARA149_protistan_mesopelagic	Gathering Metagenomics Sequences & Assembly	NAT194	NAT194_TARA149_protistan_mesopelagic	GCA_002705025.1	NCBI Assembly	GCA_002705025.1	https://www.ncbi.nlm.nih.gov/assembly/GCA_002705025.1	Binning	TOBG_NAT-194	Phylogenetic Assignment	Relative Abundance	5188273.zip	figshare	doi:10.6084/m9.figshare.5188273	http://dx.doi.org/10.6084/m9.figshare.5188273	protistan	mesopelagic	North Atlantic
TARA149_protistan_surface	Gathering Metagenomics Sequences & Assembly	NAT194	NAT194_TARA149_protistan_surface	GCA_002705025.1	NCBI Assembly	GCA_002705025.1	https://www.ncbi.nlm.nih.gov/assembly/GCA_002705025.1	Binning	TOBG_NAT-194	Phylogenetic Assignment	Relative Abundance	5188273.zip	figshare	doi:10.6084/m9.figshare.5188273	http://dx.doi.org/10.6084/m9.figshare.5188273	protistan	surface	North Atlantic
TARA150_bacteria_DCM	Gathering Metagenomics Sequences & Assembly	NAT194	NAT194_TARA150_bacteria_DCM	GCA_002705025.1	NCBI Assembly	GCA_002705025.1	https://www.ncbi.nlm.nih.gov/assembly/GCA_002705025.1	Binning	TOBG_NAT-194	Phylogenetic Assignment	Relative Abundance	5188273.zip	figshare	doi:10.6084/m9.figshare.5188273	http://dx.doi.org/10.6084/m9.figshare.5188273	bacteria	DCM	North Atlantic
TARA150_protistan_DCM	Gathering Metagenomics Sequences & Assembly	NAT194	NAT194_TARA150_protistan_DCM	GCA_002705025.1	NCBI Assembly	GCA_002705025.1	https://www.ncbi.nlm.nih.gov/assembly/GCA_002705025.1	Binning	TOBG_NAT-194	Phylogenetic Assignment	Relative Abundance	5188273.zip	figshare	doi:10.6084/m9.figshare.5188273	http://dx.doi.org/10.6084/m9.figshare.5188273	protistan	DCM	North Atlantic
TARA150_protistan_surface	Gathering Metagenomics Sequences & Assembly	NAT194	NAT194_TARA150_protistan_surface	GCA_002705025.1	NCBI Assembly	GCA_002705025.1	https://www.ncbi.nlm.nih.gov/assembly/GCA_002705025.1	Binning	TOBG_NAT-194	Phylogenetic Assignment	Relative Abundance	5188273.zip	figshare	doi:10.6084/m9.figshare.5188273	http://dx.doi.org/10.6084/m9.figshare.5188273	protistan	surface	North Atlantic
TARA151_bacteria_DCM	Gathering Metagenomics Sequences & Assembly	NAT194	NAT194_TARA151_bacteria_DCM	GCA_002705025.1	NCBI Assembly	GCA_002705025.1	https://www.ncbi.nlm.nih.gov/assembly/GCA_002705025.1	Binning	TOBG_NAT-194	Phylogenetic Assignment	Relative Abundance	5188273.zip	figshare	doi:10.6084/m9.figshare.5188273	http://dx.doi.org/10.6084/m9.figshare.5188273	bacteria	DCM	North Atlantic
TARA151_protistan_DCM	Gathering Metagenomics Sequences & Assembly	NAT194	NAT194_TARA151_protistan_DCM	GCA_002705025.1	NCBI Assembly	GCA_002705025.1	https://www.ncbi.nlm.nih.gov/assembly/GCA_002705025.1	Binning	TOBG_NAT-194	Phylogenetic Assignment	Relative Abundance	5188273.zip	figshare	doi:10.6084/m9.figshare.5188273	http://dx.doi.org/10.6084/m9.figshare.5188273	protistan	DCM	North Atlantic
TARA152_bacteria_mesopelagic	Gathering Metagenomics Sequences & Assembly	NAT194	NAT194_TARA152_bacteria_mesopelagic	GCA_002705025.1	NCBI Assembly	GCA_002705025.1	https://www.ncbi.nlm.nih.gov/assembly/GCA_002705025.1	Binning	TOBG_NAT-194	Phylogenetic Assignment	Relative Abundance	5188273.zip	figshare	doi:10.6084/m9.figshare.5188273	http://dx.doi.org/10.6084/m9.figshare.5188273	bacteria	mesopelagic	North Atlantic
TARA152_bacteria_mixed	Gathering Metagenomics Sequences & Assembly	NAT194	NAT194_TARA152_bacteria_mixed	GCA_002705025.1	NCBI Assembly	GCA_002705025.1	https://www.ncbi.nlm.nih.gov/assembly/GCA_002705025.1	Binning	TOBG_NAT-194	Phylogenetic Assignment	Relative Abundance	5188273.zip	figshare	doi:10.6084/m9.figshare.5188273	http://dx.doi.org/10.6084/m9.figshare.5188273	bacteria	mixed	North Atlantic
TARA152_bacteria_surface	Gathering Metagenomics Sequences & Assembly	NAT194	NAT194_TARA152_bacteria_surface	GCA_002705025.1	NCBI Assembly	GCA_002705025.1	https://www.ncbi.nlm.nih.gov/assembly/GCA_002705025.1	Binning	TOBG_NAT-194	Phylogenetic Assignment	Relative Abundance	5188273.zip	figshare	doi:10.6084/m9.figshare.5188273	http://dx.doi.org/10.6084/m9.figshare.5188273	bacteria	surface	North Atlantic
TARA152_protistan_DCM	Gathering Metagenomics Sequences & Assembly	NAT194	NAT194_TARA152_protistan_DCM	GCA_002705025.1	NCBI Assembly	GCA_002705025.1	https://www.ncbi.nlm.nih.gov/assembly/GCA_002705025.1	Binning	TOBG_NAT-194	Phylogenetic Assignment	Relative Abundance	5188273.zip	figshare	doi:10.6084/m9.figshare.5188273	http://dx.doi.org/10.6084/m9.figshare.5188273	protistan	DCM	North Atlantic
TARA152_protistan_mesopelagic	Gathering Metagenomics Sequences & Assembly	NAT194	NAT194_TARA152_protistan_mesopelagic	GCA_002705025.1	NCBI Assembly	GCA_002705025.1	https://www.ncbi.nlm.nih.gov/assembly/GCA_002705025.1	Binning	TOBG_NAT-194	Phylogenetic Assignment	Relative Abundance	5188273.zip	figshare	doi:10.6084/m9.figshare.5188273	http://dx.doi.org/10.6084/m9.figshare.5188273	protistan	mesopelagic	North Atlantic
TARA133_bacteria_DCM	Gathering Metagenomics Sequences & Assembly	NP122	NP122_TARA133_bacteria_DCM	GCA_002731295.1	NCBI Assembly	GCA_002731295.1	https://www.ncbi.nlm.nih.gov/assembly/GCA_002731295.1	Binning	TOBG_NP-122	Phylogenetic Assignment	Relative Abundance	5188273.zip	figshare	doi:10.6084/m9.figshare.5188273	http://dx.doi.org/10.6084/m9.figshare.5188273	bacteria	DCM	North Pacific
TARA133_bacteria_mesopelagic	Gathering Metagenomics Sequences & Assembly	NP122	NP122_TARA133_bacteria_mesopelagic	GCA_002731295.1	NCBI Assembly	GCA_002731295.1	https://www.ncbi.nlm.nih.gov/assembly/GCA_002731295.1	Binning	TOBG_NP-122	Phylogenetic Assignment	Relative Abundance	5188273.zip	figshare	doi:10.6084/m9.figshare.5188273	http://dx.doi.org/10.6084/m9.figshare.5188273	bacteria	mesopelagic	North Pacific
TARA133_bacteria_surface	Gathering Metagenomics Sequences & Assembly	NP122	NP122_TARA133_bacteria_surface	GCA_002731295.1	NCBI Assembly	GCA_002731295.1	https://www.ncbi.nlm.nih.gov/assembly/GCA_002731295.1	Binning	TOBG_NP-122	Phylogenetic Assignment	Relative Abundance	5188273.zip	figshare	doi:10.6084/m9.figshare.5188273	http://dx.doi.org/10.6084/m9.figshare.5188273	bacteria	surface	North Pacific
TARA137_bacteria_DCM	Gathering Metagenomics Sequences & Assembly	NP122	NP122_TARA137_bacteria_DCM	GCA_002731295.1	NCBI Assembly	GCA_002731295.1	https://www.ncbi.nlm.nih.gov/assembly/GCA_002731295.1	Binning	TOBG_NP-122	Phylogenetic Assignment	Relative Abundance	5188273.zip	figshare	doi:10.6084/m9.figshare.5188273	http://dx.doi.org/10.6084/m9.figshare.5188273	bacteria	DCM	North Pacific
TARA137_bacteria_surface	Gathering Metagenomics Sequences & Assembly	NP122	NP122_TARA137_bacteria_surface	GCA_002731295.1	NCBI Assembly	GCA_002731295.1	https://www.ncbi.nlm.nih.gov/assembly/GCA_002731295.1	Binning	TOBG_NP-122	Phylogenetic Assignment	Relative Abundance	5188273.zip	figshare	doi:10.6084/m9.figshare.5188273	http://dx.doi.org/10.6084/m9.figshare.5188273	bacteria	surface	North Pacific
TARA137_protistan_DCM	Gathering Metagenomics Sequences & Assembly	NP122	NP122_TARA137_protistan_DCM	GCA_002731295.1	NCBI Assembly	GCA_002731295.1	https://www.ncbi.nlm.nih.gov/assembly/GCA_002731295.1	Binning	TOBG_NP-122	Phylogenetic Assignment	Relative Abundance	5188273.zip	figshare	doi:10.6084/m9.figshare.5188273	http://dx.doi.org/10.6084/m9.figshare.5188273	protistan	DCM	North Pacific
TARA137_protistan_mesopelagic	Gathering Metagenomics Sequences & Assembly	NP122	NP122_TARA137_protistan_mesopelagic	GCA_002731295.1	NCBI Assembly	GCA_002731295.1	https://www.ncbi.nlm.nih.gov/assembly/GCA_002731295.1	Binning	TOBG_NP-122	Phylogenetic Assignment	Relative Abundance	5188273.zip	figshare	doi:10.6084/m9.figshare.5188273	http://dx.doi.org/10.6084/m9.figshare.5188273	protistan	mesopelagic	North Pacific
TARA137_protistan_surface	Gathering Metagenomics Sequences & Assembly	NP122	NP122_TARA137_protistan_surface	GCA_002731295.1	NCBI Assembly	GCA_002731295.1	https://www.ncbi.nlm.nih.gov/assembly/GCA_002731295.1	Binning	TOBG_NP-122	Phylogenetic Assignment	Relative Abundance	5188273.zip	figshare	doi:10.6084/m9.figshare.5188273	http://dx.doi.org/10.6084/m9.figshare.5188273	protistan	surface	North Pacific
TARA137_virus_DCM	Gathering Metagenomics Sequences & Assembly	NP122	NP122_TARA137_virus_DCM	GCA_002731295.1	NCBI Assembly	GCA_002731295.1	https://www.ncbi.nlm.nih.gov/assembly/GCA_002731295.1	Binning	TOBG_NP-122	Phylogenetic Assignment	Relative Abundance	5188273.zip	figshare	doi:10.6084/m9.figshare.5188273	http://dx.doi.org/10.6084/m9.figshare.5188273	virus	DCM	North Pacific
TARA137_virus_mesopelagic	Gathering Metagenomics Sequences & Assembly	NP122	NP122_TARA137_virus_mesopelagic	GCA_002731295.1	NCBI Assembly	GCA_002731295.1	https://www.ncbi.nlm.nih.gov/assembly/GCA_002731295.1	Binning	TOBG_NP-122	Phylogenetic Assignment	Relative Abundance	5188273.zip	figshare	doi:10.6084/m9.figshare.5188273	http://dx.doi.org/10.6084/m9.figshare.5188273	virus	mesopelagic	North Pacific
TARA137_virus_surface	Gathering Metagenomics Sequences & Assembly	NP122	NP122_TARA137_virus_surface	GCA_002731295.1	NCBI Assembly	GCA_002731295.1	https://www.ncbi.nlm.nih.gov/assembly/GCA_002731295.1	Binning	TOBG_NP-122	Phylogenetic Assignment	Relative Abundance	5188273.zip	figshare	doi:10.6084/m9.figshare.5188273	http://dx.doi.org/10.6084/m9.figshare.5188273	virus	surface	North Pacific
TARA138_protistan_DCM	Gathering Metagenomics Sequences & Assembly	NP122	NP122_TARA138_protistan_DCM	GCA_002731295.1	NCBI Assembly	GCA_002731295.1	https://www.ncbi.nlm.nih.gov/assembly/GCA_002731295.1	Binning	TOBG_NP-122	Phylogenetic Assignment	Relative Abundance	5188273.zip	figshare	doi:10.6084/m9.figshare.5188273	http://dx.doi.org/10.6084/m9.figshare.5188273	protistan	DCM	North Pacific
TARA138_protistan_mesopelagic	Gathering Metagenomics Sequences & Assembly	NP122	NP122_TARA138_protistan_mesopelagic	GCA_002731295.1	NCBI Assembly	GCA_002731295.1	https://www.ncbi.nlm.nih.gov/assembly/GCA_002731295.1	Binning	TOBG_NP-122	Phylogenetic Assignment	Relative Abundance	5188273.zip	figshare	doi:10.6084/m9.figshare.5188273	http://dx.doi.org/10.6084/m9.figshare.5188273	protistan	mesopelagic	North Pacific
TARA138_protistan_surface	Gathering Metagenomics Sequences & Assembly	NP122	NP122_TARA138_protistan_surface	GCA_002731295.1	NCBI Assembly	GCA_002731295.1	https://www.ncbi.nlm.nih.gov/assembly/GCA_002731295.1	Binning	TOBG_NP-122	Phylogenetic Assignment	Relative Abundance	5188273.zip	figshare	doi:10.6084/m9.figshare.5188273	http://dx.doi.org/10.6084/m9.figshare.5188273	protistan	surface	North Pacific
TARA138_virus_surface	Gathering Metagenomics Sequences & Assembly	NP122	NP122_TARA138_virus_surface	GCA_002731295.1	NCBI Assembly	GCA_002731295.1	https://www.ncbi.nlm.nih.gov/assembly/GCA_002731295.1	Binning	TOBG_NP-122	Phylogenetic Assignment	Relative Abundance	5188273.zip	figshare	doi:10.6084/m9.figshare.5188273	http://dx.doi.org/10.6084/m9.figshare.5188273	virus	surface	North Pacific
TARA133_bacteria_DCM	Gathering Metagenomics Sequences & Assembly	NP24	NP24_TARA133_bacteria_DCM	GCA_002729715.1	NCBI Assembly	GCA_002729715.1	https://www.ncbi.nlm.nih.gov/assembly/GCA_002729715.1	Binning	TOBG_NP-24	Phylogenetic Assignment	Relative Abundance	5188273.zip	figshare	doi:10.6084/m9.figshare.5188273	http://dx.doi.org/10.6084/m9.figshare.5188273	bacteria	DCM	North Pacific
TARA133_bacteria_mesopelagic	Gathering Metagenomics Sequences & Assembly	NP24	NP24_TARA133_bacteria_mesopelagic	GCA_002729715.1	NCBI Assembly	GCA_002729715.1	https://www.ncbi.nlm.nih.gov/assembly/GCA_002729715.1	Binning	TOBG_NP-24	Phylogenetic Assignment	Relative Abundance	5188273.zip	figshare	doi:10.6084/m9.figshare.5188273	http://dx.doi.org/10.6084/m9.figshare.5188273	bacteria	mesopelagic	North Pacific
TARA133_bacteria_surface	Gathering Metagenomics Sequences & Assembly	NP24	NP24_TARA133_bacteria_surface	GCA_002729715.1	NCBI Assembly	GCA_002729715.1	https://www.ncbi.nlm.nih.gov/assembly/GCA_002729715.1	Binning	TOBG_NP-24	Phylogenetic Assignment	Relative Abundance	5188273.zip	figshare	doi:10.6084/m9.figshare.5188273	http://dx.doi.org/10.6084/m9.figshare.5188273	bacteria	surface	North Pacific
TARA137_bacteria_DCM	Gathering Metagenomics Sequences & Assembly	NP24	NP24_TARA137_bacteria_DCM	GCA_002729715.1	NCBI Assembly	GCA_002729715.1	https://www.ncbi.nlm.nih.gov/assembly/GCA_002729715.1	Binning	TOBG_NP-24	Phylogenetic Assignment	Relative Abundance	5188273.zip	figshare	doi:10.6084/m9.figshare.5188273	http://dx.doi.org/10.6084/m9.figshare.5188273	bacteria	DCM	North Pacific
TARA137_bacteria_surface	Gathering Metagenomics Sequences & Assembly	NP24	NP24_TARA137_bacteria_surface	GCA_002729715.1	NCBI Assembly	GCA_002729715.1	https://www.ncbi.nlm.nih.gov/assembly/GCA_002729715.1	Binning	TOBG_NP-24	Phylogenetic Assignment	Relative Abundance	5188273.zip	figshare	doi:10.6084/m9.figshare.5188273	http://dx.doi.org/10.6084/m9.figshare.5188273	bacteria	surface	North Pacific
TARA137_protistan_DCM	Gathering Metagenomics Sequences & Assembly	NP24	NP24_TARA137_protistan_DCM	GCA_002729715.1	NCBI Assembly	GCA_002729715.1	https://www.ncbi.nlm.nih.gov/assembly/GCA_002729715.1	Binning	TOBG_NP-24	Phylogenetic Assignment	Relative Abundance	5188273.zip	figshare	doi:10.6084/m9.figshare.5188273	http://dx.doi.org/10.6084/m9.figshare.5188273	protistan	DCM	North Pacific
TARA137_protistan_mesopelagic	Gathering Metagenomics Sequences & Assembly	NP24	NP24_TARA137_protistan_mesopelagic	GCA_002729715.1	NCBI Assembly	GCA_002729715.1	https://www.ncbi.nlm.nih.gov/assembly/GCA_002729715.1	Binning	TOBG_NP-24	Phylogenetic Assignment	Relative Abundance	5188273.zip	figshare	doi:10.6084/m9.figshare.5188273	http://dx.doi.org/10.6084/m9.figshare.5188273	protistan	mesopelagic	North Pacific
TARA137_protistan_surface	Gathering Metagenomics Sequences & Assembly	NP24	NP24_TARA137_protistan_surface	GCA_002729715.1	NCBI Assembly	GCA_002729715.1	https://www.ncbi.nlm.nih.gov/assembly/GCA_002729715.1	Binning	TOBG_NP-24	Phylogenetic Assignment	Relative Abundance	5188273.zip	figshare	doi:10.6084/m9.figshare.5188273	http://dx.doi.org/10.6084/m9.figshare.5188273	protistan	surface	North Pacific
TARA137_virus_DCM	Gathering Metagenomics Sequences & Assembly	NP24	NP24_TARA137_virus_DCM	GCA_002729715.1	NCBI Assembly	GCA_002729715.1	https://www.ncbi.nlm.nih.gov/assembly/GCA_002729715.1	Binning	TOBG_NP-24	Phylogenetic Assignment	Relative Abundance	5188273.zip	figshare	doi:10.6084/m9.figshare.5188273	http://dx.doi.org/10.6084/m9.figshare.5188273	virus	DCM	North Pacific
TARA137_virus_mesopelagic	Gathering Metagenomics Sequences & Assembly	NP24	NP24_TARA137_virus_mesopelagic	GCA_002729715.1	NCBI Assembly	GCA_002729715.1	https://www.ncbi.nlm.nih.gov/assembly/GCA_002729715.1	Binning	TOBG_NP-24	Phylogenetic Assignment	Relative Abundance	5188273.zip	figshare	doi:10.6084/m9.figshare.5188273	http://dx.doi.org/10.6084/m9.figshare.5188273	virus	mesopelagic	North Pacific
TARA137_virus_surface	Gathering Metagenomics Sequences & Assembly	NP24	NP24_TARA137_virus_surface	GCA_002729715.1	NCBI Assembly	GCA_002729715.1	https://www.ncbi.nlm.nih.gov/assembly/GCA_002729715.1	Binning	TOBG_NP-24	Phylogenetic Assignment	Relative Abundance	5188273.zip	figshare	doi:10.6084/m9.figshare.5188273	http://dx.doi.org/10.6084/m9.figshare.5188273	virus	surface	North Pacific
TARA138_protistan_DCM	Gathering Metagenomics Sequences & Assembly	NP24	NP24_TARA138_protistan_DCM	GCA_002729715.1	NCBI Assembly	GCA_002729715.1	https://www.ncbi.nlm.nih.gov/assembly/GCA_002729715.1	Binning	TOBG_NP-24	Phylogenetic Assignment	Relative Abundance	5188273.zip	figshare	doi:10.6084/m9.figshare.5188273	http://dx.doi.org/10.6084/m9.figshare.5188273	protistan	DCM	North Pacific
TARA138_protistan_mesopelagic	Gathering Metagenomics Sequences & Assembly	NP24	NP24_TARA138_protistan_mesopelagic	GCA_002729715.1	NCBI Assembly	GCA_002729715.1	https://www.ncbi.nlm.nih.gov/assembly/GCA_002729715.1	Binning	TOBG_NP-24	Phylogenetic Assignment	Relative Abundance	5188273.zip	figshare	doi:10.6084/m9.figshare.5188273	http://dx.doi.org/10.6084/m9.figshare.5188273	protistan	mesopelagic	North Pacific
TARA138_protistan_surface	Gathering Metagenomics Sequences & Assembly	NP24	NP24_TARA138_protistan_surface	GCA_002729715.1	NCBI Assembly	GCA_002729715.1	https://www.ncbi.nlm.nih.gov/assembly/GCA_002729715.1	Binning	TOBG_NP-24	Phylogenetic Assignment	Relative Abundance	5188273.zip	figshare	doi:10.6084/m9.figshare.5188273	http://dx.doi.org/10.6084/m9.figshare.5188273	protistan	surface	North Pacific
TARA138_virus_surface	Gathering Metagenomics Sequences & Assembly	NP24	NP24_TARA138_virus_surface	GCA_002729715.1	NCBI Assembly	GCA_002729715.1	https://www.ncbi.nlm.nih.gov/assembly/GCA_002729715.1	Binning	TOBG_NP-24	Phylogenetic Assignment	Relative Abundance	5188273.zip	figshare	doi:10.6084/m9.figshare.5188273	http://dx.doi.org/10.6084/m9.figshare.5188273	virus	surface	North Pacific
TARA133_bacteria_DCM	Gathering Metagenomics Sequences & Assembly	NP54	NP54_TARA133_bacteria_DCM	GCA_002729195.1	NCBI Assembly	GCA_002729195.1	https://www.ncbi.nlm.nih.gov/assembly/GCA_002729195.1	Binning	TOBG_NP-54	Phylogenetic Assignment	Relative Abundance	5188273.zip	figshare	doi:10.6084/m9.figshare.5188273	http://dx.doi.org/10.6084/m9.figshare.5188273	bacteria	DCM	North Pacific
TARA133_bacteria_mesopelagic	Gathering Metagenomics Sequences & Assembly	NP54	NP54_TARA133_bacteria_mesopelagic	GCA_002729195.1	NCBI Assembly	GCA_002729195.1	https://www.ncbi.nlm.nih.gov/assembly/GCA_002729195.1	Binning	TOBG_NP-54	Phylogenetic Assignment	Relative Abundance	5188273.zip	figshare	doi:10.6084/m9.figshare.5188273	http://dx.doi.org/10.6084/m9.figshare.5188273	bacteria	mesopelagic	North Pacific
TARA133_bacteria_surface	Gathering Metagenomics Sequences & Assembly	NP54	NP54_TARA133_bacteria_surface	GCA_002729195.1	NCBI Assembly	GCA_002729195.1	https://www.ncbi.nlm.nih.gov/assembly/GCA_002729195.1	Binning	TOBG_NP-54	Phylogenetic Assignment	Relative Abundance	5188273.zip	figshare	doi:10.6084/m9.figshare.5188273	http://dx.doi.org/10.6084/m9.figshare.5188273	bacteria	surface	North Pacific
TARA137_bacteria_DCM	Gathering Metagenomics Sequences & Assembly	NP54	NP54_TARA137_bacteria_DCM	GCA_002729195.1	NCBI Assembly	GCA_002729195.1	https://www.ncbi.nlm.nih.gov/assembly/GCA_002729195.1	Binning	TOBG_NP-54	Phylogenetic Assignment	Relative Abundance	5188273.zip	figshare	doi:10.6084/m9.figshare.5188273	http://dx.doi.org/10.6084/m9.figshare.5188273	bacteria	DCM	North Pacific
TARA137_bacteria_surface	Gathering Metagenomics Sequences & Assembly	NP54	NP54_TARA137_bacteria_surface	GCA_002729195.1	NCBI Assembly	GCA_002729195.1	https://www.ncbi.nlm.nih.gov/assembly/GCA_002729195.1	Binning	TOBG_NP-54	Phylogenetic Assignment	Relative Abundance	5188273.zip	figshare	doi:10.6084/m9.figshare.5188273	http://dx.doi.org/10.6084/m9.figshare.5188273	bacteria	surface	North Pacific
TARA137_protistan_DCM	Gathering Metagenomics Sequences & Assembly	NP54	NP54_TARA137_protistan_DCM	GCA_002729195.1	NCBI Assembly	GCA_002729195.1	https://www.ncbi.nlm.nih.gov/assembly/GCA_002729195.1	Binning	TOBG_NP-54	Phylogenetic Assignment	Relative Abundance	5188273.zip	figshare	doi:10.6084/m9.figshare.5188273	http://dx.doi.org/10.6084/m9.figshare.5188273	protistan	DCM	North Pacific
TARA137_protistan_mesopelagic	Gathering Metagenomics Sequences & Assembly	NP54	NP54_TARA137_protistan_mesopelagic	GCA_002729195.1	NCBI Assembly	GCA_002729195.1	https://www.ncbi.nlm.nih.gov/assembly/GCA_002729195.1	Binning	TOBG_NP-54	Phylogenetic Assignment	Relative Abundance	5188273.zip	figshare	doi:10.6084/m9.figshare.5188273	http://dx.doi.org/10.6084/m9.figshare.5188273	protistan	mesopelagic	North Pacific
TARA137_protistan_surface	Gathering Metagenomics Sequences & Assembly	NP54	NP54_TARA137_protistan_surface	GCA_002729195.1	NCBI Assembly	GCA_002729195.1	https://www.ncbi.nlm.nih.gov/assembly/GCA_002729195.1	Binning	TOBG_NP-54	Phylogenetic Assignment	Relative Abundance	5188273.zip	figshare	doi:10.6084/m9.figshare.5188273	http://dx.doi.org/10.6084/m9.figshare.5188273	protistan	surface	North Pacific
TARA137_virus_DCM	Gathering Metagenomics Sequences & Assembly	NP54	NP54_TARA137_virus_DCM	GCA_002729195.1	NCBI Assembly	GCA_002729195.1	https://www.ncbi.nlm.nih.gov/assembly/GCA_002729195.1	Binning	TOBG_NP-54	Phylogenetic Assignment	Relative Abundance	5188273.zip	figshare	doi:10.6084/m9.figshare.5188273	http://dx.doi.org/10.6084/m9.figshare.5188273	virus	DCM	North Pacific
TARA137_virus_mesopelagic	Gathering Metagenomics Sequences & Assembly	NP54	NP54_TARA137_virus_mesopelagic	GCA_002729195.1	NCBI Assembly	GCA_002729195.1	https://www.ncbi.nlm.nih.gov/assembly/GCA_002729195.1	Binning	TOBG_NP-54	Phylogenetic Assignment	Relative Abundance	5188273.zip	figshare	doi:10.6084/m9.figshare.5188273	http://dx.doi.org/10.6084/m9.figshare.5188273	virus	mesopelagic	North Pacific
TARA137_virus_surface	Gathering Metagenomics Sequences & Assembly	NP54	NP54_TARA137_virus_surface	GCA_002729195.1	NCBI Assembly	GCA_002729195.1	https://www.ncbi.nlm.nih.gov/assembly/GCA_002729195.1	Binning	TOBG_NP-54	Phylogenetic Assignment	Relative Abundance	5188273.zip	figshare	doi:10.6084/m9.figshare.5188273	http://dx.doi.org/10.6084/m9.figshare.5188273	virus	surface	North Pacific
TARA138_protistan_DCM	Gathering Metagenomics Sequences & Assembly	NP54	NP54_TARA138_protistan_DCM	GCA_002729195.1	NCBI Assembly	GCA_002729195.1	https://www.ncbi.nlm.nih.gov/assembly/GCA_002729195.1	Binning	TOBG_NP-54	Phylogenetic Assignment	Relative Abundance	5188273.zip	figshare	doi:10.6084/m9.figshare.5188273	http://dx.doi.org/10.6084/m9.figshare.5188273	protistan	DCM	North Pacific
TARA138_protistan_mesopelagic	Gathering Metagenomics Sequences & Assembly	NP54	NP54_TARA138_protistan_mesopelagic	GCA_002729195.1	NCBI Assembly	GCA_002729195.1	https://www.ncbi.nlm.nih.gov/assembly/GCA_002729195.1	Binning	TOBG_NP-54	Phylogenetic Assignment	Relative Abundance	5188273.zip	figshare	doi:10.6084/m9.figshare.5188273	http://dx.doi.org/10.6084/m9.figshare.5188273	protistan	mesopelagic	North Pacific
TARA138_protistan_surface	Gathering Metagenomics Sequences & Assembly	NP54	NP54_TARA138_protistan_surface	GCA_002729195.1	NCBI Assembly	GCA_002729195.1	https://www.ncbi.nlm.nih.gov/assembly/GCA_002729195.1	Binning	TOBG_NP-54	Phylogenetic Assignment	Relative Abundance	5188273.zip	figshare	doi:10.6084/m9.figshare.5188273	http://dx.doi.org/10.6084/m9.figshare.5188273	protistan	surface	North Pacific
TARA138_virus_surface	Gathering Metagenomics Sequences & Assembly	NP54	NP54_TARA138_virus_surface	GCA_002729195.1	NCBI Assembly	GCA_002729195.1	https://www.ncbi.nlm.nih.gov/assembly/GCA_002729195.1	Binning	TOBG_NP-54	Phylogenetic Assignment	Relative Abundance	5188273.zip	figshare	doi:10.6084/m9.figshare.5188273	http://dx.doi.org/10.6084/m9.figshare.5188273	virus	surface	North Pacific
TARA133_bacteria_DCM	Gathering Metagenomics Sequences & Assembly	NP79	NP79_TARA133_bacteria_DCM	GCA_002726415.1	NCBI Assembly	GCA_002726415.1	https://www.ncbi.nlm.nih.gov/assembly/GCA_002726415.1	Binning	TOBG_NP-79	Phylogenetic Assignment	Relative Abundance	5188273.zip	figshare	doi:10.6084/m9.figshare.5188273	http://dx.doi.org/10.6084/m9.figshare.5188273	bacteria	DCM	North Pacific
TARA133_bacteria_mesopelagic	Gathering Metagenomics Sequences & Assembly	NP79	NP79_TARA133_bacteria_mesopelagic	GCA_002726415.1	NCBI Assembly	GCA_002726415.1	https://www.ncbi.nlm.nih.gov/assembly/GCA_002726415.1	Binning	TOBG_NP-79	Phylogenetic Assignment	Relative Abundance	5188273.zip	figshare	doi:10.6084/m9.figshare.5188273	http://dx.doi.org/10.6084/m9.figshare.5188273	bacteria	mesopelagic	North Pacific
TARA133_bacteria_surface	Gathering Metagenomics Sequences & Assembly	NP79	NP79_TARA133_bacteria_surface	GCA_002726415.1	NCBI Assembly	GCA_002726415.1	https://www.ncbi.nlm.nih.gov/assembly/GCA_002726415.1	Binning	TOBG_NP-79	Phylogenetic Assignment	Relative Abundance	5188273.zip	figshare	doi:10.6084/m9.figshare.5188273	http://dx.doi.org/10.6084/m9.figshare.5188273	bacteria	surface	North Pacific
TARA137_bacteria_DCM	Gathering Metagenomics Sequences & Assembly	NP79	NP79_TARA137_bacteria_DCM	GCA_002726415.1	NCBI Assembly	GCA_002726415.1	https://www.ncbi.nlm.nih.gov/assembly/GCA_002726415.1	Binning	TOBG_NP-79	Phylogenetic Assignment	Relative Abundance	5188273.zip	figshare	doi:10.6084/m9.figshare.5188273	http://dx.doi.org/10.6084/m9.figshare.5188273	bacteria	DCM	North Pacific
TARA137_bacteria_surface	Gathering Metagenomics Sequences & Assembly	NP79	NP79_TARA137_bacteria_surface	GCA_002726415.1	NCBI Assembly	GCA_002726415.1	https://www.ncbi.nlm.nih.gov/assembly/GCA_002726415.1	Binning	TOBG_NP-79	Phylogenetic Assignment	Relative Abundance	5188273.zip	figshare	doi:10.6084/m9.figshare.5188273	http://dx.doi.org/10.6084/m9.figshare.5188273	bacteria	surface	North Pacific
TARA137_protistan_DCM	Gathering Metagenomics Sequences & Assembly	NP79	NP79_TARA137_protistan_DCM	GCA_002726415.1	NCBI Assembly	GCA_002726415.1	https://www.ncbi.nlm.nih.gov/assembly/GCA_002726415.1	Binning	TOBG_NP-79	Phylogenetic Assignment	Relative Abundance	5188273.zip	figshare	doi:10.6084/m9.figshare.5188273	http://dx.doi.org/10.6084/m9.figshare.5188273	protistan	DCM	North Pacific
TARA137_protistan_mesopelagic	Gathering Metagenomics Sequences & Assembly	NP79	NP79_TARA137_protistan_mesopelagic	GCA_002726415.1	NCBI Assembly	GCA_002726415.1	https://www.ncbi.nlm.nih.gov/assembly/GCA_002726415.1	Binning	TOBG_NP-79	Phylogenetic Assignment	Relative Abundance	5188273.zip	figshare	doi:10.6084/m9.figshare.5188273	http://dx.doi.org/10.6084/m9.figshare.5188273	protistan	mesopelagic	North Pacific
TARA137_protistan_surface	Gathering Metagenomics Sequences & Assembly	NP79	NP79_TARA137_protistan_surface	GCA_002726415.1	NCBI Assembly	GCA_002726415.1	https://www.ncbi.nlm.nih.gov/assembly/GCA_002726415.1	Binning	TOBG_NP-79	Phylogenetic Assignment	Relative Abundance	5188273.zip	figshare	doi:10.6084/m9.figshare.5188273	http://dx.doi.org/10.6084/m9.figshare.5188273	protistan	surface	North Pacific
TARA137_virus_DCM	Gathering Metagenomics Sequences & Assembly	NP79	NP79_TARA137_virus_DCM	GCA_002726415.1	NCBI Assembly	GCA_002726415.1	https://www.ncbi.nlm.nih.gov/assembly/GCA_002726415.1	Binning	TOBG_NP-79	Phylogenetic Assignment	Relative Abundance	5188273.zip	figshare	doi:10.6084/m9.figshare.5188273	http://dx.doi.org/10.6084/m9.figshare.5188273	virus	DCM	North Pacific
TARA137_virus_mesopelagic	Gathering Metagenomics Sequences & Assembly	NP79	NP79_TARA137_virus_mesopelagic	GCA_002726415.1	NCBI Assembly	GCA_002726415.1	https://www.ncbi.nlm.nih.gov/assembly/GCA_002726415.1	Binning	TOBG_NP-79	Phylogenetic Assignment	Relative Abundance	5188273.zip	figshare	doi:10.6084/m9.figshare.5188273	http://dx.doi.org/10.6084/m9.figshare.5188273	virus	mesopelagic	North Pacific
TARA137_virus_surface	Gathering Metagenomics Sequences & Assembly	NP79	NP79_TARA137_virus_surface	GCA_002726415.1	NCBI Assembly	GCA_002726415.1	https://www.ncbi.nlm.nih.gov/assembly/GCA_002726415.1	Binning	TOBG_NP-79	Phylogenetic Assignment	Relative Abundance	5188273.zip	figshare	doi:10.6084/m9.figshare.5188273	http://dx.doi.org/10.6084/m9.figshare.5188273	virus	surface	North Pacific
TARA138_protistan_DCM	Gathering Metagenomics Sequences & Assembly	NP79	NP79_TARA138_protistan_DCM	GCA_002726415.1	NCBI Assembly	GCA_002726415.1	https://www.ncbi.nlm.nih.gov/assembly/GCA_002726415.1	Binning	TOBG_NP-79	Phylogenetic Assignment	Relative Abundance	5188273.zip	figshare	doi:10.6084/m9.figshare.5188273	http://dx.doi.org/10.6084/m9.figshare.5188273	protistan	DCM	North Pacific
TARA138_protistan_mesopelagic	Gathering Metagenomics Sequences & Assembly	NP79	NP79_TARA138_protistan_mesopelagic	GCA_002726415.1	NCBI Assembly	GCA_002726415.1	https://www.ncbi.nlm.nih.gov/assembly/GCA_002726415.1	Binning	TOBG_NP-79	Phylogenetic Assignment	Relative Abundance	5188273.zip	figshare	doi:10.6084/m9.figshare.5188273	http://dx.doi.org/10.6084/m9.figshare.5188273	protistan	mesopelagic	North Pacific
TARA138_protistan_surface	Gathering Metagenomics Sequences & Assembly	NP79	NP79_TARA138_protistan_surface	GCA_002726415.1	NCBI Assembly	GCA_002726415.1	https://www.ncbi.nlm.nih.gov/assembly/GCA_002726415.1	Binning	TOBG_NP-79	Phylogenetic Assignment	Relative Abundance	5188273.zip	figshare	doi:10.6084/m9.figshare.5188273	http://dx.doi.org/10.6084/m9.figshare.5188273	protistan	surface	North Pacific
TARA138_virus_surface	Gathering Metagenomics Sequences & Assembly	NP79	NP79_TARA138_virus_surface	GCA_002726415.1	NCBI Assembly	GCA_002726415.1	https://www.ncbi.nlm.nih.gov/assembly/GCA_002726415.1	Binning	TOBG_NP-79	Phylogenetic Assignment	Relative Abundance	5188273.zip	figshare	doi:10.6084/m9.figshare.5188273	http://dx.doi.org/10.6084/m9.figshare.5188273	virus	surface	North Pacific
TARA133_bacteria_DCM	Gathering Metagenomics Sequences & Assembly	NP959	NP959_TARA133_bacteria_DCM	GCA_002725835.1	NCBI Assembly	GCA_002725835.1	https://www.ncbi.nlm.nih.gov/assembly/GCA_002725835.1	Binning	TOBG_NP-959	Phylogenetic Assignment	Relative Abundance	5188273.zip	figshare	doi:10.6084/m9.figshare.5188273	http://dx.doi.org/10.6084/m9.figshare.5188273	bacteria	DCM	North Pacific
TARA133_bacteria_mesopelagic	Gathering Metagenomics Sequences & Assembly	NP959	NP959_TARA133_bacteria_mesopelagic	GCA_002725835.1	NCBI Assembly	GCA_002725835.1	https://www.ncbi.nlm.nih.gov/assembly/GCA_002725835.1	Binning	TOBG_NP-959	Phylogenetic Assignment	Relative Abundance	5188273.zip	figshare	doi:10.6084/m9.figshare.5188273	http://dx.doi.org/10.6084/m9.figshare.5188273	bacteria	mesopelagic	North Pacific
TARA133_bacteria_surface	Gathering Metagenomics Sequences & Assembly	NP959	NP959_TARA133_bacteria_surface	GCA_002725835.1	NCBI Assembly	GCA_002725835.1	https://www.ncbi.nlm.nih.gov/assembly/GCA_002725835.1	Binning	TOBG_NP-959	Phylogenetic Assignment	Relative Abundance	5188273.zip	figshare	doi:10.6084/m9.figshare.5188273	http://dx.doi.org/10.6084/m9.figshare.5188273	bacteria	surface	North Pacific
TARA137_bacteria_DCM	Gathering Metagenomics Sequences & Assembly	NP959	NP959_TARA137_bacteria_DCM	GCA_002725835.1	NCBI Assembly	GCA_002725835.1	https://www.ncbi.nlm.nih.gov/assembly/GCA_002725835.1	Binning	TOBG_NP-959	Phylogenetic Assignment	Relative Abundance	5188273.zip	figshare	doi:10.6084/m9.figshare.5188273	http://dx.doi.org/10.6084/m9.figshare.5188273	bacteria	DCM	North Pacific
TARA137_bacteria_surface	Gathering Metagenomics Sequences & Assembly	NP959	NP959_TARA137_bacteria_surface	GCA_002725835.1	NCBI Assembly	GCA_002725835.1	https://www.ncbi.nlm.nih.gov/assembly/GCA_002725835.1	Binning	TOBG_NP-959	Phylogenetic Assignment	Relative Abundance	5188273.zip	figshare	doi:10.6084/m9.figshare.5188273	http://dx.doi.org/10.6084/m9.figshare.5188273	bacteria	surface	North Pacific
TARA137_protistan_DCM	Gathering Metagenomics Sequences & Assembly	NP959	NP959_TARA137_protistan_DCM	GCA_002725835.1	NCBI Assembly	GCA_002725835.1	https://www.ncbi.nlm.nih.gov/assembly/GCA_002725835.1	Binning	TOBG_NP-959	Phylogenetic Assignment	Relative Abundance	5188273.zip	figshare	doi:10.6084/m9.figshare.5188273	http://dx.doi.org/10.6084/m9.figshare.5188273	protistan	DCM	North Pacific
TARA137_protistan_mesopelagic	Gathering Metagenomics Sequences & Assembly	NP959	NP959_TARA137_protistan_mesopelagic	GCA_002725835.1	NCBI Assembly	GCA_002725835.1	https://www.ncbi.nlm.nih.gov/assembly/GCA_002725835.1	Binning	TOBG_NP-959	Phylogenetic Assignment	Relative Abundance	5188273.zip	figshare	doi:10.6084/m9.figshare.5188273	http://dx.doi.org/10.6084/m9.figshare.5188273	protistan	mesopelagic	North Pacific
TARA137_protistan_surface	Gathering Metagenomics Sequences & Assembly	NP959	NP959_TARA137_protistan_surface	GCA_002725835.1	NCBI Assembly	GCA_002725835.1	https://www.ncbi.nlm.nih.gov/assembly/GCA_002725835.1	Binning	TOBG_NP-959	Phylogenetic Assignment	Relative Abundance	5188273.zip	figshare	doi:10.6084/m9.figshare.5188273	http://dx.doi.org/10.6084/m9.figshare.5188273	protistan	surface	North Pacific
TARA137_virus_DCM	Gathering Metagenomics Sequences & Assembly	NP959	NP959_TARA137_virus_DCM	GCA_002725835.1	NCBI Assembly	GCA_002725835.1	https://www.ncbi.nlm.nih.gov/assembly/GCA_002725835.1	Binning	TOBG_NP-959	Phylogenetic Assignment	Relative Abundance	5188273.zip	figshare	doi:10.6084/m9.figshare.5188273	http://dx.doi.org/10.6084/m9.figshare.5188273	virus	DCM	North Pacific
TARA137_virus_mesopelagic	Gathering Metagenomics Sequences & Assembly	NP959	NP959_TARA137_virus_mesopelagic	GCA_002725835.1	NCBI Assembly	GCA_002725835.1	https://www.ncbi.nlm.nih.gov/assembly/GCA_002725835.1	Binning	TOBG_NP-959	Phylogenetic Assignment	Relative Abundance	5188273.zip	figshare	doi:10.6084/m9.figshare.5188273	http://dx.doi.org/10.6084/m9.figshare.5188273	virus	mesopelagic	North Pacific
TARA137_virus_surface	Gathering Metagenomics Sequences & Assembly	NP959	NP959_TARA137_virus_surface	GCA_002725835.1	NCBI Assembly	GCA_002725835.1	https://www.ncbi.nlm.nih.gov/assembly/GCA_002725835.1	Binning	TOBG_NP-959	Phylogenetic Assignment	Relative Abundance	5188273.zip	figshare	doi:10.6084/m9.figshare.5188273	http://dx.doi.org/10.6084/m9.figshare.5188273	virus	surface	North Pacific
TARA138_protistan_DCM	Gathering Metagenomics Sequences & Assembly	NP959	NP959_TARA138_protistan_DCM	GCA_002725835.1	NCBI Assembly	GCA_002725835.1	https://www.ncbi.nlm.nih.gov/assembly/GCA_002725835.1	Binning	TOBG_NP-959	Phylogenetic Assignment	Relative Abundance	5188273.zip	figshare	doi:10.6084/m9.figshare.5188273	http://dx.doi.org/10.6084/m9.figshare.5188273	protistan	DCM	North Pacific
TARA138_protistan_mesopelagic	Gathering Metagenomics Sequences & Assembly	NP959	NP959_TARA138_protistan_mesopelagic	GCA_002725835.1	NCBI Assembly	GCA_002725835.1	https://www.ncbi.nlm.nih.gov/assembly/GCA_002725835.1	Binning	TOBG_NP-959	Phylogenetic Assignment	Relative Abundance	5188273.zip	figshare	doi:10.6084/m9.figshare.5188273	http://dx.doi.org/10.6084/m9.figshare.5188273	protistan	mesopelagic	North Pacific
TARA138_protistan_surface	Gathering Metagenomics Sequences & Assembly	NP959	NP959_TARA138_protistan_surface	GCA_002725835.1	NCBI Assembly	GCA_002725835.1	https://www.ncbi.nlm.nih.gov/assembly/GCA_002725835.1	Binning	TOBG_NP-959	Phylogenetic Assignment	Relative Abundance	5188273.zip	figshare	doi:10.6084/m9.figshare.5188273	http://dx.doi.org/10.6084/m9.figshare.5188273	protistan	surface	North Pacific
TARA138_virus_surface	Gathering Metagenomics Sequences & Assembly	NP959	NP959_TARA138_virus_surface	GCA_002725835.1	NCBI Assembly	GCA_002725835.1	https://www.ncbi.nlm.nih.gov/assembly/GCA_002725835.1	Binning	TOBG_NP-959	Phylogenetic Assignment	Relative Abundance	5188273.zip	figshare	doi:10.6084/m9.figshare.5188273	http://dx.doi.org/10.6084/m9.figshare.5188273	virus	surface	North Pacific
TARA133_bacteria_DCM	Gathering Metagenomics Sequences & Assembly	NP97	NP97_TARA133_bacteria_DCM	GCA_002725185.1	NCBI Assembly	GCA_002725185.1	https://www.ncbi.nlm.nih.gov/assembly/GCA_002725185.1	Binning	TOBG_NP-97	Phylogenetic Assignment	Relative Abundance	5188273.zip	figshare	doi:10.6084/m9.figshare.5188273	http://dx.doi.org/10.6084/m9.figshare.5188273	bacteria	DCM	North Pacific
TARA133_bacteria_mesopelagic	Gathering Metagenomics Sequences & Assembly	NP97	NP97_TARA133_bacteria_mesopelagic	GCA_002725185.1	NCBI Assembly	GCA_002725185.1	https://www.ncbi.nlm.nih.gov/assembly/GCA_002725185.1	Binning	TOBG_NP-97	Phylogenetic Assignment	Relative Abundance	5188273.zip	figshare	doi:10.6084/m9.figshare.5188273	http://dx.doi.org/10.6084/m9.figshare.5188273	bacteria	mesopelagic	North Pacific
TARA133_bacteria_surface	Gathering Metagenomics Sequences & Assembly	NP97	NP97_TARA133_bacteria_surface	GCA_002725185.1	NCBI Assembly	GCA_002725185.1	https://www.ncbi.nlm.nih.gov/assembly/GCA_002725185.1	Binning	TOBG_NP-97	Phylogenetic Assignment	Relative Abundance	5188273.zip	figshare	doi:10.6084/m9.figshare.5188273	http://dx.doi.org/10.6084/m9.figshare.5188273	bacteria	surface	North Pacific
TARA137_bacteria_DCM	Gathering Metagenomics Sequences & Assembly	NP97	NP97_TARA137_bacteria_DCM	GCA_002725185.1	NCBI Assembly	GCA_002725185.1	https://www.ncbi.nlm.nih.gov/assembly/GCA_002725185.1	Binning	TOBG_NP-97	Phylogenetic Assignment	Relative Abundance	5188273.zip	figshare	doi:10.6084/m9.figshare.5188273	http://dx.doi.org/10.6084/m9.figshare.5188273	bacteria	DCM	North Pacific
TARA137_bacteria_surface	Gathering Metagenomics Sequences & Assembly	NP97	NP97_TARA137_bacteria_surface	GCA_002725185.1	NCBI Assembly	GCA_002725185.1	https://www.ncbi.nlm.nih.gov/assembly/GCA_002725185.1	Binning	TOBG_NP-97	Phylogenetic Assignment	Relative Abundance	5188273.zip	figshare	doi:10.6084/m9.figshare.5188273	http://dx.doi.org/10.6084/m9.figshare.5188273	bacteria	surface	North Pacific
TARA137_protistan_DCM	Gathering Metagenomics Sequences & Assembly	NP97	NP97_TARA137_protistan_DCM	GCA_002725185.1	NCBI Assembly	GCA_002725185.1	https://www.ncbi.nlm.nih.gov/assembly/GCA_002725185.1	Binning	TOBG_NP-97	Phylogenetic Assignment	Relative Abundance	5188273.zip	figshare	doi:10.6084/m9.figshare.5188273	http://dx.doi.org/10.6084/m9.figshare.5188273	protistan	DCM	North Pacific
TARA137_protistan_mesopelagic	Gathering Metagenomics Sequences & Assembly	NP97	NP97_TARA137_protistan_mesopelagic	GCA_002725185.1	NCBI Assembly	GCA_002725185.1	https://www.ncbi.nlm.nih.gov/assembly/GCA_002725185.1	Binning	TOBG_NP-97	Phylogenetic Assignment	Relative Abundance	5188273.zip	figshare	doi:10.6084/m9.figshare.5188273	http://dx.doi.org/10.6084/m9.figshare.5188273	protistan	mesopelagic	North Pacific
TARA137_protistan_surface	Gathering Metagenomics Sequences & Assembly	NP97	NP97_TARA137_protistan_surface	GCA_002725185.1	NCBI Assembly	GCA_002725185.1	https://www.ncbi.nlm.nih.gov/assembly/GCA_002725185.1	Binning	TOBG_NP-97	Phylogenetic Assignment	Relative Abundance	5188273.zip	figshare	doi:10.6084/m9.figshare.5188273	http://dx.doi.org/10.6084/m9.figshare.5188273	protistan	surface	North Pacific
TARA137_virus_DCM	Gathering Metagenomics Sequences & Assembly	NP97	NP97_TARA137_virus_DCM	GCA_002725185.1	NCBI Assembly	GCA_002725185.1	https://www.ncbi.nlm.nih.gov/assembly/GCA_002725185.1	Binning	TOBG_NP-97	Phylogenetic Assignment	Relative Abundance	5188273.zip	figshare	doi:10.6084/m9.figshare.5188273	http://dx.doi.org/10.6084/m9.figshare.5188273	virus	DCM	North Pacific
TARA137_virus_mesopelagic	Gathering Metagenomics Sequences & Assembly	NP97	NP97_TARA137_virus_mesopelagic	GCA_002725185.1	NCBI Assembly	GCA_002725185.1	https://www.ncbi.nlm.nih.gov/assembly/GCA_002725185.1	Binning	TOBG_NP-97	Phylogenetic Assignment	Relative Abundance	5188273.zip	figshare	doi:10.6084/m9.figshare.5188273	http://dx.doi.org/10.6084/m9.figshare.5188273	virus	mesopelagic	North Pacific
TARA137_virus_surface	Gathering Metagenomics Sequences & Assembly	NP97	NP97_TARA137_virus_surface	GCA_002725185.1	NCBI Assembly	GCA_002725185.1	https://www.ncbi.nlm.nih.gov/assembly/GCA_002725185.1	Binning	TOBG_NP-97	Phylogenetic Assignment	Relative Abundance	5188273.zip	figshare	doi:10.6084/m9.figshare.5188273	http://dx.doi.org/10.6084/m9.figshare.5188273	virus	surface	North Pacific
TARA138_protistan_DCM	Gathering Metagenomics Sequences & Assembly	NP97	NP97_TARA138_protistan_DCM	GCA_002725185.1	NCBI Assembly	GCA_002725185.1	https://www.ncbi.nlm.nih.gov/assembly/GCA_002725185.1	Binning	TOBG_NP-97	Phylogenetic Assignment	Relative Abundance	5188273.zip	figshare	doi:10.6084/m9.figshare.5188273	http://dx.doi.org/10.6084/m9.figshare.5188273	protistan	DCM	North Pacific
TARA138_protistan_mesopelagic	Gathering Metagenomics Sequences & Assembly	NP97	NP97_TARA138_protistan_mesopelagic	GCA_002725185.1	NCBI Assembly	GCA_002725185.1	https://www.ncbi.nlm.nih.gov/assembly/GCA_002725185.1	Binning	TOBG_NP-97	Phylogenetic Assignment	Relative Abundance	5188273.zip	figshare	doi:10.6084/m9.figshare.5188273	http://dx.doi.org/10.6084/m9.figshare.5188273	protistan	mesopelagic	North Pacific
TARA138_protistan_surface	Gathering Metagenomics Sequences & Assembly	NP97	NP97_TARA138_protistan_surface	GCA_002725185.1	NCBI Assembly	GCA_002725185.1	https://www.ncbi.nlm.nih.gov/assembly/GCA_002725185.1	Binning	TOBG_NP-97	Phylogenetic Assignment	Relative Abundance	5188273.zip	figshare	doi:10.6084/m9.figshare.5188273	http://dx.doi.org/10.6084/m9.figshare.5188273	protistan	surface	North Pacific
TARA138_virus_surface	Gathering Metagenomics Sequences & Assembly	NP97	NP97_TARA138_virus_surface	GCA_002725185.1	NCBI Assembly	GCA_002725185.1	https://www.ncbi.nlm.nih.gov/assembly/GCA_002725185.1	Binning	TOBG_NP-97	Phylogenetic Assignment	Relative Abundance	5188273.zip	figshare	doi:10.6084/m9.figshare.5188273	http://dx.doi.org/10.6084/m9.figshare.5188273	virus	surface	North Pacific
TARA031_bacteria_surface	Gathering Metagenomics Sequences & Assembly	RS826	RS826_TARA031_bacteria_surface	GCA_002724185.1	NCBI Assembly	GCA_002724185.1	https://www.ncbi.nlm.nih.gov/assembly/GCA_002724185.1	Binning	TOBG_RS-826	Phylogenetic Assignment	Relative Abundance	5188273.zip	figshare	doi:10.6084/m9.figshare.5188273	http://dx.doi.org/10.6084/m9.figshare.5188273	bacteria	surface	Red Sea
TARA032_bacteria_DCM	Gathering Metagenomics Sequences & Assembly	RS826	RS826_TARA032_bacteria_DCM	GCA_002724185.1	NCBI Assembly	GCA_002724185.1	https://www.ncbi.nlm.nih.gov/assembly/GCA_002724185.1	Binning	TOBG_RS-826	Phylogenetic Assignment	Relative Abundance	5188273.zip	figshare	doi:10.6084/m9.figshare.5188273	http://dx.doi.org/10.6084/m9.figshare.5188273	bacteria	DCM	Red Sea
TARA032_bacteria_surface	Gathering Metagenomics Sequences & Assembly	RS826	RS826_TARA032_bacteria_surface	GCA_002724185.1	NCBI Assembly	GCA_002724185.1	https://www.ncbi.nlm.nih.gov/assembly/GCA_002724185.1	Binning	TOBG_RS-826	Phylogenetic Assignment	Relative Abundance	5188273.zip	figshare	doi:10.6084/m9.figshare.5188273	http://dx.doi.org/10.6084/m9.figshare.5188273	bacteria	surface	Red Sea
TARA033_bacteria_surface	Gathering Metagenomics Sequences & Assembly	RS826	RS826_TARA033_bacteria_surface	GCA_002724185.1	NCBI Assembly	GCA_002724185.1	https://www.ncbi.nlm.nih.gov/assembly/GCA_002724185.1	Binning	TOBG_RS-826	Phylogenetic Assignment	Relative Abundance	5188273.zip	figshare	doi:10.6084/m9.figshare.5188273	http://dx.doi.org/10.6084/m9.figshare.5188273	bacteria	surface	Red Sea
TARA034_bacteria_DCM	Gathering Metagenomics Sequences & Assembly	RS826	RS826_TARA034_bacteria_DCM	GCA_002724185.1	NCBI Assembly	GCA_002724185.1	https://www.ncbi.nlm.nih.gov/assembly/GCA_002724185.1	Binning	TOBG_RS-826	Phylogenetic Assignment	Relative Abundance	5188273.zip	figshare	doi:10.6084/m9.figshare.5188273	http://dx.doi.org/10.6084/m9.figshare.5188273	bacteria	DCM	Red Sea
TARA034_bacteria_surface	Gathering Metagenomics Sequences & Assembly	RS826	RS826_TARA034_bacteria_surface	GCA_002724185.1	NCBI Assembly	GCA_002724185.1	https://www.ncbi.nlm.nih.gov/assembly/GCA_002724185.1	Binning	TOBG_RS-826	Phylogenetic Assignment	Relative Abundance	5188273.zip	figshare	doi:10.6084/m9.figshare.5188273	http://dx.doi.org/10.6084/m9.figshare.5188273	bacteria	surface	Red Sea
TARA034_girus_surface	Gathering Metagenomics Sequences & Assembly	RS826	RS826_TARA034_girus_surface	GCA_002724185.1	NCBI Assembly	GCA_002724185.1	https://www.ncbi.nlm.nih.gov/assembly/GCA_002724185.1	Binning	TOBG_RS-826	Phylogenetic Assignment	Relative Abundance	5188273.zip	figshare	doi:10.6084/m9.figshare.5188273	http://dx.doi.org/10.6084/m9.figshare.5188273	girus	surface	Red Sea
TARA067_bacteria_surface	Gathering Metagenomics Sequences & Assembly	SAT1331	SAT1331_TARA067_bacteria_surface	GCA_002714255.1	NCBI Assembly	GCA_002714255.1	https://www.ncbi.nlm.nih.gov/assembly/GCA_002714255.1	Binning	TOBG_SAT-1331	Phylogenetic Assignment	Relative Abundance	5188273.zip	figshare	doi:10.6084/m9.figshare.5188273	http://dx.doi.org/10.6084/m9.figshare.5188273	bacteria	surface	South Atlantic
TARA067_girus_surface	Gathering Metagenomics Sequences & Assembly	SAT1331	SAT1331_TARA067_girus_surface	GCA_002714255.1	NCBI Assembly	GCA_002714255.1	https://www.ncbi.nlm.nih.gov/assembly/GCA_002714255.1	Binning	TOBG_SAT-1331	Phylogenetic Assignment	Relative Abundance	5188273.zip	figshare	doi:10.6084/m9.figshare.5188273	http://dx.doi.org/10.6084/m9.figshare.5188273	girus	surface	South Atlantic
TARA067_virus_surface	Gathering Metagenomics Sequences & Assembly	SAT1331	SAT1331_TARA067_virus_surface	GCA_002714255.1	NCBI Assembly	GCA_002714255.1	https://www.ncbi.nlm.nih.gov/assembly/GCA_002714255.1	Binning	TOBG_SAT-1331	Phylogenetic Assignment	Relative Abundance	5188273.zip	figshare	doi:10.6084/m9.figshare.5188273	http://dx.doi.org/10.6084/m9.figshare.5188273	virus	surface	South Atlantic
TARA068_bacteria_DCM	Gathering Metagenomics Sequences & Assembly	SAT1331	SAT1331_TARA068_bacteria_DCM	GCA_002714255.1	NCBI Assembly	GCA_002714255.1	https://www.ncbi.nlm.nih.gov/assembly/GCA_002714255.1	Binning	TOBG_SAT-1331	Phylogenetic Assignment	Relative Abundance	5188273.zip	figshare	doi:10.6084/m9.figshare.5188273	http://dx.doi.org/10.6084/m9.figshare.5188273	bacteria	DCM	South Atlantic
TARA068_bacteria_mesopelagic	Gathering Metagenomics Sequences & Assembly	SAT1331	SAT1331_TARA068_bacteria_mesopelagic	GCA_002714255.1	NCBI Assembly	GCA_002714255.1	https://www.ncbi.nlm.nih.gov/assembly/GCA_002714255.1	Binning	TOBG_SAT-1331	Phylogenetic Assignment	Relative Abundance	5188273.zip	figshare	doi:10.6084/m9.figshare.5188273	http://dx.doi.org/10.6084/m9.figshare.5188273	bacteria	mesopelagic	South Atlantic
TARA068_bacteria_surface	Gathering Metagenomics Sequences & Assembly	SAT1331	SAT1331_TARA068_bacteria_surface	GCA_002714255.1	NCBI Assembly	GCA_002714255.1	https://www.ncbi.nlm.nih.gov/assembly/GCA_002714255.1	Binning	TOBG_SAT-1331	Phylogenetic Assignment	Relative Abundance	5188273.zip	figshare	doi:10.6084/m9.figshare.5188273	http://dx.doi.org/10.6084/m9.figshare.5188273	bacteria	surface	South Atlantic
TARA068_girus_DCM	Gathering Metagenomics Sequences & Assembly	SAT1331	SAT1331_TARA068_girus_DCM	GCA_002714255.1	NCBI Assembly	GCA_002714255.1	https://www.ncbi.nlm.nih.gov/assembly/GCA_002714255.1	Binning	TOBG_SAT-1331	Phylogenetic Assignment	Relative Abundance	5188273.zip	figshare	doi:10.6084/m9.figshare.5188273	http://dx.doi.org/10.6084/m9.figshare.5188273	girus	DCM	South Atlantic
TARA068_girus_mesopelagic	Gathering Metagenomics Sequences & Assembly	SAT1331	SAT1331_TARA068_girus_mesopelagic	GCA_002714255.1	NCBI Assembly	GCA_002714255.1	https://www.ncbi.nlm.nih.gov/assembly/GCA_002714255.1	Binning	TOBG_SAT-1331	Phylogenetic Assignment	Relative Abundance	5188273.zip	figshare	doi:10.6084/m9.figshare.5188273	http://dx.doi.org/10.6084/m9.figshare.5188273	girus	mesopelagic	South Atlantic
TARA068_girus_surface	Gathering Metagenomics Sequences & Assembly	SAT1331	SAT1331_TARA068_girus_surface	GCA_002714255.1	NCBI Assembly	GCA_002714255.1	https://www.ncbi.nlm.nih.gov/assembly/GCA_002714255.1	Binning	TOBG_SAT-1331	Phylogenetic Assignment	Relative Abundance	5188273.zip	figshare	doi:10.6084/m9.figshare.5188273	http://dx.doi.org/10.6084/m9.figshare.5188273	girus	surface	South Atlantic
TARA068_protistan_DCM	Gathering Metagenomics Sequences & Assembly	SAT1331	SAT1331_TARA068_protistan_DCM	GCA_002714255.1	NCBI Assembly	GCA_002714255.1	https://www.ncbi.nlm.nih.gov/assembly/GCA_002714255.1	Binning	TOBG_SAT-1331	Phylogenetic Assignment	Relative Abundance	5188273.zip	figshare	doi:10.6084/m9.figshare.5188273	http://dx.doi.org/10.6084/m9.figshare.5188273	protistan	DCM	South Atlantic
TARA068_virus_mesopelagic	Gathering Metagenomics Sequences & Assembly	SAT1331	SAT1331_TARA068_virus_mesopelagic	GCA_002714255.1	NCBI Assembly	GCA_002714255.1	https://www.ncbi.nlm.nih.gov/assembly/GCA_002714255.1	Binning	TOBG_SAT-1331	Phylogenetic Assignment	Relative Abundance	5188273.zip	figshare	doi:10.6084/m9.figshare.5188273	http://dx.doi.org/10.6084/m9.figshare.5188273	virus	mesopelagic	South Atlantic
TARA068_virus_surface	Gathering Metagenomics Sequences & Assembly	SAT1331	SAT1331_TARA068_virus_surface	GCA_002714255.1	NCBI Assembly	GCA_002714255.1	https://www.ncbi.nlm.nih.gov/assembly/GCA_002714255.1	Binning	TOBG_SAT-1331	Phylogenetic Assignment	Relative Abundance	5188273.zip	figshare	doi:10.6084/m9.figshare.5188273	http://dx.doi.org/10.6084/m9.figshare.5188273	virus	surface	South Atlantic
TARA070_bacteria_mesopelagic	Gathering Metagenomics Sequences & Assembly	SAT1331	SAT1331_TARA070_bacteria_mesopelagic	GCA_002714255.1	NCBI Assembly	GCA_002714255.1	https://www.ncbi.nlm.nih.gov/assembly/GCA_002714255.1	Binning	TOBG_SAT-1331	Phylogenetic Assignment	Relative Abundance	5188273.zip	figshare	doi:10.6084/m9.figshare.5188273	http://dx.doi.org/10.6084/m9.figshare.5188273	bacteria	mesopelagic	South Atlantic
TARA070_bacteria_surface	Gathering Metagenomics Sequences & Assembly	SAT1331	SAT1331_TARA070_bacteria_surface	GCA_002714255.1	NCBI Assembly	GCA_002714255.1	https://www.ncbi.nlm.nih.gov/assembly/GCA_002714255.1	Binning	TOBG_SAT-1331	Phylogenetic Assignment	Relative Abundance	5188273.zip	figshare	doi:10.6084/m9.figshare.5188273	http://dx.doi.org/10.6084/m9.figshare.5188273	bacteria	surface	South Atlantic
TARA070_girus_mesopelagic	Gathering Metagenomics Sequences & Assembly	SAT1331	SAT1331_TARA070_girus_mesopelagic	GCA_002714255.1	NCBI Assembly	GCA_002714255.1	https://www.ncbi.nlm.nih.gov/assembly/GCA_002714255.1	Binning	TOBG_SAT-1331	Phylogenetic Assignment	Relative Abundance	5188273.zip	figshare	doi:10.6084/m9.figshare.5188273	http://dx.doi.org/10.6084/m9.figshare.5188273	girus	mesopelagic	South Atlantic
TARA070_girus_surface	Gathering Metagenomics Sequences & Assembly	SAT1331	SAT1331_TARA070_girus_surface	GCA_002714255.1	NCBI Assembly	GCA_002714255.1	https://www.ncbi.nlm.nih.gov/assembly/GCA_002714255.1	Binning	TOBG_SAT-1331	Phylogenetic Assignment	Relative Abundance	5188273.zip	figshare	doi:10.6084/m9.figshare.5188273	http://dx.doi.org/10.6084/m9.figshare.5188273	girus	surface	South Atlantic
TARA070_virus_mesopelagic	Gathering Metagenomics Sequences & Assembly	SAT1331	SAT1331_TARA070_virus_mesopelagic	GCA_002714255.1	NCBI Assembly	GCA_002714255.1	https://www.ncbi.nlm.nih.gov/assembly/GCA_002714255.1	Binning	TOBG_SAT-1331	Phylogenetic Assignment	Relative Abundance	5188273.zip	figshare	doi:10.6084/m9.figshare.5188273	http://dx.doi.org/10.6084/m9.figshare.5188273	virus	mesopelagic	South Atlantic
TARA070_virus_surface	Gathering Metagenomics Sequences & Assembly	SAT1331	SAT1331_TARA070_virus_surface	GCA_002714255.1	NCBI Assembly	GCA_002714255.1	https://www.ncbi.nlm.nih.gov/assembly/GCA_002714255.1	Binning	TOBG_SAT-1331	Phylogenetic Assignment	Relative Abundance	5188273.zip	figshare	doi:10.6084/m9.figshare.5188273	http://dx.doi.org/10.6084/m9.figshare.5188273	virus	surface	South Atlantic
TARA072_bacteria_DCM	Gathering Metagenomics Sequences & Assembly	SAT1331	SAT1331_TARA072_bacteria_DCM	GCA_002714255.1	NCBI Assembly	GCA_002714255.1	https://www.ncbi.nlm.nih.gov/assembly/GCA_002714255.1	Binning	TOBG_SAT-1331	Phylogenetic Assignment	Relative Abundance	5188273.zip	figshare	doi:10.6084/m9.figshare.5188273	http://dx.doi.org/10.6084/m9.figshare.5188273	bacteria	DCM	South Atlantic
TARA072_bacteria_mesopelagic	Gathering Metagenomics Sequences & Assembly	SAT1331	SAT1331_TARA072_bacteria_mesopelagic	GCA_002714255.1	NCBI Assembly	GCA_002714255.1	https://www.ncbi.nlm.nih.gov/assembly/GCA_002714255.1	Binning	TOBG_SAT-1331	Phylogenetic Assignment	Relative Abundance	5188273.zip	figshare	doi:10.6084/m9.figshare.5188273	http://dx.doi.org/10.6084/m9.figshare.5188273	bacteria	mesopelagic	South Atlantic
TARA072_bacteria_surface	Gathering Metagenomics Sequences & Assembly	SAT1331	SAT1331_TARA072_bacteria_surface	GCA_002714255.1	NCBI Assembly	GCA_002714255.1	https://www.ncbi.nlm.nih.gov/assembly/GCA_002714255.1	Binning	TOBG_SAT-1331	Phylogenetic Assignment	Relative Abundance	5188273.zip	figshare	doi:10.6084/m9.figshare.5188273	http://dx.doi.org/10.6084/m9.figshare.5188273	bacteria	surface	South Atlantic
TARA072_virus_DCM	Gathering Metagenomics Sequences & Assembly	SAT1331	SAT1331_TARA072_virus_DCM	GCA_002714255.1	NCBI Assembly	GCA_002714255.1	https://www.ncbi.nlm.nih.gov/assembly/GCA_002714255.1	Binning	TOBG_SAT-1331	Phylogenetic Assignment	Relative Abundance	5188273.zip	figshare	doi:10.6084/m9.figshare.5188273	http://dx.doi.org/10.6084/m9.figshare.5188273	virus	DCM	South Atlantic
TARA072_virus_mesopelagic	Gathering Metagenomics Sequences & Assembly	SAT1331	SAT1331_TARA072_virus_mesopelagic	GCA_002714255.1	NCBI Assembly	GCA_002714255.1	https://www.ncbi.nlm.nih.gov/assembly/GCA_002714255.1	Binning	TOBG_SAT-1331	Phylogenetic Assignment	Relative Abundance	5188273.zip	figshare	doi:10.6084/m9.figshare.5188273	http://dx.doi.org/10.6084/m9.figshare.5188273	virus	mesopelagic	South Atlantic
TARA072_virus_surface	Gathering Metagenomics Sequences & Assembly	SAT1331	SAT1331_TARA072_virus_surface	GCA_002714255.1	NCBI Assembly	GCA_002714255.1	https://www.ncbi.nlm.nih.gov/assembly/GCA_002714255.1	Binning	TOBG_SAT-1331	Phylogenetic Assignment	Relative Abundance	5188273.zip	figshare	doi:10.6084/m9.figshare.5188273	http://dx.doi.org/10.6084/m9.figshare.5188273	virus	surface	South Atlantic
TARA076_bacteria_DCM	Gathering Metagenomics Sequences & Assembly	SAT1331	SAT1331_TARA076_bacteria_DCM	GCA_002714255.1	NCBI Assembly	GCA_002714255.1	https://www.ncbi.nlm.nih.gov/assembly/GCA_002714255.1	Binning	TOBG_SAT-1331	Phylogenetic Assignment	Relative Abundance	5188273.zip	figshare	doi:10.6084/m9.figshare.5188273	http://dx.doi.org/10.6084/m9.figshare.5188273	bacteria	DCM	South Atlantic
TARA076_bacteria_mesopelagic	Gathering Metagenomics Sequences & Assembly	SAT1331	SAT1331_TARA076_bacteria_mesopelagic	GCA_002714255.1	NCBI Assembly	GCA_002714255.1	https://www.ncbi.nlm.nih.gov/assembly/GCA_002714255.1	Binning	TOBG_SAT-1331	Phylogenetic Assignment	Relative Abundance	5188273.zip	figshare	doi:10.6084/m9.figshare.5188273	http://dx.doi.org/10.6084/m9.figshare.5188273	bacteria	mesopelagic	South Atlantic
TARA076_girus_DCM	Gathering Metagenomics Sequences & Assembly	SAT1331	SAT1331_TARA076_girus_DCM	GCA_002714255.1	NCBI Assembly	GCA_002714255.1	https://www.ncbi.nlm.nih.gov/assembly/GCA_002714255.1	Binning	TOBG_SAT-1331	Phylogenetic Assignment	Relative Abundance	5188273.zip	figshare	doi:10.6084/m9.figshare.5188273	http://dx.doi.org/10.6084/m9.figshare.5188273	girus	DCM	South Atlantic
TARA076_girus_mesopelagic	Gathering Metagenomics Sequences & Assembly	SAT1331	SAT1331_TARA076_girus_mesopelagic	GCA_002714255.1	NCBI Assembly	GCA_002714255.1	https://www.ncbi.nlm.nih.gov/assembly/GCA_002714255.1	Binning	TOBG_SAT-1331	Phylogenetic Assignment	Relative Abundance	5188273.zip	figshare	doi:10.6084/m9.figshare.5188273	http://dx.doi.org/10.6084/m9.figshare.5188273	girus	mesopelagic	South Atlantic
TARA076_girus_surface	Gathering Metagenomics Sequences & Assembly	SAT1331	SAT1331_TARA076_girus_surface	GCA_002714255.1	NCBI Assembly	GCA_002714255.1	https://www.ncbi.nlm.nih.gov/assembly/GCA_002714255.1	Binning	TOBG_SAT-1331	Phylogenetic Assignment	Relative Abundance	5188273.zip	figshare	doi:10.6084/m9.figshare.5188273	http://dx.doi.org/10.6084/m9.figshare.5188273	girus	surface	South Atlantic
TARA076_virus_DCM	Gathering Metagenomics Sequences & Assembly	SAT1331	SAT1331_TARA076_virus_DCM	GCA_002714255.1	NCBI Assembly	GCA_002714255.1	https://www.ncbi.nlm.nih.gov/assembly/GCA_002714255.1	Binning	TOBG_SAT-1331	Phylogenetic Assignment	Relative Abundance	5188273.zip	figshare	doi:10.6084/m9.figshare.5188273	http://dx.doi.org/10.6084/m9.figshare.5188273	virus	DCM	South Atlantic
TARA076_virus_mesopelagic	Gathering Metagenomics Sequences & Assembly	SAT1331	SAT1331_TARA076_virus_mesopelagic	GCA_002714255.1	NCBI Assembly	GCA_002714255.1	https://www.ncbi.nlm.nih.gov/assembly/GCA_002714255.1	Binning	TOBG_SAT-1331	Phylogenetic Assignment	Relative Abundance	5188273.zip	figshare	doi:10.6084/m9.figshare.5188273	http://dx.doi.org/10.6084/m9.figshare.5188273	virus	mesopelagic	South Atlantic
TARA076_virus_surface	Gathering Metagenomics Sequences & Assembly	SAT1331	SAT1331_TARA076_virus_surface	GCA_002714255.1	NCBI Assembly	GCA_002714255.1	https://www.ncbi.nlm.nih.gov/assembly/GCA_002714255.1	Binning	TOBG_SAT-1331	Phylogenetic Assignment	Relative Abundance	5188273.zip	figshare	doi:10.6084/m9.figshare.5188273	http://dx.doi.org/10.6084/m9.figshare.5188273	virus	surface	South Atlantic
TARA078_bacteria_DCM	Gathering Metagenomics Sequences & Assembly	SAT1331	SAT1331_TARA078_bacteria_DCM	GCA_002714255.1	NCBI Assembly	GCA_002714255.1	https://www.ncbi.nlm.nih.gov/assembly/GCA_002714255.1	Binning	TOBG_SAT-1331	Phylogenetic Assignment	Relative Abundance	5188273.zip	figshare	doi:10.6084/m9.figshare.5188273	http://dx.doi.org/10.6084/m9.figshare.5188273	bacteria	DCM	South Atlantic
TARA078_bacteria_mesopelagic	Gathering Metagenomics Sequences & Assembly	SAT1331	SAT1331_TARA078_bacteria_mesopelagic	GCA_002714255.1	NCBI Assembly	GCA_002714255.1	https://www.ncbi.nlm.nih.gov/assembly/GCA_002714255.1	Binning	TOBG_SAT-1331	Phylogenetic Assignment	Relative Abundance	5188273.zip	figshare	doi:10.6084/m9.figshare.5188273	http://dx.doi.org/10.6084/m9.figshare.5188273	bacteria	mesopelagic	South Atlantic
TARA078_girus_DCM	Gathering Metagenomics Sequences & Assembly	SAT1331	SAT1331_TARA078_girus_DCM	GCA_002714255.1	NCBI Assembly	GCA_002714255.1	https://www.ncbi.nlm.nih.gov/assembly/GCA_002714255.1	Binning	TOBG_SAT-1331	Phylogenetic Assignment	Relative Abundance	5188273.zip	figshare	doi:10.6084/m9.figshare.5188273	http://dx.doi.org/10.6084/m9.figshare.5188273	girus	DCM	South Atlantic
TARA078_girus_mesopelagic	Gathering Metagenomics Sequences & Assembly	SAT1331	SAT1331_TARA078_girus_mesopelagic	GCA_002714255.1	NCBI Assembly	GCA_002714255.1	https://www.ncbi.nlm.nih.gov/assembly/GCA_002714255.1	Binning	TOBG_SAT-1331	Phylogenetic Assignment	Relative Abundance	5188273.zip	figshare	doi:10.6084/m9.figshare.5188273	http://dx.doi.org/10.6084/m9.figshare.5188273	girus	mesopelagic	South Atlantic
TARA078_girus_surface	Gathering Metagenomics Sequences & Assembly	SAT1331	SAT1331_TARA078_girus_surface	GCA_002714255.1	NCBI Assembly	GCA_002714255.1	https://www.ncbi.nlm.nih.gov/assembly/GCA_002714255.1	Binning	TOBG_SAT-1331	Phylogenetic Assignment	Relative Abundance	5188273.zip	figshare	doi:10.6084/m9.figshare.5188273	http://dx.doi.org/10.6084/m9.figshare.5188273	girus	surface	South Atlantic
TARA078_virus_DCM	Gathering Metagenomics Sequences & Assembly	SAT1331	SAT1331_TARA078_virus_DCM	GCA_002714255.1	NCBI Assembly	GCA_002714255.1	https://www.ncbi.nlm.nih.gov/assembly/GCA_002714255.1	Binning	TOBG_SAT-1331	Phylogenetic Assignment	Relative Abundance	5188273.zip	figshare	doi:10.6084/m9.figshare.5188273	http://dx.doi.org/10.6084/m9.figshare.5188273	virus	DCM	South Atlantic
TARA078_virus_surface	Gathering Metagenomics Sequences & Assembly	SAT1331	SAT1331_TARA078_virus_surface	GCA_002714255.1	NCBI Assembly	GCA_002714255.1	https://www.ncbi.nlm.nih.gov/assembly/GCA_002714255.1	Binning	TOBG_SAT-1331	Phylogenetic Assignment	Relative Abundance	5188273.zip	figshare	doi:10.6084/m9.figshare.5188273	http://dx.doi.org/10.6084/m9.figshare.5188273	virus	surface	South Atlantic
TARA082_virus_DCM	Gathering Metagenomics Sequences & Assembly	SAT1331	SAT1331_TARA082_virus_DCM	GCA_002714255.1	NCBI Assembly	GCA_002714255.1	https://www.ncbi.nlm.nih.gov/assembly/GCA_002714255.1	Binning	TOBG_SAT-1331	Phylogenetic Assignment	Relative Abundance	5188273.zip	figshare	doi:10.6084/m9.figshare.5188273	http://dx.doi.org/10.6084/m9.figshare.5188273	virus	DCM	South Atlantic
TARA082_virus_surface	Gathering Metagenomics Sequences & Assembly	SAT1331	SAT1331_TARA082_virus_surface	GCA_002714255.1	NCBI Assembly	GCA_002714255.1	https://www.ncbi.nlm.nih.gov/assembly/GCA_002714255.1	Binning	TOBG_SAT-1331	Phylogenetic Assignment	Relative Abundance	5188273.zip	figshare	doi:10.6084/m9.figshare.5188273	http://dx.doi.org/10.6084/m9.figshare.5188273	virus	surface	South Atlantic
TARA067_bacteria_surface	Gathering Metagenomics Sequences & Assembly	SAT1416	SAT1416_TARA067_bacteria_surface	GCA_002713125.1	NCBI Assembly	GCA_002713125.1	https://www.ncbi.nlm.nih.gov/assembly/GCA_002713125.1	Binning	TOBG_SAT-1416	Phylogenetic Assignment	Relative Abundance	5188273.zip	figshare	doi:10.6084/m9.figshare.5188273	http://dx.doi.org/10.6084/m9.figshare.5188273	bacteria	surface	South Atlantic
TARA067_girus_surface	Gathering Metagenomics Sequences & Assembly	SAT1416	SAT1416_TARA067_girus_surface	GCA_002713125.1	NCBI Assembly	GCA_002713125.1	https://www.ncbi.nlm.nih.gov/assembly/GCA_002713125.1	Binning	TOBG_SAT-1416	Phylogenetic Assignment	Relative Abundance	5188273.zip	figshare	doi:10.6084/m9.figshare.5188273	http://dx.doi.org/10.6084/m9.figshare.5188273	girus	surface	South Atlantic
TARA067_virus_surface	Gathering Metagenomics Sequences & Assembly	SAT1416	SAT1416_TARA067_virus_surface	GCA_002713125.1	NCBI Assembly	GCA_002713125.1	https://www.ncbi.nlm.nih.gov/assembly/GCA_002713125.1	Binning	TOBG_SAT-1416	Phylogenetic Assignment	Relative Abundance	5188273.zip	figshare	doi:10.6084/m9.figshare.5188273	http://dx.doi.org/10.6084/m9.figshare.5188273	virus	surface	South Atlantic
TARA068_bacteria_DCM	Gathering Metagenomics Sequences & Assembly	SAT1416	SAT1416_TARA068_bacteria_DCM	GCA_002713125.1	NCBI Assembly	GCA_002713125.1	https://www.ncbi.nlm.nih.gov/assembly/GCA_002713125.1	Binning	TOBG_SAT-1416	Phylogenetic Assignment	Relative Abundance	5188273.zip	figshare	doi:10.6084/m9.figshare.5188273	http://dx.doi.org/10.6084/m9.figshare.5188273	bacteria	DCM	South Atlantic
TARA068_bacteria_mesopelagic	Gathering Metagenomics Sequences & Assembly	SAT1416	SAT1416_TARA068_bacteria_mesopelagic	GCA_002713125.1	NCBI Assembly	GCA_002713125.1	https://www.ncbi.nlm.nih.gov/assembly/GCA_002713125.1	Binning	TOBG_SAT-1416	Phylogenetic Assignment	Relative Abundance	5188273.zip	figshare	doi:10.6084/m9.figshare.5188273	http://dx.doi.org/10.6084/m9.figshare.5188273	bacteria	mesopelagic	South Atlantic
TARA068_bacteria_surface	Gathering Metagenomics Sequences & Assembly	SAT1416	SAT1416_TARA068_bacteria_surface	GCA_002713125.1	NCBI Assembly	GCA_002713125.1	https://www.ncbi.nlm.nih.gov/assembly/GCA_002713125.1	Binning	TOBG_SAT-1416	Phylogenetic Assignment	Relative Abundance	5188273.zip	figshare	doi:10.6084/m9.figshare.5188273	http://dx.doi.org/10.6084/m9.figshare.5188273	bacteria	surface	South Atlantic
TARA068_girus_DCM	Gathering Metagenomics Sequences & Assembly	SAT1416	SAT1416_TARA068_girus_DCM	GCA_002713125.1	NCBI Assembly	GCA_002713125.1	https://www.ncbi.nlm.nih.gov/assembly/GCA_002713125.1	Binning	TOBG_SAT-1416	Phylogenetic Assignment	Relative Abundance	5188273.zip	figshare	doi:10.6084/m9.figshare.5188273	http://dx.doi.org/10.6084/m9.figshare.5188273	girus	DCM	South Atlantic
TARA068_girus_mesopelagic	Gathering Metagenomics Sequences & Assembly	SAT1416	SAT1416_TARA068_girus_mesopelagic	GCA_002713125.1	NCBI Assembly	GCA_002713125.1	https://www.ncbi.nlm.nih.gov/assembly/GCA_002713125.1	Binning	TOBG_SAT-1416	Phylogenetic Assignment	Relative Abundance	5188273.zip	figshare	doi:10.6084/m9.figshare.5188273	http://dx.doi.org/10.6084/m9.figshare.5188273	girus	mesopelagic	South Atlantic
TARA068_girus_surface	Gathering Metagenomics Sequences & Assembly	SAT1416	SAT1416_TARA068_girus_surface	GCA_002713125.1	NCBI Assembly	GCA_002713125.1	https://www.ncbi.nlm.nih.gov/assembly/GCA_002713125.1	Binning	TOBG_SAT-1416	Phylogenetic Assignment	Relative Abundance	5188273.zip	figshare	doi:10.6084/m9.figshare.5188273	http://dx.doi.org/10.6084/m9.figshare.5188273	girus	surface	South Atlantic
TARA068_protistan_DCM	Gathering Metagenomics Sequences & Assembly	SAT1416	SAT1416_TARA068_protistan_DCM	GCA_002713125.1	NCBI Assembly	GCA_002713125.1	https://www.ncbi.nlm.nih.gov/assembly/GCA_002713125.1	Binning	TOBG_SAT-1416	Phylogenetic Assignment	Relative Abundance	5188273.zip	figshare	doi:10.6084/m9.figshare.5188273	http://dx.doi.org/10.6084/m9.figshare.5188273	protistan	DCM	South Atlantic
TARA068_virus_mesopelagic	Gathering Metagenomics Sequences & Assembly	SAT1416	SAT1416_TARA068_virus_mesopelagic	GCA_002713125.1	NCBI Assembly	GCA_002713125.1	https://www.ncbi.nlm.nih.gov/assembly/GCA_002713125.1	Binning	TOBG_SAT-1416	Phylogenetic Assignment	Relative Abundance	5188273.zip	figshare	doi:10.6084/m9.figshare.5188273	http://dx.doi.org/10.6084/m9.figshare.5188273	virus	mesopelagic	South Atlantic
TARA068_virus_surface	Gathering Metagenomics Sequences & Assembly	SAT1416	SAT1416_TARA068_virus_surface	GCA_002713125.1	NCBI Assembly	GCA_002713125.1	https://www.ncbi.nlm.nih.gov/assembly/GCA_002713125.1	Binning	TOBG_SAT-1416	Phylogenetic Assignment	Relative Abundance	5188273.zip	figshare	doi:10.6084/m9.figshare.5188273	http://dx.doi.org/10.6084/m9.figshare.5188273	virus	surface	South Atlantic
TARA070_bacteria_mesopelagic	Gathering Metagenomics Sequences & Assembly	SAT1416	SAT1416_TARA070_bacteria_mesopelagic	GCA_002713125.1	NCBI Assembly	GCA_002713125.1	https://www.ncbi.nlm.nih.gov/assembly/GCA_002713125.1	Binning	TOBG_SAT-1416	Phylogenetic Assignment	Relative Abundance	5188273.zip	figshare	doi:10.6084/m9.figshare.5188273	http://dx.doi.org/10.6084/m9.figshare.5188273	bacteria	mesopelagic	South Atlantic
TARA070_bacteria_surface	Gathering Metagenomics Sequences & Assembly	SAT1416	SAT1416_TARA070_bacteria_surface	GCA_002713125.1	NCBI Assembly	GCA_002713125.1	https://www.ncbi.nlm.nih.gov/assembly/GCA_002713125.1	Binning	TOBG_SAT-1416	Phylogenetic Assignment	Relative Abundance	5188273.zip	figshare	doi:10.6084/m9.figshare.5188273	http://dx.doi.org/10.6084/m9.figshare.5188273	bacteria	surface	South Atlantic
TARA070_girus_mesopelagic	Gathering Metagenomics Sequences & Assembly	SAT1416	SAT1416_TARA070_girus_mesopelagic	GCA_002713125.1	NCBI Assembly	GCA_002713125.1	https://www.ncbi.nlm.nih.gov/assembly/GCA_002713125.1	Binning	TOBG_SAT-1416	Phylogenetic Assignment	Relative Abundance	5188273.zip	figshare	doi:10.6084/m9.figshare.5188273	http://dx.doi.org/10.6084/m9.figshare.5188273	girus	mesopelagic	South Atlantic
TARA070_girus_surface	Gathering Metagenomics Sequences & Assembly	SAT1416	SAT1416_TARA070_girus_surface	GCA_002713125.1	NCBI Assembly	GCA_002713125.1	https://www.ncbi.nlm.nih.gov/assembly/GCA_002713125.1	Binning	TOBG_SAT-1416	Phylogenetic Assignment	Relative Abundance	5188273.zip	figshare	doi:10.6084/m9.figshare.5188273	http://dx.doi.org/10.6084/m9.figshare.5188273	girus	surface	South Atlantic
TARA070_virus_mesopelagic	Gathering Metagenomics Sequences & Assembly	SAT1416	SAT1416_TARA070_virus_mesopelagic	GCA_002713125.1	NCBI Assembly	GCA_002713125.1	https://www.ncbi.nlm.nih.gov/assembly/GCA_002713125.1	Binning	TOBG_SAT-1416	Phylogenetic Assignment	Relative Abundance	5188273.zip	figshare	doi:10.6084/m9.figshare.5188273	http://dx.doi.org/10.6084/m9.figshare.5188273	virus	mesopelagic	South Atlantic
TARA070_virus_surface	Gathering Metagenomics Sequences & Assembly	SAT1416	SAT1416_TARA070_virus_surface	GCA_002713125.1	NCBI Assembly	GCA_002713125.1	https://www.ncbi.nlm.nih.gov/assembly/GCA_002713125.1	Binning	TOBG_SAT-1416	Phylogenetic Assignment	Relative Abundance	5188273.zip	figshare	doi:10.6084/m9.figshare.5188273	http://dx.doi.org/10.6084/m9.figshare.5188273	virus	surface	South Atlantic
TARA072_bacteria_DCM	Gathering Metagenomics Sequences & Assembly	SAT1416	SAT1416_TARA072_bacteria_DCM	GCA_002713125.1	NCBI Assembly	GCA_002713125.1	https://www.ncbi.nlm.nih.gov/assembly/GCA_002713125.1	Binning	TOBG_SAT-1416	Phylogenetic Assignment	Relative Abundance	5188273.zip	figshare	doi:10.6084/m9.figshare.5188273	http://dx.doi.org/10.6084/m9.figshare.5188273	bacteria	DCM	South Atlantic
TARA072_bacteria_mesopelagic	Gathering Metagenomics Sequences & Assembly	SAT1416	SAT1416_TARA072_bacteria_mesopelagic	GCA_002713125.1	NCBI Assembly	GCA_002713125.1	https://www.ncbi.nlm.nih.gov/assembly/GCA_002713125.1	Binning	TOBG_SAT-1416	Phylogenetic Assignment	Relative Abundance	5188273.zip	figshare	doi:10.6084/m9.figshare.5188273	http://dx.doi.org/10.6084/m9.figshare.5188273	bacteria	mesopelagic	South Atlantic
TARA072_bacteria_surface	Gathering Metagenomics Sequences & Assembly	SAT1416	SAT1416_TARA072_bacteria_surface	GCA_002713125.1	NCBI Assembly	GCA_002713125.1	https://www.ncbi.nlm.nih.gov/assembly/GCA_002713125.1	Binning	TOBG_SAT-1416	Phylogenetic Assignment	Relative Abundance	5188273.zip	figshare	doi:10.6084/m9.figshare.5188273	http://dx.doi.org/10.6084/m9.figshare.5188273	bacteria	surface	South Atlantic
TARA072_virus_DCM	Gathering Metagenomics Sequences & Assembly	SAT1416	SAT1416_TARA072_virus_DCM	GCA_002713125.1	NCBI Assembly	GCA_002713125.1	https://www.ncbi.nlm.nih.gov/assembly/GCA_002713125.1	Binning	TOBG_SAT-1416	Phylogenetic Assignment	Relative Abundance	5188273.zip	figshare	doi:10.6084/m9.figshare.5188273	http://dx.doi.org/10.6084/m9.figshare.5188273	virus	DCM	South Atlantic
TARA072_virus_mesopelagic	Gathering Metagenomics Sequences & Assembly	SAT1416	SAT1416_TARA072_virus_mesopelagic	GCA_002713125.1	NCBI Assembly	GCA_002713125.1	https://www.ncbi.nlm.nih.gov/assembly/GCA_002713125.1	Binning	TOBG_SAT-1416	Phylogenetic Assignment	Relative Abundance	5188273.zip	figshare	doi:10.6084/m9.figshare.5188273	http://dx.doi.org/10.6084/m9.figshare.5188273	virus	mesopelagic	South Atlantic
TARA072_virus_surface	Gathering Metagenomics Sequences & Assembly	SAT1416	SAT1416_TARA072_virus_surface	GCA_002713125.1	NCBI Assembly	GCA_002713125.1	https://www.ncbi.nlm.nih.gov/assembly/GCA_002713125.1	Binning	TOBG_SAT-1416	Phylogenetic Assignment	Relative Abundance	5188273.zip	figshare	doi:10.6084/m9.figshare.5188273	http://dx.doi.org/10.6084/m9.figshare.5188273	virus	surface	South Atlantic
TARA076_bacteria_DCM	Gathering Metagenomics Sequences & Assembly	SAT1416	SAT1416_TARA076_bacteria_DCM	GCA_002713125.1	NCBI Assembly	GCA_002713125.1	https://www.ncbi.nlm.nih.gov/assembly/GCA_002713125.1	Binning	TOBG_SAT-1416	Phylogenetic Assignment	Relative Abundance	5188273.zip	figshare	doi:10.6084/m9.figshare.5188273	http://dx.doi.org/10.6084/m9.figshare.5188273	bacteria	DCM	South Atlantic
TARA076_bacteria_mesopelagic	Gathering Metagenomics Sequences & Assembly	SAT1416	SAT1416_TARA076_bacteria_mesopelagic	GCA_002713125.1	NCBI Assembly	GCA_002713125.1	https://www.ncbi.nlm.nih.gov/assembly/GCA_002713125.1	Binning	TOBG_SAT-1416	Phylogenetic Assignment	Relative Abundance	5188273.zip	figshare	doi:10.6084/m9.figshare.5188273	http://dx.doi.org/10.6084/m9.figshare.5188273	bacteria	mesopelagic	South Atlantic
TARA076_girus_DCM	Gathering Metagenomics Sequences & Assembly	SAT1416	SAT1416_TARA076_girus_DCM	GCA_002713125.1	NCBI Assembly	GCA_002713125.1	https://www.ncbi.nlm.nih.gov/assembly/GCA_002713125.1	Binning	TOBG_SAT-1416	Phylogenetic Assignment	Relative Abundance	5188273.zip	figshare	doi:10.6084/m9.figshare.5188273	http://dx.doi.org/10.6084/m9.figshare.5188273	girus	DCM	South Atlantic
TARA076_girus_mesopelagic	Gathering Metagenomics Sequences & Assembly	SAT1416	SAT1416_TARA076_girus_mesopelagic	GCA_002713125.1	NCBI Assembly	GCA_002713125.1	https://www.ncbi.nlm.nih.gov/assembly/GCA_002713125.1	Binning	TOBG_SAT-1416	Phylogenetic Assignment	Relative Abundance	5188273.zip	figshare	doi:10.6084/m9.figshare.5188273	http://dx.doi.org/10.6084/m9.figshare.5188273	girus	mesopelagic	South Atlantic
TARA076_girus_surface	Gathering Metagenomics Sequences & Assembly	SAT1416	SAT1416_TARA076_girus_surface	GCA_002713125.1	NCBI Assembly	GCA_002713125.1	https://www.ncbi.nlm.nih.gov/assembly/GCA_002713125.1	Binning	TOBG_SAT-1416	Phylogenetic Assignment	Relative Abundance	5188273.zip	figshare	doi:10.6084/m9.figshare.5188273	http://dx.doi.org/10.6084/m9.figshare.5188273	girus	surface	South Atlantic
TARA076_virus_DCM	Gathering Metagenomics Sequences & Assembly	SAT1416	SAT1416_TARA076_virus_DCM	GCA_002713125.1	NCBI Assembly	GCA_002713125.1	https://www.ncbi.nlm.nih.gov/assembly/GCA_002713125.1	Binning	TOBG_SAT-1416	Phylogenetic Assignment	Relative Abundance	5188273.zip	figshare	doi:10.6084/m9.figshare.5188273	http://dx.doi.org/10.6084/m9.figshare.5188273	virus	DCM	South Atlantic
TARA076_virus_mesopelagic	Gathering Metagenomics Sequences & Assembly	SAT1416	SAT1416_TARA076_virus_mesopelagic	GCA_002713125.1	NCBI Assembly	GCA_002713125.1	https://www.ncbi.nlm.nih.gov/assembly/GCA_002713125.1	Binning	TOBG_SAT-1416	Phylogenetic Assignment	Relative Abundance	5188273.zip	figshare	doi:10.6084/m9.figshare.5188273	http://dx.doi.org/10.6084/m9.figshare.5188273	virus	mesopelagic	South Atlantic
TARA076_virus_surface	Gathering Metagenomics Sequences & Assembly	SAT1416	SAT1416_TARA076_virus_surface	GCA_002713125.1	NCBI Assembly	GCA_002713125.1	https://www.ncbi.nlm.nih.gov/assembly/GCA_002713125.1	Binning	TOBG_SAT-1416	Phylogenetic Assignment	Relative Abundance	5188273.zip	figshare	doi:10.6084/m9.figshare.5188273	http://dx.doi.org/10.6084/m9.figshare.5188273	virus	surface	South Atlantic
TARA078_bacteria_DCM	Gathering Metagenomics Sequences & Assembly	SAT1416	SAT1416_TARA078_bacteria_DCM	GCA_002713125.1	NCBI Assembly	GCA_002713125.1	https://www.ncbi.nlm.nih.gov/assembly/GCA_002713125.1	Binning	TOBG_SAT-1416	Phylogenetic Assignment	Relative Abundance	5188273.zip	figshare	doi:10.6084/m9.figshare.5188273	http://dx.doi.org/10.6084/m9.figshare.5188273	bacteria	DCM	South Atlantic
TARA078_bacteria_mesopelagic	Gathering Metagenomics Sequences & Assembly	SAT1416	SAT1416_TARA078_bacteria_mesopelagic	GCA_002713125.1	NCBI Assembly	GCA_002713125.1	https://www.ncbi.nlm.nih.gov/assembly/GCA_002713125.1	Binning	TOBG_SAT-1416	Phylogenetic Assignment	Relative Abundance	5188273.zip	figshare	doi:10.6084/m9.figshare.5188273	http://dx.doi.org/10.6084/m9.figshare.5188273	bacteria	mesopelagic	South Atlantic
TARA078_girus_DCM	Gathering Metagenomics Sequences & Assembly	SAT1416	SAT1416_TARA078_girus_DCM	GCA_002713125.1	NCBI Assembly	GCA_002713125.1	https://www.ncbi.nlm.nih.gov/assembly/GCA_002713125.1	Binning	TOBG_SAT-1416	Phylogenetic Assignment	Relative Abundance	5188273.zip	figshare	doi:10.6084/m9.figshare.5188273	http://dx.doi.org/10.6084/m9.figshare.5188273	girus	DCM	South Atlantic
TARA078_girus_mesopelagic	Gathering Metagenomics Sequences & Assembly	SAT1416	SAT1416_TARA078_girus_mesopelagic	GCA_002713125.1	NCBI Assembly	GCA_002713125.1	https://www.ncbi.nlm.nih.gov/assembly/GCA_002713125.1	Binning	TOBG_SAT-1416	Phylogenetic Assignment	Relative Abundance	5188273.zip	figshare	doi:10.6084/m9.figshare.5188273	http://dx.doi.org/10.6084/m9.figshare.5188273	girus	mesopelagic	South Atlantic
TARA078_girus_surface	Gathering Metagenomics Sequences & Assembly	SAT1416	SAT1416_TARA078_girus_surface	GCA_002713125.1	NCBI Assembly	GCA_002713125.1	https://www.ncbi.nlm.nih.gov/assembly/GCA_002713125.1	Binning	TOBG_SAT-1416	Phylogenetic Assignment	Relative Abundance	5188273.zip	figshare	doi:10.6084/m9.figshare.5188273	http://dx.doi.org/10.6084/m9.figshare.5188273	girus	surface	South Atlantic
TARA078_virus_DCM	Gathering Metagenomics Sequences & Assembly	SAT1416	SAT1416_TARA078_virus_DCM	GCA_002713125.1	NCBI Assembly	GCA_002713125.1	https://www.ncbi.nlm.nih.gov/assembly/GCA_002713125.1	Binning	TOBG_SAT-1416	Phylogenetic Assignment	Relative Abundance	5188273.zip	figshare	doi:10.6084/m9.figshare.5188273	http://dx.doi.org/10.6084/m9.figshare.5188273	virus	DCM	South Atlantic
TARA078_virus_surface	Gathering Metagenomics Sequences & Assembly	SAT1416	SAT1416_TARA078_virus_surface	GCA_002713125.1	NCBI Assembly	GCA_002713125.1	https://www.ncbi.nlm.nih.gov/assembly/GCA_002713125.1	Binning	TOBG_SAT-1416	Phylogenetic Assignment	Relative Abundance	5188273.zip	figshare	doi:10.6084/m9.figshare.5188273	http://dx.doi.org/10.6084/m9.figshare.5188273	virus	surface	South Atlantic
TARA082_virus_DCM	Gathering Metagenomics Sequences & Assembly	SAT1416	SAT1416_TARA082_virus_DCM	GCA_002713125.1	NCBI Assembly	GCA_002713125.1	https://www.ncbi.nlm.nih.gov/assembly/GCA_002713125.1	Binning	TOBG_SAT-1416	Phylogenetic Assignment	Relative Abundance	5188273.zip	figshare	doi:10.6084/m9.figshare.5188273	http://dx.doi.org/10.6084/m9.figshare.5188273	virus	DCM	South Atlantic
TARA082_virus_surface	Gathering Metagenomics Sequences & Assembly	SAT1416	SAT1416_TARA082_virus_surface	GCA_002713125.1	NCBI Assembly	GCA_002713125.1	https://www.ncbi.nlm.nih.gov/assembly/GCA_002713125.1	Binning	TOBG_SAT-1416	Phylogenetic Assignment	Relative Abundance	5188273.zip	figshare	doi:10.6084/m9.figshare.5188273	http://dx.doi.org/10.6084/m9.figshare.5188273	virus	surface	South Atlantic
TARA067_bacteria_surface	Gathering Metagenomics Sequences & Assembly	SAT1475	SAT1475_TARA067_bacteria_surface	GCA_002713825.1	NCBI Assembly	GCA_002713825.1	https://www.ncbi.nlm.nih.gov/assembly/GCA_002713825.1	Binning	TOBG_SAT-1475	Phylogenetic Assignment	Relative Abundance	5188273.zip	figshare	doi:10.6084/m9.figshare.5188273	http://dx.doi.org/10.6084/m9.figshare.5188273	bacteria	surface	South Atlantic
TARA067_girus_surface	Gathering Metagenomics Sequences & Assembly	SAT1475	SAT1475_TARA067_girus_surface	GCA_002713825.1	NCBI Assembly	GCA_002713825.1	https://www.ncbi.nlm.nih.gov/assembly/GCA_002713825.1	Binning	TOBG_SAT-1475	Phylogenetic Assignment	Relative Abundance	5188273.zip	figshare	doi:10.6084/m9.figshare.5188273	http://dx.doi.org/10.6084/m9.figshare.5188273	girus	surface	South Atlantic
TARA067_virus_surface	Gathering Metagenomics Sequences & Assembly	SAT1475	SAT1475_TARA067_virus_surface	GCA_002713825.1	NCBI Assembly	GCA_002713825.1	https://www.ncbi.nlm.nih.gov/assembly/GCA_002713825.1	Binning	TOBG_SAT-1475	Phylogenetic Assignment	Relative Abundance	5188273.zip	figshare	doi:10.6084/m9.figshare.5188273	http://dx.doi.org/10.6084/m9.figshare.5188273	virus	surface	South Atlantic
TARA068_bacteria_DCM	Gathering Metagenomics Sequences & Assembly	SAT1475	SAT1475_TARA068_bacteria_DCM	GCA_002713825.1	NCBI Assembly	GCA_002713825.1	https://www.ncbi.nlm.nih.gov/assembly/GCA_002713825.1	Binning	TOBG_SAT-1475	Phylogenetic Assignment	Relative Abundance	5188273.zip	figshare	doi:10.6084/m9.figshare.5188273	http://dx.doi.org/10.6084/m9.figshare.5188273	bacteria	DCM	South Atlantic
TARA068_bacteria_mesopelagic	Gathering Metagenomics Sequences & Assembly	SAT1475	SAT1475_TARA068_bacteria_mesopelagic	GCA_002713825.1	NCBI Assembly	GCA_002713825.1	https://www.ncbi.nlm.nih.gov/assembly/GCA_002713825.1	Binning	TOBG_SAT-1475	Phylogenetic Assignment	Relative Abundance	5188273.zip	figshare	doi:10.6084/m9.figshare.5188273	http://dx.doi.org/10.6084/m9.figshare.5188273	bacteria	mesopelagic	South Atlantic
TARA068_bacteria_surface	Gathering Metagenomics Sequences & Assembly	SAT1475	SAT1475_TARA068_bacteria_surface	GCA_002713825.1	NCBI Assembly	GCA_002713825.1	https://www.ncbi.nlm.nih.gov/assembly/GCA_002713825.1	Binning	TOBG_SAT-1475	Phylogenetic Assignment	Relative Abundance	5188273.zip	figshare	doi:10.6084/m9.figshare.5188273	http://dx.doi.org/10.6084/m9.figshare.5188273	bacteria	surface	South Atlantic
TARA068_girus_DCM	Gathering Metagenomics Sequences & Assembly	SAT1475	SAT1475_TARA068_girus_DCM	GCA_002713825.1	NCBI Assembly	GCA_002713825.1	https://www.ncbi.nlm.nih.gov/assembly/GCA_002713825.1	Binning	TOBG_SAT-1475	Phylogenetic Assignment	Relative Abundance	5188273.zip	figshare	doi:10.6084/m9.figshare.5188273	http://dx.doi.org/10.6084/m9.figshare.5188273	girus	DCM	South Atlantic
TARA068_girus_mesopelagic	Gathering Metagenomics Sequences & Assembly	SAT1475	SAT1475_TARA068_girus_mesopelagic	GCA_002713825.1	NCBI Assembly	GCA_002713825.1	https://www.ncbi.nlm.nih.gov/assembly/GCA_002713825.1	Binning	TOBG_SAT-1475	Phylogenetic Assignment	Relative Abundance	5188273.zip	figshare	doi:10.6084/m9.figshare.5188273	http://dx.doi.org/10.6084/m9.figshare.5188273	girus	mesopelagic	South Atlantic
TARA068_girus_surface	Gathering Metagenomics Sequences & Assembly	SAT1475	SAT1475_TARA068_girus_surface	GCA_002713825.1	NCBI Assembly	GCA_002713825.1	https://www.ncbi.nlm.nih.gov/assembly/GCA_002713825.1	Binning	TOBG_SAT-1475	Phylogenetic Assignment	Relative Abundance	5188273.zip	figshare	doi:10.6084/m9.figshare.5188273	http://dx.doi.org/10.6084/m9.figshare.5188273	girus	surface	South Atlantic
TARA068_protistan_DCM	Gathering Metagenomics Sequences & Assembly	SAT1475	SAT1475_TARA068_protistan_DCM	GCA_002713825.1	NCBI Assembly	GCA_002713825.1	https://www.ncbi.nlm.nih.gov/assembly/GCA_002713825.1	Binning	TOBG_SAT-1475	Phylogenetic Assignment	Relative Abundance	5188273.zip	figshare	doi:10.6084/m9.figshare.5188273	http://dx.doi.org/10.6084/m9.figshare.5188273	protistan	DCM	South Atlantic
TARA068_virus_mesopelagic	Gathering Metagenomics Sequences & Assembly	SAT1475	SAT1475_TARA068_virus_mesopelagic	GCA_002713825.1	NCBI Assembly	GCA_002713825.1	https://www.ncbi.nlm.nih.gov/assembly/GCA_002713825.1	Binning	TOBG_SAT-1475	Phylogenetic Assignment	Relative Abundance	5188273.zip	figshare	doi:10.6084/m9.figshare.5188273	http://dx.doi.org/10.6084/m9.figshare.5188273	virus	mesopelagic	South Atlantic
TARA068_virus_surface	Gathering Metagenomics Sequences & Assembly	SAT1475	SAT1475_TARA068_virus_surface	GCA_002713825.1	NCBI Assembly	GCA_002713825.1	https://www.ncbi.nlm.nih.gov/assembly/GCA_002713825.1	Binning	TOBG_SAT-1475	Phylogenetic Assignment	Relative Abundance	5188273.zip	figshare	doi:10.6084/m9.figshare.5188273	http://dx.doi.org/10.6084/m9.figshare.5188273	virus	surface	South Atlantic
TARA070_bacteria_mesopelagic	Gathering Metagenomics Sequences & Assembly	SAT1475	SAT1475_TARA070_bacteria_mesopelagic	GCA_002713825.1	NCBI Assembly	GCA_002713825.1	https://www.ncbi.nlm.nih.gov/assembly/GCA_002713825.1	Binning	TOBG_SAT-1475	Phylogenetic Assignment	Relative Abundance	5188273.zip	figshare	doi:10.6084/m9.figshare.5188273	http://dx.doi.org/10.6084/m9.figshare.5188273	bacteria	mesopelagic	South Atlantic
TARA070_bacteria_surface	Gathering Metagenomics Sequences & Assembly	SAT1475	SAT1475_TARA070_bacteria_surface	GCA_002713825.1	NCBI Assembly	GCA_002713825.1	https://www.ncbi.nlm.nih.gov/assembly/GCA_002713825.1	Binning	TOBG_SAT-1475	Phylogenetic Assignment	Relative Abundance	5188273.zip	figshare	doi:10.6084/m9.figshare.5188273	http://dx.doi.org/10.6084/m9.figshare.5188273	bacteria	surface	South Atlantic
TARA070_girus_mesopelagic	Gathering Metagenomics Sequences & Assembly	SAT1475	SAT1475_TARA070_girus_mesopelagic	GCA_002713825.1	NCBI Assembly	GCA_002713825.1	https://www.ncbi.nlm.nih.gov/assembly/GCA_002713825.1	Binning	TOBG_SAT-1475	Phylogenetic Assignment	Relative Abundance	5188273.zip	figshare	doi:10.6084/m9.figshare.5188273	http://dx.doi.org/10.6084/m9.figshare.5188273	girus	mesopelagic	South Atlantic
TARA070_girus_surface	Gathering Metagenomics Sequences & Assembly	SAT1475	SAT1475_TARA070_girus_surface	GCA_002713825.1	NCBI Assembly	GCA_002713825.1	https://www.ncbi.nlm.nih.gov/assembly/GCA_002713825.1	Binning	TOBG_SAT-1475	Phylogenetic Assignment	Relative Abundance	5188273.zip	figshare	doi:10.6084/m9.figshare.5188273	http://dx.doi.org/10.6084/m9.figshare.5188273	girus	surface	South Atlantic
TARA070_virus_mesopelagic	Gathering Metagenomics Sequences & Assembly	SAT1475	SAT1475_TARA070_virus_mesopelagic	GCA_002713825.1	NCBI Assembly	GCA_002713825.1	https://www.ncbi.nlm.nih.gov/assembly/GCA_002713825.1	Binning	TOBG_SAT-1475	Phylogenetic Assignment	Relative Abundance	5188273.zip	figshare	doi:10.6084/m9.figshare.5188273	http://dx.doi.org/10.6084/m9.figshare.5188273	virus	mesopelagic	South Atlantic
TARA070_virus_surface	Gathering Metagenomics Sequences & Assembly	SAT1475	SAT1475_TARA070_virus_surface	GCA_002713825.1	NCBI Assembly	GCA_002713825.1	https://www.ncbi.nlm.nih.gov/assembly/GCA_002713825.1	Binning	TOBG_SAT-1475	Phylogenetic Assignment	Relative Abundance	5188273.zip	figshare	doi:10.6084/m9.figshare.5188273	http://dx.doi.org/10.6084/m9.figshare.5188273	virus	surface	South Atlantic
TARA072_bacteria_DCM	Gathering Metagenomics Sequences & Assembly	SAT1475	SAT1475_TARA072_bacteria_DCM	GCA_002713825.1	NCBI Assembly	GCA_002713825.1	https://www.ncbi.nlm.nih.gov/assembly/GCA_002713825.1	Binning	TOBG_SAT-1475	Phylogenetic Assignment	Relative Abundance	5188273.zip	figshare	doi:10.6084/m9.figshare.5188273	http://dx.doi.org/10.6084/m9.figshare.5188273	bacteria	DCM	South Atlantic
TARA072_bacteria_mesopelagic	Gathering Metagenomics Sequences & Assembly	SAT1475	SAT1475_TARA072_bacteria_mesopelagic	GCA_002713825.1	NCBI Assembly	GCA_002713825.1	https://www.ncbi.nlm.nih.gov/assembly/GCA_002713825.1	Binning	TOBG_SAT-1475	Phylogenetic Assignment	Relative Abundance	5188273.zip	figshare	doi:10.6084/m9.figshare.5188273	http://dx.doi.org/10.6084/m9.figshare.5188273	bacteria	mesopelagic	South Atlantic
TARA072_bacteria_surface	Gathering Metagenomics Sequences & Assembly	SAT1475	SAT1475_TARA072_bacteria_surface	GCA_002713825.1	NCBI Assembly	GCA_002713825.1	https://www.ncbi.nlm.nih.gov/assembly/GCA_002713825.1	Binning	TOBG_SAT-1475	Phylogenetic Assignment	Relative Abundance	5188273.zip	figshare	doi:10.6084/m9.figshare.5188273	http://dx.doi.org/10.6084/m9.figshare.5188273	bacteria	surface	South Atlantic
TARA072_virus_DCM	Gathering Metagenomics Sequences & Assembly	SAT1475	SAT1475_TARA072_virus_DCM	GCA_002713825.1	NCBI Assembly	GCA_002713825.1	https://www.ncbi.nlm.nih.gov/assembly/GCA_002713825.1	Binning	TOBG_SAT-1475	Phylogenetic Assignment	Relative Abundance	5188273.zip	figshare	doi:10.6084/m9.figshare.5188273	http://dx.doi.org/10.6084/m9.figshare.5188273	virus	DCM	South Atlantic
TARA072_virus_mesopelagic	Gathering Metagenomics Sequences & Assembly	SAT1475	SAT1475_TARA072_virus_mesopelagic	GCA_002713825.1	NCBI Assembly	GCA_002713825.1	https://www.ncbi.nlm.nih.gov/assembly/GCA_002713825.1	Binning	TOBG_SAT-1475	Phylogenetic Assignment	Relative Abundance	5188273.zip	figshare	doi:10.6084/m9.figshare.5188273	http://dx.doi.org/10.6084/m9.figshare.5188273	virus	mesopelagic	South Atlantic
TARA072_virus_surface	Gathering Metagenomics Sequences & Assembly	SAT1475	SAT1475_TARA072_virus_surface	GCA_002713825.1	NCBI Assembly	GCA_002713825.1	https://www.ncbi.nlm.nih.gov/assembly/GCA_002713825.1	Binning	TOBG_SAT-1475	Phylogenetic Assignment	Relative Abundance	5188273.zip	figshare	doi:10.6084/m9.figshare.5188273	http://dx.doi.org/10.6084/m9.figshare.5188273	virus	surface	South Atlantic
TARA076_bacteria_DCM	Gathering Metagenomics Sequences & Assembly	SAT1475	SAT1475_TARA076_bacteria_DCM	GCA_002713825.1	NCBI Assembly	GCA_002713825.1	https://www.ncbi.nlm.nih.gov/assembly/GCA_002713825.1	Binning	TOBG_SAT-1475	Phylogenetic Assignment	Relative Abundance	5188273.zip	figshare	doi:10.6084/m9.figshare.5188273	http://dx.doi.org/10.6084/m9.figshare.5188273	bacteria	DCM	South Atlantic
TARA076_bacteria_mesopelagic	Gathering Metagenomics Sequences & Assembly	SAT1475	SAT1475_TARA076_bacteria_mesopelagic	GCA_002713825.1	NCBI Assembly	GCA_002713825.1	https://www.ncbi.nlm.nih.gov/assembly/GCA_002713825.1	Binning	TOBG_SAT-1475	Phylogenetic Assignment	Relative Abundance	5188273.zip	figshare	doi:10.6084/m9.figshare.5188273	http://dx.doi.org/10.6084/m9.figshare.5188273	bacteria	mesopelagic	South Atlantic
TARA076_girus_DCM	Gathering Metagenomics Sequences & Assembly	SAT1475	SAT1475_TARA076_girus_DCM	GCA_002713825.1	NCBI Assembly	GCA_002713825.1	https://www.ncbi.nlm.nih.gov/assembly/GCA_002713825.1	Binning	TOBG_SAT-1475	Phylogenetic Assignment	Relative Abundance	5188273.zip	figshare	doi:10.6084/m9.figshare.5188273	http://dx.doi.org/10.6084/m9.figshare.5188273	girus	DCM	South Atlantic
TARA076_girus_mesopelagic	Gathering Metagenomics Sequences & Assembly	SAT1475	SAT1475_TARA076_girus_mesopelagic	GCA_002713825.1	NCBI Assembly	GCA_002713825.1	https://www.ncbi.nlm.nih.gov/assembly/GCA_002713825.1	Binning	TOBG_SAT-1475	Phylogenetic Assignment	Relative Abundance	5188273.zip	figshare	doi:10.6084/m9.figshare.5188273	http://dx.doi.org/10.6084/m9.figshare.5188273	girus	mesopelagic	South Atlantic
TARA076_girus_surface	Gathering Metagenomics Sequences & Assembly	SAT1475	SAT1475_TARA076_girus_surface	GCA_002713825.1	NCBI Assembly	GCA_002713825.1	https://www.ncbi.nlm.nih.gov/assembly/GCA_002713825.1	Binning	TOBG_SAT-1475	Phylogenetic Assignment	Relative Abundance	5188273.zip	figshare	doi:10.6084/m9.figshare.5188273	http://dx.doi.org/10.6084/m9.figshare.5188273	girus	surface	South Atlantic
TARA076_virus_DCM	Gathering Metagenomics Sequences & Assembly	SAT1475	SAT1475_TARA076_virus_DCM	GCA_002713825.1	NCBI Assembly	GCA_002713825.1	https://www.ncbi.nlm.nih.gov/assembly/GCA_002713825.1	Binning	TOBG_SAT-1475	Phylogenetic Assignment	Relative Abundance	5188273.zip	figshare	doi:10.6084/m9.figshare.5188273	http://dx.doi.org/10.6084/m9.figshare.5188273	virus	DCM	South Atlantic
TARA076_virus_mesopelagic	Gathering Metagenomics Sequences & Assembly	SAT1475	SAT1475_TARA076_virus_mesopelagic	GCA_002713825.1	NCBI Assembly	GCA_002713825.1	https://www.ncbi.nlm.nih.gov/assembly/GCA_002713825.1	Binning	TOBG_SAT-1475	Phylogenetic Assignment	Relative Abundance	5188273.zip	figshare	doi:10.6084/m9.figshare.5188273	http://dx.doi.org/10.6084/m9.figshare.5188273	virus	mesopelagic	South Atlantic
TARA076_virus_surface	Gathering Metagenomics Sequences & Assembly	SAT1475	SAT1475_TARA076_virus_surface	GCA_002713825.1	NCBI Assembly	GCA_002713825.1	https://www.ncbi.nlm.nih.gov/assembly/GCA_002713825.1	Binning	TOBG_SAT-1475	Phylogenetic Assignment	Relative Abundance	5188273.zip	figshare	doi:10.6084/m9.figshare.5188273	http://dx.doi.org/10.6084/m9.figshare.5188273	virus	surface	South Atlantic
TARA078_bacteria_DCM	Gathering Metagenomics Sequences & Assembly	SAT1475	SAT1475_TARA078_bacteria_DCM	GCA_002713825.1	NCBI Assembly	GCA_002713825.1	https://www.ncbi.nlm.nih.gov/assembly/GCA_002713825.1	Binning	TOBG_SAT-1475	Phylogenetic Assignment	Relative Abundance	5188273.zip	figshare	doi:10.6084/m9.figshare.5188273	http://dx.doi.org/10.6084/m9.figshare.5188273	bacteria	DCM	South Atlantic
TARA078_bacteria_mesopelagic	Gathering Metagenomics Sequences & Assembly	SAT1475	SAT1475_TARA078_bacteria_mesopelagic	GCA_002713825.1	NCBI Assembly	GCA_002713825.1	https://www.ncbi.nlm.nih.gov/assembly/GCA_002713825.1	Binning	TOBG_SAT-1475	Phylogenetic Assignment	Relative Abundance	5188273.zip	figshare	doi:10.6084/m9.figshare.5188273	http://dx.doi.org/10.6084/m9.figshare.5188273	bacteria	mesopelagic	South Atlantic
TARA078_girus_DCM	Gathering Metagenomics Sequences & Assembly	SAT1475	SAT1475_TARA078_girus_DCM	GCA_002713825.1	NCBI Assembly	GCA_002713825.1	https://www.ncbi.nlm.nih.gov/assembly/GCA_002713825.1	Binning	TOBG_SAT-1475	Phylogenetic Assignment	Relative Abundance	5188273.zip	figshare	doi:10.6084/m9.figshare.5188273	http://dx.doi.org/10.6084/m9.figshare.5188273	girus	DCM	South Atlantic
TARA078_girus_mesopelagic	Gathering Metagenomics Sequences & Assembly	SAT1475	SAT1475_TARA078_girus_mesopelagic	GCA_002713825.1	NCBI Assembly	GCA_002713825.1	https://www.ncbi.nlm.nih.gov/assembly/GCA_002713825.1	Binning	TOBG_SAT-1475	Phylogenetic Assignment	Relative Abundance	5188273.zip	figshare	doi:10.6084/m9.figshare.5188273	http://dx.doi.org/10.6084/m9.figshare.5188273	girus	mesopelagic	South Atlantic
TARA078_girus_surface	Gathering Metagenomics Sequences & Assembly	SAT1475	SAT1475_TARA078_girus_surface	GCA_002713825.1	NCBI Assembly	GCA_002713825.1	https://www.ncbi.nlm.nih.gov/assembly/GCA_002713825.1	Binning	TOBG_SAT-1475	Phylogenetic Assignment	Relative Abundance	5188273.zip	figshare	doi:10.6084/m9.figshare.5188273	http://dx.doi.org/10.6084/m9.figshare.5188273	girus	surface	South Atlantic
TARA078_virus_DCM	Gathering Metagenomics Sequences & Assembly	SAT1475	SAT1475_TARA078_virus_DCM	GCA_002713825.1	NCBI Assembly	GCA_002713825.1	https://www.ncbi.nlm.nih.gov/assembly/GCA_002713825.1	Binning	TOBG_SAT-1475	Phylogenetic Assignment	Relative Abundance	5188273.zip	figshare	doi:10.6084/m9.figshare.5188273	http://dx.doi.org/10.6084/m9.figshare.5188273	virus	DCM	South Atlantic
TARA078_virus_surface	Gathering Metagenomics Sequences & Assembly	SAT1475	SAT1475_TARA078_virus_surface	GCA_002713825.1	NCBI Assembly	GCA_002713825.1	https://www.ncbi.nlm.nih.gov/assembly/GCA_002713825.1	Binning	TOBG_SAT-1475	Phylogenetic Assignment	Relative Abundance	5188273.zip	figshare	doi:10.6084/m9.figshare.5188273	http://dx.doi.org/10.6084/m9.figshare.5188273	virus	surface	South Atlantic
TARA082_virus_DCM	Gathering Metagenomics Sequences & Assembly	SAT1475	SAT1475_TARA082_virus_DCM	GCA_002713825.1	NCBI Assembly	GCA_002713825.1	https://www.ncbi.nlm.nih.gov/assembly/GCA_002713825.1	Binning	TOBG_SAT-1475	Phylogenetic Assignment	Relative Abundance	5188273.zip	figshare	doi:10.6084/m9.figshare.5188273	http://dx.doi.org/10.6084/m9.figshare.5188273	virus	DCM	South Atlantic
TARA082_virus_surface	Gathering Metagenomics Sequences & Assembly	SAT1475	SAT1475_TARA082_virus_surface	GCA_002713825.1	NCBI Assembly	GCA_002713825.1	https://www.ncbi.nlm.nih.gov/assembly/GCA_002713825.1	Binning	TOBG_SAT-1475	Phylogenetic Assignment	Relative Abundance	5188273.zip	figshare	doi:10.6084/m9.figshare.5188273	http://dx.doi.org/10.6084/m9.figshare.5188273	virus	surface	South Atlantic
TARA109_virus_DCM	Gathering Metagenomics Sequences & Assembly	SP295	SP295_TARA109_virus_DCM	GCA_002721105.1	NCBI Assembly	GCA_002721105.1	https://www.ncbi.nlm.nih.gov/assembly/GCA_002721105.1	Binning	TOBG_SP-295	Phylogenetic Assignment	Relative Abundance	5188273.zip	figshare	doi:10.6084/m9.figshare.5188273	http://dx.doi.org/10.6084/m9.figshare.5188273	virus	DCM	South Pacific
TARA109_virus_surface	Gathering Metagenomics Sequences & Assembly	SP295	SP295_TARA109_virus_surface	GCA_002721105.1	NCBI Assembly	GCA_002721105.1	https://www.ncbi.nlm.nih.gov/assembly/GCA_002721105.1	Binning	TOBG_SP-295	Phylogenetic Assignment	Relative Abundance	5188273.zip	figshare	doi:10.6084/m9.figshare.5188273	http://dx.doi.org/10.6084/m9.figshare.5188273	virus	surface	South Pacific
TARA094_bacteria_surface	Gathering Metagenomics Sequences & Assembly	SP295	SP295_TARA094_bacteria_surface	GCA_002721105.1	NCBI Assembly	GCA_002721105.1	https://www.ncbi.nlm.nih.gov/assembly/GCA_002721105.1	Binning	TOBG_SP-295	Phylogenetic Assignment	Relative Abundance	5188273.zip	figshare	doi:10.6084/m9.figshare.5188273	http://dx.doi.org/10.6084/m9.figshare.5188273	bacteria	surface	South Pacific
TARA096_bacteria_surface	Gathering Metagenomics Sequences & Assembly	SP295	SP295_TARA096_bacteria_surface	GCA_002721105.1	NCBI Assembly	GCA_002721105.1	https://www.ncbi.nlm.nih.gov/assembly/GCA_002721105.1	Binning	TOBG_SP-295	Phylogenetic Assignment	Relative Abundance	5188273.zip	figshare	doi:10.6084/m9.figshare.5188273	http://dx.doi.org/10.6084/m9.figshare.5188273	bacteria	surface	South Pacific
TARA096_protistan_DCM	Gathering Metagenomics Sequences & Assembly	SP295	SP295_TARA096_protistan_DCM	GCA_002721105.1	NCBI Assembly	GCA_002721105.1	https://www.ncbi.nlm.nih.gov/assembly/GCA_002721105.1	Binning	TOBG_SP-295	Phylogenetic Assignment	Relative Abundance	5188273.zip	figshare	doi:10.6084/m9.figshare.5188273	http://dx.doi.org/10.6084/m9.figshare.5188273	protistan	DCM	South Pacific
TARA096_protistan_surface	Gathering Metagenomics Sequences & Assembly	SP295	SP295_TARA096_protistan_surface	GCA_002721105.1	NCBI Assembly	GCA_002721105.1	https://www.ncbi.nlm.nih.gov/assembly/GCA_002721105.1	Binning	TOBG_SP-295	Phylogenetic Assignment	Relative Abundance	5188273.zip	figshare	doi:10.6084/m9.figshare.5188273	http://dx.doi.org/10.6084/m9.figshare.5188273	protistan	surface	South Pacific
TARA098_bacteria_DCM	Gathering Metagenomics Sequences & Assembly	SP295	SP295_TARA098_bacteria_DCM	GCA_002721105.1	NCBI Assembly	GCA_002721105.1	https://www.ncbi.nlm.nih.gov/assembly/GCA_002721105.1	Binning	TOBG_SP-295	Phylogenetic Assignment	Relative Abundance	5188273.zip	figshare	doi:10.6084/m9.figshare.5188273	http://dx.doi.org/10.6084/m9.figshare.5188273	bacteria	DCM	South Pacific
TARA098_bacteria_mesopelagic	Gathering Metagenomics Sequences & Assembly	SP295	SP295_TARA098_bacteria_mesopelagic	GCA_002721105.1	NCBI Assembly	GCA_002721105.1	https://www.ncbi.nlm.nih.gov/assembly/GCA_002721105.1	Binning	TOBG_SP-295	Phylogenetic Assignment	Relative Abundance	5188273.zip	figshare	doi:10.6084/m9.figshare.5188273	http://dx.doi.org/10.6084/m9.figshare.5188273	bacteria	mesopelagic	South Pacific
TARA098_bacteria_surface	Gathering Metagenomics Sequences & Assembly	SP295	SP295_TARA098_bacteria_surface	GCA_002721105.1	NCBI Assembly	GCA_002721105.1	https://www.ncbi.nlm.nih.gov/assembly/GCA_002721105.1	Binning	TOBG_SP-295	Phylogenetic Assignment	Relative Abundance	5188273.zip	figshare	doi:10.6084/m9.figshare.5188273	http://dx.doi.org/10.6084/m9.figshare.5188273	bacteria	surface	South Pacific
TARA098_protistan_DCM	Gathering Metagenomics Sequences & Assembly	SP295	SP295_TARA098_protistan_DCM	GCA_002721105.1	NCBI Assembly	GCA_002721105.1	https://www.ncbi.nlm.nih.gov/assembly/GCA_002721105.1	Binning	TOBG_SP-295	Phylogenetic Assignment	Relative Abundance	5188273.zip	figshare	doi:10.6084/m9.figshare.5188273	http://dx.doi.org/10.6084/m9.figshare.5188273	protistan	DCM	South Pacific
TARA099_bacteria_surface	Gathering Metagenomics Sequences & Assembly	SP295	SP295_TARA099_bacteria_surface	GCA_002721105.1	NCBI Assembly	GCA_002721105.1	https://www.ncbi.nlm.nih.gov/assembly/GCA_002721105.1	Binning	TOBG_SP-295	Phylogenetic Assignment	Relative Abundance	5188273.zip	figshare	doi:10.6084/m9.figshare.5188273	http://dx.doi.org/10.6084/m9.figshare.5188273	bacteria	surface	South Pacific
TARA100_protistan_DCM-total	Gathering Metagenomics Sequences & Assembly	SP295	SP295_TARA100_protistan_DCM-total	GCA_002721105.1	NCBI Assembly	GCA_002721105.1	https://www.ncbi.nlm.nih.gov/assembly/GCA_002721105.1	Binning	TOBG_SP-295	Phylogenetic Assignment	Relative Abundance	5188273.zip	figshare	doi:10.6084/m9.figshare.5188273	http://dx.doi.org/10.6084/m9.figshare.5188273	protistan	DCM-total	South Pacific
TARA100_protistan_DCM-a	Gathering Metagenomics Sequences & Assembly	SP295	SP295_TARA100_protistan_DCM-a	GCA_002721105.1	NCBI Assembly	GCA_002721105.1	https://www.ncbi.nlm.nih.gov/assembly/GCA_002721105.1	Binning	TOBG_SP-295	Phylogenetic Assignment	Relative Abundance	5188273.zip	figshare	doi:10.6084/m9.figshare.5188273	http://dx.doi.org/10.6084/m9.figshare.5188273	protistan	DCM-a	South Pacific
TARA100_protistan_DCM-b	Gathering Metagenomics Sequences & Assembly	SP295	SP295_TARA100_protistan_DCM-b	GCA_002721105.1	NCBI Assembly	GCA_002721105.1	https://www.ncbi.nlm.nih.gov/assembly/GCA_002721105.1	Binning	TOBG_SP-295	Phylogenetic Assignment	Relative Abundance	5188273.zip	figshare	doi:10.6084/m9.figshare.5188273	http://dx.doi.org/10.6084/m9.figshare.5188273	protistan	DCM-b	South Pacific
TARA100_protistan_DCM-c	Gathering Metagenomics Sequences & Assembly	SP295	SP295_TARA100_protistan_DCM-c	GCA_002721105.1	NCBI Assembly	GCA_002721105.1	https://www.ncbi.nlm.nih.gov/assembly/GCA_002721105.1	Binning	TOBG_SP-295	Phylogenetic Assignment	Relative Abundance	5188273.zip	figshare	doi:10.6084/m9.figshare.5188273	http://dx.doi.org/10.6084/m9.figshare.5188273	protistan	DCM-c	South Pacific
TARA100_protistan_mesopelagic	Gathering Metagenomics Sequences & Assembly	SP295	SP295_TARA100_protistan_mesopelagic	GCA_002721105.1	NCBI Assembly	GCA_002721105.1	https://www.ncbi.nlm.nih.gov/assembly/GCA_002721105.1	Binning	TOBG_SP-295	Phylogenetic Assignment	Relative Abundance	5188273.zip	figshare	doi:10.6084/m9.figshare.5188273	http://dx.doi.org/10.6084/m9.figshare.5188273	protistan	mesopelagic	South Pacific
TARA100_protistan_surface	Gathering Metagenomics Sequences & Assembly	SP295	SP295_TARA100_protistan_surface	GCA_002721105.1	NCBI Assembly	GCA_002721105.1	https://www.ncbi.nlm.nih.gov/assembly/GCA_002721105.1	Binning	TOBG_SP-295	Phylogenetic Assignment	Relative Abundance	5188273.zip	figshare	doi:10.6084/m9.figshare.5188273	http://dx.doi.org/10.6084/m9.figshare.5188273	protistan	surface	South Pacific
TARA100_virus_DCM	Gathering Metagenomics Sequences & Assembly	SP295	SP295_TARA100_virus_DCM	GCA_002721105.1	NCBI Assembly	GCA_002721105.1	https://www.ncbi.nlm.nih.gov/assembly/GCA_002721105.1	Binning	TOBG_SP-295	Phylogenetic Assignment	Relative Abundance	5188273.zip	figshare	doi:10.6084/m9.figshare.5188273	http://dx.doi.org/10.6084/m9.figshare.5188273	virus	DCM	South Pacific
TARA100_virus_mesopelagic	Gathering Metagenomics Sequences & Assembly	SP295	SP295_TARA100_virus_mesopelagic	GCA_002721105.1	NCBI Assembly	GCA_002721105.1	https://www.ncbi.nlm.nih.gov/assembly/GCA_002721105.1	Binning	TOBG_SP-295	Phylogenetic Assignment	Relative Abundance	5188273.zip	figshare	doi:10.6084/m9.figshare.5188273	http://dx.doi.org/10.6084/m9.figshare.5188273	virus	mesopelagic	South Pacific
TARA100_virus_surface	Gathering Metagenomics Sequences & Assembly	SP295	SP295_TARA100_virus_surface	GCA_002721105.1	NCBI Assembly	GCA_002721105.1	https://www.ncbi.nlm.nih.gov/assembly/GCA_002721105.1	Binning	TOBG_SP-295	Phylogenetic Assignment	Relative Abundance	5188273.zip	figshare	doi:10.6084/m9.figshare.5188273	http://dx.doi.org/10.6084/m9.figshare.5188273	virus	surface	South Pacific
TARA110_bacteria_DCM	Gathering Metagenomics Sequences & Assembly	SP295	SP295_TARA110_bacteria_DCM	GCA_002721105.1	NCBI Assembly	GCA_002721105.1	https://www.ncbi.nlm.nih.gov/assembly/GCA_002721105.1	Binning	TOBG_SP-295	Phylogenetic Assignment	Relative Abundance	5188273.zip	figshare	doi:10.6084/m9.figshare.5188273	http://dx.doi.org/10.6084/m9.figshare.5188273	bacteria	DCM	South Pacific
TARA110_bacteria_mesopelagic	Gathering Metagenomics Sequences & Assembly	SP295	SP295_TARA110_bacteria_mesopelagic	GCA_002721105.1	NCBI Assembly	GCA_002721105.1	https://www.ncbi.nlm.nih.gov/assembly/GCA_002721105.1	Binning	TOBG_SP-295	Phylogenetic Assignment	Relative Abundance	5188273.zip	figshare	doi:10.6084/m9.figshare.5188273	http://dx.doi.org/10.6084/m9.figshare.5188273	bacteria	mesopelagic	South Pacific
TARA110_bacteria_surface	Gathering Metagenomics Sequences & Assembly	SP295	SP295_TARA110_bacteria_surface	GCA_002721105.1	NCBI Assembly	GCA_002721105.1	https://www.ncbi.nlm.nih.gov/assembly/GCA_002721105.1	Binning	TOBG_SP-295	Phylogenetic Assignment	Relative Abundance	5188273.zip	figshare	doi:10.6084/m9.figshare.5188273	http://dx.doi.org/10.6084/m9.figshare.5188273	bacteria	surface	South Pacific
TARA110_protistan_DCM-total	Gathering Metagenomics Sequences & Assembly	SP295	SP295_TARA110_protistan_DCM-total	GCA_002721105.1	NCBI Assembly	GCA_002721105.1	https://www.ncbi.nlm.nih.gov/assembly/GCA_002721105.1	Binning	TOBG_SP-295	Phylogenetic Assignment	Relative Abundance	5188273.zip	figshare	doi:10.6084/m9.figshare.5188273	http://dx.doi.org/10.6084/m9.figshare.5188273	protistan	DCM-total	South Pacific
TARA110_protistan_DCM-a	Gathering Metagenomics Sequences & Assembly	SP295	SP295_TARA110_protistan_DCM-a	GCA_002721105.1	NCBI Assembly	GCA_002721105.1	https://www.ncbi.nlm.nih.gov/assembly/GCA_002721105.1	Binning	TOBG_SP-295	Phylogenetic Assignment	Relative Abundance	5188273.zip	figshare	doi:10.6084/m9.figshare.5188273	http://dx.doi.org/10.6084/m9.figshare.5188273	protistan	DCM-a	South Pacific
TARA110_protistan_DCM-b	Gathering Metagenomics Sequences & Assembly	SP295	SP295_TARA110_protistan_DCM-b	GCA_002721105.1	NCBI Assembly	GCA_002721105.1	https://www.ncbi.nlm.nih.gov/assembly/GCA_002721105.1	Binning	TOBG_SP-295	Phylogenetic Assignment	Relative Abundance	5188273.zip	figshare	doi:10.6084/m9.figshare.5188273	http://dx.doi.org/10.6084/m9.figshare.5188273	protistan	DCM-b	South Pacific
TARA110_protistan_mesopelagic	Gathering Metagenomics Sequences & Assembly	SP295	SP295_TARA110_protistan_mesopelagic	GCA_002721105.1	NCBI Assembly	GCA_002721105.1	https://www.ncbi.nlm.nih.gov/assembly/GCA_002721105.1	Binning	TOBG_SP-295	Phylogenetic Assignment	Relative Abundance	5188273.zip	figshare	doi:10.6084/m9.figshare.5188273	http://dx.doi.org/10.6084/m9.figshare.5188273	protistan	mesopelagic	South Pacific
TARA110_protistan_surface-total	Gathering Metagenomics Sequences & Assembly	SP295	SP295_TARA110_protistan_surface-total	GCA_002721105.1	NCBI Assembly	GCA_002721105.1	https://www.ncbi.nlm.nih.gov/assembly/GCA_002721105.1	Binning	TOBG_SP-295	Phylogenetic Assignment	Relative Abundance	5188273.zip	figshare	doi:10.6084/m9.figshare.5188273	http://dx.doi.org/10.6084/m9.figshare.5188273	protistan	surface-total	South Pacific
TARA110_protistan_surface-a	Gathering Metagenomics Sequences & Assembly	SP295	SP295_TARA110_protistan_surface-a	GCA_002721105.1	NCBI Assembly	GCA_002721105.1	https://www.ncbi.nlm.nih.gov/assembly/GCA_002721105.1	Binning	TOBG_SP-295	Phylogenetic Assignment	Relative Abundance	5188273.zip	figshare	doi:10.6084/m9.figshare.5188273	http://dx.doi.org/10.6084/m9.figshare.5188273	protistan	surface-a	South Pacific
TARA110_protistan_surface-b	Gathering Metagenomics Sequences & Assembly	SP295	SP295_TARA110_protistan_surface-b	GCA_002721105.1	NCBI Assembly	GCA_002721105.1	https://www.ncbi.nlm.nih.gov/assembly/GCA_002721105.1	Binning	TOBG_SP-295	Phylogenetic Assignment	Relative Abundance	5188273.zip	figshare	doi:10.6084/m9.figshare.5188273	http://dx.doi.org/10.6084/m9.figshare.5188273	protistan	surface-b	South Pacific
TARA110_protistan_surface-c	Gathering Metagenomics Sequences & Assembly	SP295	SP295_TARA110_protistan_surface-c	GCA_002721105.1	NCBI Assembly	GCA_002721105.1	https://www.ncbi.nlm.nih.gov/assembly/GCA_002721105.1	Binning	TOBG_SP-295	Phylogenetic Assignment	Relative Abundance	5188273.zip	figshare	doi:10.6084/m9.figshare.5188273	http://dx.doi.org/10.6084/m9.figshare.5188273	protistan	surface-c	South Pacific
TARA111_bacteria_mesopelagic	Gathering Metagenomics Sequences & Assembly	SP295	SP295_TARA111_bacteria_mesopelagic	GCA_002721105.1	NCBI Assembly	GCA_002721105.1	https://www.ncbi.nlm.nih.gov/assembly/GCA_002721105.1	Binning	TOBG_SP-295	Phylogenetic Assignment	Relative Abundance	5188273.zip	figshare	doi:10.6084/m9.figshare.5188273	http://dx.doi.org/10.6084/m9.figshare.5188273	bacteria	mesopelagic	South Pacific
TARA111_protistan_DCM-total	Gathering Metagenomics Sequences & Assembly	SP295	SP295_TARA111_protistan_DCM-total	GCA_002721105.1	NCBI Assembly	GCA_002721105.1	https://www.ncbi.nlm.nih.gov/assembly/GCA_002721105.1	Binning	TOBG_SP-295	Phylogenetic Assignment	Relative Abundance	5188273.zip	figshare	doi:10.6084/m9.figshare.5188273	http://dx.doi.org/10.6084/m9.figshare.5188273	protistan	DCM-total	South Pacific
TARA111_protistan_DCM-a	Gathering Metagenomics Sequences & Assembly	SP295	SP295_TARA111_protistan_DCM-a	GCA_002721105.1	NCBI Assembly	GCA_002721105.1	https://www.ncbi.nlm.nih.gov/assembly/GCA_002721105.1	Binning	TOBG_SP-295	Phylogenetic Assignment	Relative Abundance	5188273.zip	figshare	doi:10.6084/m9.figshare.5188273	http://dx.doi.org/10.6084/m9.figshare.5188273	protistan	DCM-a	South Pacific
TARA111_protistan_DCM-b	Gathering Metagenomics Sequences & Assembly	SP295	SP295_TARA111_protistan_DCM-b	GCA_002721105.1	NCBI Assembly	GCA_002721105.1	https://www.ncbi.nlm.nih.gov/assembly/GCA_002721105.1	Binning	TOBG_SP-295	Phylogenetic Assignment	Relative Abundance	5188273.zip	figshare	doi:10.6084/m9.figshare.5188273	http://dx.doi.org/10.6084/m9.figshare.5188273	protistan	DCM-b	South Pacific
TARA111_protistan_mesopelagic	Gathering Metagenomics Sequences & Assembly	SP295	SP295_TARA111_protistan_mesopelagic	GCA_002721105.1	NCBI Assembly	GCA_002721105.1	https://www.ncbi.nlm.nih.gov/assembly/GCA_002721105.1	Binning	TOBG_SP-295	Phylogenetic Assignment	Relative Abundance	5188273.zip	figshare	doi:10.6084/m9.figshare.5188273	http://dx.doi.org/10.6084/m9.figshare.5188273	protistan	mesopelagic	South Pacific
TARA111_protistan_surface-total	Gathering Metagenomics Sequences & Assembly	SP295	SP295_TARA111_protistan_surface-total	GCA_002721105.1	NCBI Assembly	GCA_002721105.1	https://www.ncbi.nlm.nih.gov/assembly/GCA_002721105.1	Binning	TOBG_SP-295	Phylogenetic Assignment	Relative Abundance	5188273.zip	figshare	doi:10.6084/m9.figshare.5188273	http://dx.doi.org/10.6084/m9.figshare.5188273	protistan	surface-total	South Pacific
TARA111_protistan_surface-a	Gathering Metagenomics Sequences & Assembly	SP295	SP295_TARA111_protistan_surface-a	GCA_002721105.1	NCBI Assembly	GCA_002721105.1	https://www.ncbi.nlm.nih.gov/assembly/GCA_002721105.1	Binning	TOBG_SP-295	Phylogenetic Assignment	Relative Abundance	5188273.zip	figshare	doi:10.6084/m9.figshare.5188273	http://dx.doi.org/10.6084/m9.figshare.5188273	protistan	surface-a	South Pacific
TARA111_protistan_surface-b	Gathering Metagenomics Sequences & Assembly	SP295	SP295_TARA111_protistan_surface-b	GCA_002721105.1	NCBI Assembly	GCA_002721105.1	https://www.ncbi.nlm.nih.gov/assembly/GCA_002721105.1	Binning	TOBG_SP-295	Phylogenetic Assignment	Relative Abundance	5188273.zip	figshare	doi:10.6084/m9.figshare.5188273	http://dx.doi.org/10.6084/m9.figshare.5188273	protistan	surface-b	South Pacific
TARA111_virus_DCM	Gathering Metagenomics Sequences & Assembly	SP295	SP295_TARA111_virus_DCM	GCA_002721105.1	NCBI Assembly	GCA_002721105.1	https://www.ncbi.nlm.nih.gov/assembly/GCA_002721105.1	Binning	TOBG_SP-295	Phylogenetic Assignment	Relative Abundance	5188273.zip	figshare	doi:10.6084/m9.figshare.5188273	http://dx.doi.org/10.6084/m9.figshare.5188273	virus	DCM	South Pacific
TARA111_virus_surface	Gathering Metagenomics Sequences & Assembly	SP295	SP295_TARA111_virus_surface	GCA_002721105.1	NCBI Assembly	GCA_002721105.1	https://www.ncbi.nlm.nih.gov/assembly/GCA_002721105.1	Binning	TOBG_SP-295	Phylogenetic Assignment	Relative Abundance	5188273.zip	figshare	doi:10.6084/m9.figshare.5188273	http://dx.doi.org/10.6084/m9.figshare.5188273	virus	surface	South Pacific
TARA112_bacteria_DCM	Gathering Metagenomics Sequences & Assembly	SP295	SP295_TARA112_bacteria_DCM	GCA_002721105.1	NCBI Assembly	GCA_002721105.1	https://www.ncbi.nlm.nih.gov/assembly/GCA_002721105.1	Binning	TOBG_SP-295	Phylogenetic Assignment	Relative Abundance	5188273.zip	figshare	doi:10.6084/m9.figshare.5188273	http://dx.doi.org/10.6084/m9.figshare.5188273	bacteria	DCM	South Pacific
TARA112_bacteria_mesopelagic	Gathering Metagenomics Sequences & Assembly	SP295	SP295_TARA112_bacteria_mesopelagic	GCA_002721105.1	NCBI Assembly	GCA_002721105.1	https://www.ncbi.nlm.nih.gov/assembly/GCA_002721105.1	Binning	TOBG_SP-295	Phylogenetic Assignment	Relative Abundance	5188273.zip	figshare	doi:10.6084/m9.figshare.5188273	http://dx.doi.org/10.6084/m9.figshare.5188273	bacteria	mesopelagic	South Pacific
TARA112_bacteria_surface	Gathering Metagenomics Sequences & Assembly	SP295	SP295_TARA112_bacteria_surface	GCA_002721105.1	NCBI Assembly	GCA_002721105.1	https://www.ncbi.nlm.nih.gov/assembly/GCA_002721105.1	Binning	TOBG_SP-295	Phylogenetic Assignment	Relative Abundance	5188273.zip	figshare	doi:10.6084/m9.figshare.5188273	http://dx.doi.org/10.6084/m9.figshare.5188273	bacteria	surface	South Pacific
TARA122_girus_DCM	Gathering Metagenomics Sequences & Assembly	SP295	SP295_TARA122_girus_DCM	GCA_002721105.1	NCBI Assembly	GCA_002721105.1	https://www.ncbi.nlm.nih.gov/assembly/GCA_002721105.1	Binning	TOBG_SP-295	Phylogenetic Assignment	Relative Abundance	5188273.zip	figshare	doi:10.6084/m9.figshare.5188273	http://dx.doi.org/10.6084/m9.figshare.5188273	girus	DCM	South Pacific
TARA122_girus_mesopelagic	Gathering Metagenomics Sequences & Assembly	SP295	SP295_TARA122_girus_mesopelagic	GCA_002721105.1	NCBI Assembly	GCA_002721105.1	https://www.ncbi.nlm.nih.gov/assembly/GCA_002721105.1	Binning	TOBG_SP-295	Phylogenetic Assignment	Relative Abundance	5188273.zip	figshare	doi:10.6084/m9.figshare.5188273	http://dx.doi.org/10.6084/m9.figshare.5188273	girus	mesopelagic	South Pacific
TARA122_girus_surface	Gathering Metagenomics Sequences & Assembly	SP295	SP295_TARA122_girus_surface	GCA_002721105.1	NCBI Assembly	GCA_002721105.1	https://www.ncbi.nlm.nih.gov/assembly/GCA_002721105.1	Binning	TOBG_SP-295	Phylogenetic Assignment	Relative Abundance	5188273.zip	figshare	doi:10.6084/m9.figshare.5188273	http://dx.doi.org/10.6084/m9.figshare.5188273	girus	surface	South Pacific
TARA122_protistan_DCM	Gathering Metagenomics Sequences & Assembly	SP295	SP295_TARA122_protistan_DCM	GCA_002721105.1	NCBI Assembly	GCA_002721105.1	https://www.ncbi.nlm.nih.gov/assembly/GCA_002721105.1	Binning	TOBG_SP-295	Phylogenetic Assignment	Relative Abundance	5188273.zip	figshare	doi:10.6084/m9.figshare.5188273	http://dx.doi.org/10.6084/m9.figshare.5188273	protistan	DCM	South Pacific
TARA122_protistan_mesopelagic	Gathering Metagenomics Sequences & Assembly	SP295	SP295_TARA122_protistan_mesopelagic	GCA_002721105.1	NCBI Assembly	GCA_002721105.1	https://www.ncbi.nlm.nih.gov/assembly/GCA_002721105.1	Binning	TOBG_SP-295	Phylogenetic Assignment	Relative Abundance	5188273.zip	figshare	doi:10.6084/m9.figshare.5188273	http://dx.doi.org/10.6084/m9.figshare.5188273	protistan	mesopelagic	South Pacific
TARA122_protistan_surface-total	Gathering Metagenomics Sequences & Assembly	SP295	SP295_TARA122_protistan_surface-total	GCA_002721105.1	NCBI Assembly	GCA_002721105.1	https://www.ncbi.nlm.nih.gov/assembly/GCA_002721105.1	Binning	TOBG_SP-295	Phylogenetic Assignment	Relative Abundance	5188273.zip	figshare	doi:10.6084/m9.figshare.5188273	http://dx.doi.org/10.6084/m9.figshare.5188273	protistan	surface-total	South Pacific
TARA122_protistan_surface-a	Gathering Metagenomics Sequences & Assembly	SP295	SP295_TARA122_protistan_surface-a	GCA_002721105.1	NCBI Assembly	GCA_002721105.1	https://www.ncbi.nlm.nih.gov/assembly/GCA_002721105.1	Binning	TOBG_SP-295	Phylogenetic Assignment	Relative Abundance	5188273.zip	figshare	doi:10.6084/m9.figshare.5188273	http://dx.doi.org/10.6084/m9.figshare.5188273	protistan	surface-a	South Pacific
TARA122_protistan_surface-b	Gathering Metagenomics Sequences & Assembly	SP295	SP295_TARA122_protistan_surface-b	GCA_002721105.1	NCBI Assembly	GCA_002721105.1	https://www.ncbi.nlm.nih.gov/assembly/GCA_002721105.1	Binning	TOBG_SP-295	Phylogenetic Assignment	Relative Abundance	5188273.zip	figshare	doi:10.6084/m9.figshare.5188273	http://dx.doi.org/10.6084/m9.figshare.5188273	protistan	surface-b	South Pacific
TARA122_virus_DCM	Gathering Metagenomics Sequences & Assembly	SP295	SP295_TARA122_virus_DCM	GCA_002721105.1	NCBI Assembly	GCA_002721105.1	https://www.ncbi.nlm.nih.gov/assembly/GCA_002721105.1	Binning	TOBG_SP-295	Phylogenetic Assignment	Relative Abundance	5188273.zip	figshare	doi:10.6084/m9.figshare.5188273	http://dx.doi.org/10.6084/m9.figshare.5188273	virus	DCM	South Pacific
TARA122_virus_mesopelagic	Gathering Metagenomics Sequences & Assembly	SP295	SP295_TARA122_virus_mesopelagic	GCA_002721105.1	NCBI Assembly	GCA_002721105.1	https://www.ncbi.nlm.nih.gov/assembly/GCA_002721105.1	Binning	TOBG_SP-295	Phylogenetic Assignment	Relative Abundance	5188273.zip	figshare	doi:10.6084/m9.figshare.5188273	http://dx.doi.org/10.6084/m9.figshare.5188273	virus	mesopelagic	South Pacific
TARA122_virus_surface	Gathering Metagenomics Sequences & Assembly	SP295	SP295_TARA122_virus_surface	GCA_002721105.1	NCBI Assembly	GCA_002721105.1	https://www.ncbi.nlm.nih.gov/assembly/GCA_002721105.1	Binning	TOBG_SP-295	Phylogenetic Assignment	Relative Abundance	5188273.zip	figshare	doi:10.6084/m9.figshare.5188273	http://dx.doi.org/10.6084/m9.figshare.5188273	virus	surface	South Pacific
TARA123_girus_epipelagic	Gathering Metagenomics Sequences & Assembly	SP295	SP295_TARA123_girus_epipelagic	GCA_002721105.1	NCBI Assembly	GCA_002721105.1	https://www.ncbi.nlm.nih.gov/assembly/GCA_002721105.1	Binning	TOBG_SP-295	Phylogenetic Assignment	Relative Abundance	5188273.zip	figshare	doi:10.6084/m9.figshare.5188273	http://dx.doi.org/10.6084/m9.figshare.5188273	girus	epipelagic	South Pacific
TARA123_girus_surface	Gathering Metagenomics Sequences & Assembly	SP295	SP295_TARA123_girus_surface	GCA_002721105.1	NCBI Assembly	GCA_002721105.1	https://www.ncbi.nlm.nih.gov/assembly/GCA_002721105.1	Binning	TOBG_SP-295	Phylogenetic Assignment	Relative Abundance	5188273.zip	figshare	doi:10.6084/m9.figshare.5188273	http://dx.doi.org/10.6084/m9.figshare.5188273	girus	surface	South Pacific
TARA123_protistan_epipelagic	Gathering Metagenomics Sequences & Assembly	SP295	SP295_TARA123_protistan_epipelagic	GCA_002721105.1	NCBI Assembly	GCA_002721105.1	https://www.ncbi.nlm.nih.gov/assembly/GCA_002721105.1	Binning	TOBG_SP-295	Phylogenetic Assignment	Relative Abundance	5188273.zip	figshare	doi:10.6084/m9.figshare.5188273	http://dx.doi.org/10.6084/m9.figshare.5188273	protistan	epipelagic	South Pacific
TARA123_protistan_surface	Gathering Metagenomics Sequences & Assembly	SP295	SP295_TARA123_protistan_surface	GCA_002721105.1	NCBI Assembly	GCA_002721105.1	https://www.ncbi.nlm.nih.gov/assembly/GCA_002721105.1	Binning	TOBG_SP-295	Phylogenetic Assignment	Relative Abundance	5188273.zip	figshare	doi:10.6084/m9.figshare.5188273	http://dx.doi.org/10.6084/m9.figshare.5188273	protistan	surface	South Pacific
TARA123_virus_epipelagic	Gathering Metagenomics Sequences & Assembly	SP295	SP295_TARA123_virus_epipelagic	GCA_002721105.1	NCBI Assembly	GCA_002721105.1	https://www.ncbi.nlm.nih.gov/assembly/GCA_002721105.1	Binning	TOBG_SP-295	Phylogenetic Assignment	Relative Abundance	5188273.zip	figshare	doi:10.6084/m9.figshare.5188273	http://dx.doi.org/10.6084/m9.figshare.5188273	virus	epipelagic	South Pacific
TARA123_virus_surface	Gathering Metagenomics Sequences & Assembly	SP295	SP295_TARA123_virus_surface	GCA_002721105.1	NCBI Assembly	GCA_002721105.1	https://www.ncbi.nlm.nih.gov/assembly/GCA_002721105.1	Binning	TOBG_SP-295	Phylogenetic Assignment	Relative Abundance	5188273.zip	figshare	doi:10.6084/m9.figshare.5188273	http://dx.doi.org/10.6084/m9.figshare.5188273	virus	surface	South Pacific
TARA124_girus_epipelagic	Gathering Metagenomics Sequences & Assembly	SP295	SP295_TARA124_girus_epipelagic	GCA_002721105.1	NCBI Assembly	GCA_002721105.1	https://www.ncbi.nlm.nih.gov/assembly/GCA_002721105.1	Binning	TOBG_SP-295	Phylogenetic Assignment	Relative Abundance	5188273.zip	figshare	doi:10.6084/m9.figshare.5188273	http://dx.doi.org/10.6084/m9.figshare.5188273	girus	epipelagic	South Pacific
TARA124_girus_surface	Gathering Metagenomics Sequences & Assembly	SP295	SP295_TARA124_girus_surface	GCA_002721105.1	NCBI Assembly	GCA_002721105.1	https://www.ncbi.nlm.nih.gov/assembly/GCA_002721105.1	Binning	TOBG_SP-295	Phylogenetic Assignment	Relative Abundance	5188273.zip	figshare	doi:10.6084/m9.figshare.5188273	http://dx.doi.org/10.6084/m9.figshare.5188273	girus	surface	South Pacific
TARA124_protistan_epipelagic	Gathering Metagenomics Sequences & Assembly	SP295	SP295_TARA124_protistan_epipelagic	GCA_002721105.1	NCBI Assembly	GCA_002721105.1	https://www.ncbi.nlm.nih.gov/assembly/GCA_002721105.1	Binning	TOBG_SP-295	Phylogenetic Assignment	Relative Abundance	5188273.zip	figshare	doi:10.6084/m9.figshare.5188273	http://dx.doi.org/10.6084/m9.figshare.5188273	protistan	epipelagic	South Pacific
TARA124_protistan_surface	Gathering Metagenomics Sequences & Assembly	SP295	SP295_TARA124_protistan_surface	GCA_002721105.1	NCBI Assembly	GCA_002721105.1	https://www.ncbi.nlm.nih.gov/assembly/GCA_002721105.1	Binning	TOBG_SP-295	Phylogenetic Assignment	Relative Abundance	5188273.zip	figshare	doi:10.6084/m9.figshare.5188273	http://dx.doi.org/10.6084/m9.figshare.5188273	protistan	surface	South Pacific
TARA124_virus_epipelagic	Gathering Metagenomics Sequences & Assembly	SP295	SP295_TARA124_virus_epipelagic	GCA_002721105.1	NCBI Assembly	GCA_002721105.1	https://www.ncbi.nlm.nih.gov/assembly/GCA_002721105.1	Binning	TOBG_SP-295	Phylogenetic Assignment	Relative Abundance	5188273.zip	figshare	doi:10.6084/m9.figshare.5188273	http://dx.doi.org/10.6084/m9.figshare.5188273	virus	epipelagic	South Pacific
TARA124_virus_surface	Gathering Metagenomics Sequences & Assembly	SP295	SP295_TARA124_virus_surface	GCA_002721105.1	NCBI Assembly	GCA_002721105.1	https://www.ncbi.nlm.nih.gov/assembly/GCA_002721105.1	Binning	TOBG_SP-295	Phylogenetic Assignment	Relative Abundance	5188273.zip	figshare	doi:10.6084/m9.figshare.5188273	http://dx.doi.org/10.6084/m9.figshare.5188273	virus	surface	South Pacific
TARA125_girus_epipelagic	Gathering Metagenomics Sequences & Assembly	SP295	SP295_TARA125_girus_epipelagic	GCA_002721105.1	NCBI Assembly	GCA_002721105.1	https://www.ncbi.nlm.nih.gov/assembly/GCA_002721105.1	Binning	TOBG_SP-295	Phylogenetic Assignment	Relative Abundance	5188273.zip	figshare	doi:10.6084/m9.figshare.5188273	http://dx.doi.org/10.6084/m9.figshare.5188273	girus	epipelagic	South Pacific
TARA125_girus_surface	Gathering Metagenomics Sequences & Assembly	SP295	SP295_TARA125_girus_surface	GCA_002721105.1	NCBI Assembly	GCA_002721105.1	https://www.ncbi.nlm.nih.gov/assembly/GCA_002721105.1	Binning	TOBG_SP-295	Phylogenetic Assignment	Relative Abundance	5188273.zip	figshare	doi:10.6084/m9.figshare.5188273	http://dx.doi.org/10.6084/m9.figshare.5188273	girus	surface	South Pacific
TARA125_protistan_epipelagic	Gathering Metagenomics Sequences & Assembly	SP295	SP295_TARA125_protistan_epipelagic	GCA_002721105.1	NCBI Assembly	GCA_002721105.1	https://www.ncbi.nlm.nih.gov/assembly/GCA_002721105.1	Binning	TOBG_SP-295	Phylogenetic Assignment	Relative Abundance	5188273.zip	figshare	doi:10.6084/m9.figshare.5188273	http://dx.doi.org/10.6084/m9.figshare.5188273	protistan	epipelagic	South Pacific
TARA125_protistan_surface	Gathering Metagenomics Sequences & Assembly	SP295	SP295_TARA125_protistan_surface	GCA_002721105.1	NCBI Assembly	GCA_002721105.1	https://www.ncbi.nlm.nih.gov/assembly/GCA_002721105.1	Binning	TOBG_SP-295	Phylogenetic Assignment	Relative Abundance	5188273.zip	figshare	doi:10.6084/m9.figshare.5188273	http://dx.doi.org/10.6084/m9.figshare.5188273	protistan	surface	South Pacific
TARA125_virus_epipelagic	Gathering Metagenomics Sequences & Assembly	SP295	SP295_TARA125_virus_epipelagic	GCA_002721105.1	NCBI Assembly	GCA_002721105.1	https://www.ncbi.nlm.nih.gov/assembly/GCA_002721105.1	Binning	TOBG_SP-295	Phylogenetic Assignment	Relative Abundance	5188273.zip	figshare	doi:10.6084/m9.figshare.5188273	http://dx.doi.org/10.6084/m9.figshare.5188273	virus	epipelagic	South Pacific
TARA125_virus_surface	Gathering Metagenomics Sequences & Assembly	SP295	SP295_TARA125_virus_surface	GCA_002721105.1	NCBI Assembly	GCA_002721105.1	https://www.ncbi.nlm.nih.gov/assembly/GCA_002721105.1	Binning	TOBG_SP-295	Phylogenetic Assignment	Relative Abundance	5188273.zip	figshare	doi:10.6084/m9.figshare.5188273	http://dx.doi.org/10.6084/m9.figshare.5188273	virus	surface	South Pacific
TARA128_bacteria_DCM	Gathering Metagenomics Sequences & Assembly	SP295	SP295_TARA128_bacteria_DCM	GCA_002721105.1	NCBI Assembly	GCA_002721105.1	https://www.ncbi.nlm.nih.gov/assembly/GCA_002721105.1	Binning	TOBG_SP-295	Phylogenetic Assignment	Relative Abundance	5188273.zip	figshare	doi:10.6084/m9.figshare.5188273	http://dx.doi.org/10.6084/m9.figshare.5188273	bacteria	DCM	South Pacific
TARA128_bacteria_surface	Gathering Metagenomics Sequences & Assembly	SP295	SP295_TARA128_bacteria_surface	GCA_002721105.1	NCBI Assembly	GCA_002721105.1	https://www.ncbi.nlm.nih.gov/assembly/GCA_002721105.1	Binning	TOBG_SP-295	Phylogenetic Assignment	Relative Abundance	5188273.zip	figshare	doi:10.6084/m9.figshare.5188273	http://dx.doi.org/10.6084/m9.figshare.5188273	bacteria	surface	South Pacific
TARA128_protistan_DCM	Gathering Metagenomics Sequences & Assembly	SP295	SP295_TARA128_protistan_DCM	GCA_002721105.1	NCBI Assembly	GCA_002721105.1	https://www.ncbi.nlm.nih.gov/assembly/GCA_002721105.1	Binning	TOBG_SP-295	Phylogenetic Assignment	Relative Abundance	5188273.zip	figshare	doi:10.6084/m9.figshare.5188273	http://dx.doi.org/10.6084/m9.figshare.5188273	protistan	DCM	South Pacific
TARA128_protistan_surface	Gathering Metagenomics Sequences & Assembly	SP295	SP295_TARA128_protistan_surface	GCA_002721105.1	NCBI Assembly	GCA_002721105.1	https://www.ncbi.nlm.nih.gov/assembly/GCA_002721105.1	Binning	TOBG_SP-295	Phylogenetic Assignment	Relative Abundance	5188273.zip	figshare	doi:10.6084/m9.figshare.5188273	http://dx.doi.org/10.6084/m9.figshare.5188273	protistan	surface	South Pacific
TARA036_bacteria_DCM	Gathering Metagenomics Sequences & Assembly	ARS1030	ARS1030_TARA036_bacteria_DCM	GCA_002690205.1	NCBI Assembly	GCA_002690205.1	https://www.ncbi.nlm.nih.gov/assembly/GCA_002690205.1	Binning	TOBG_ARS-1030	Phylogenetic Assignment	Relative Abundance	5188273.zip	figshare	doi:10.6084/m9.figshare.5188273	http://dx.doi.org/10.6084/m9.figshare.5188273	bacteria	DCM	Arabian Sea
TARA036_bacteria_surface	Gathering Metagenomics Sequences & Assembly	ARS1030	ARS1030_TARA036_bacteria_surface	GCA_002690205.1	NCBI Assembly	GCA_002690205.1	https://www.ncbi.nlm.nih.gov/assembly/GCA_002690205.1	Binning	TOBG_ARS-1030	Phylogenetic Assignment	Relative Abundance	5188273.zip	figshare	doi:10.6084/m9.figshare.5188273	http://dx.doi.org/10.6084/m9.figshare.5188273	bacteria	surface	Arabian Sea
TARA036_girus_surface	Gathering Metagenomics Sequences & Assembly	ARS1030	ARS1030_TARA036_girus_surface	GCA_002690205.1	NCBI Assembly	GCA_002690205.1	https://www.ncbi.nlm.nih.gov/assembly/GCA_002690205.1	Binning	TOBG_ARS-1030	Phylogenetic Assignment	Relative Abundance	5188273.zip	figshare	doi:10.6084/m9.figshare.5188273	http://dx.doi.org/10.6084/m9.figshare.5188273	girus	surface	Arabian Sea
TARA037_girus_mesopelagic	Gathering Metagenomics Sequences & Assembly	ARS1030	ARS1030_TARA037_girus_mesopelagic	GCA_002690205.1	NCBI Assembly	GCA_002690205.1	https://www.ncbi.nlm.nih.gov/assembly/GCA_002690205.1	Binning	TOBG_ARS-1030	Phylogenetic Assignment	Relative Abundance	5188273.zip	figshare	doi:10.6084/m9.figshare.5188273	http://dx.doi.org/10.6084/m9.figshare.5188273	girus	mesopelagic	Arabian Sea
TARA037_protistan_mesopelagic	Gathering Metagenomics Sequences & Assembly	ARS1030	ARS1030_TARA037_protistan_mesopelagic	GCA_002690205.1	NCBI Assembly	GCA_002690205.1	https://www.ncbi.nlm.nih.gov/assembly/GCA_002690205.1	Binning	TOBG_ARS-1030	Phylogenetic Assignment	Relative Abundance	5188273.zip	figshare	doi:10.6084/m9.figshare.5188273	http://dx.doi.org/10.6084/m9.figshare.5188273	protistan	mesopelagic	Arabian Sea
TARA038_girus_mesopelagic	Gathering Metagenomics Sequences & Assembly	ARS1030	ARS1030_TARA038_girus_mesopelagic	GCA_002690205.1	NCBI Assembly	GCA_002690205.1	https://www.ncbi.nlm.nih.gov/assembly/GCA_002690205.1	Binning	TOBG_ARS-1030	Phylogenetic Assignment	Relative Abundance	5188273.zip	figshare	doi:10.6084/m9.figshare.5188273	http://dx.doi.org/10.6084/m9.figshare.5188273	girus	mesopelagic	Arabian Sea
TARA038_girus_surface	Gathering Metagenomics Sequences & Assembly	ARS1030	ARS1030_TARA038_girus_surface	GCA_002690205.1	NCBI Assembly	GCA_002690205.1	https://www.ncbi.nlm.nih.gov/assembly/GCA_002690205.1	Binning	TOBG_ARS-1030	Phylogenetic Assignment	Relative Abundance	5188273.zip	figshare	doi:10.6084/m9.figshare.5188273	http://dx.doi.org/10.6084/m9.figshare.5188273	girus	surface	Arabian Sea
TARA038_protistan_DCM	Gathering Metagenomics Sequences & Assembly	ARS1030	ARS1030_TARA038_protistan_DCM	GCA_002690205.1	NCBI Assembly	GCA_002690205.1	https://www.ncbi.nlm.nih.gov/assembly/GCA_002690205.1	Binning	TOBG_ARS-1030	Phylogenetic Assignment	Relative Abundance	5188273.zip	figshare	doi:10.6084/m9.figshare.5188273	http://dx.doi.org/10.6084/m9.figshare.5188273	protistan	DCM	Arabian Sea
TARA038_protistan_mesopelagic	Gathering Metagenomics Sequences & Assembly	ARS1030	ARS1030_TARA038_protistan_mesopelagic	GCA_002690205.1	NCBI Assembly	GCA_002690205.1	https://www.ncbi.nlm.nih.gov/assembly/GCA_002690205.1	Binning	TOBG_ARS-1030	Phylogenetic Assignment	Relative Abundance	5188273.zip	figshare	doi:10.6084/m9.figshare.5188273	http://dx.doi.org/10.6084/m9.figshare.5188273	protistan	mesopelagic	Arabian Sea
TARA038_protistan_surface	Gathering Metagenomics Sequences & Assembly	ARS1030	ARS1030_TARA038_protistan_surface	GCA_002690205.1	NCBI Assembly	GCA_002690205.1	https://www.ncbi.nlm.nih.gov/assembly/GCA_002690205.1	Binning	TOBG_ARS-1030	Phylogenetic Assignment	Relative Abundance	5188273.zip	figshare	doi:10.6084/m9.figshare.5188273	http://dx.doi.org/10.6084/m9.figshare.5188273	protistan	surface	Arabian Sea
TARA039_bacteria_DCM	Gathering Metagenomics Sequences & Assembly	ARS1030	ARS1030_TARA039_bacteria_DCM	GCA_002690205.1	NCBI Assembly	GCA_002690205.1	https://www.ncbi.nlm.nih.gov/assembly/GCA_002690205.1	Binning	TOBG_ARS-1030	Phylogenetic Assignment	Relative Abundance	5188273.zip	figshare	doi:10.6084/m9.figshare.5188273	http://dx.doi.org/10.6084/m9.figshare.5188273	bacteria	DCM	Arabian Sea
TARA039_bacteria_mesopelagic	Gathering Metagenomics Sequences & Assembly	ARS1030	ARS1030_TARA039_bacteria_mesopelagic	GCA_002690205.1	NCBI Assembly	GCA_002690205.1	https://www.ncbi.nlm.nih.gov/assembly/GCA_002690205.1	Binning	TOBG_ARS-1030	Phylogenetic Assignment	Relative Abundance	5188273.zip	figshare	doi:10.6084/m9.figshare.5188273	http://dx.doi.org/10.6084/m9.figshare.5188273	bacteria	mesopelagic	Arabian Sea
TARA039_girus_mesopelagic	Gathering Metagenomics Sequences & Assembly	ARS1030	ARS1030_TARA039_girus_mesopelagic	GCA_002690205.1	NCBI Assembly	GCA_002690205.1	https://www.ncbi.nlm.nih.gov/assembly/GCA_002690205.1	Binning	TOBG_ARS-1030	Phylogenetic Assignment	Relative Abundance	5188273.zip	figshare	doi:10.6084/m9.figshare.5188273	http://dx.doi.org/10.6084/m9.figshare.5188273	girus	mesopelagic	Arabian Sea
TARA039_girus_surface	Gathering Metagenomics Sequences & Assembly	ARS1030	ARS1030_TARA039_girus_surface	GCA_002690205.1	NCBI Assembly	GCA_002690205.1	https://www.ncbi.nlm.nih.gov/assembly/GCA_002690205.1	Binning	TOBG_ARS-1030	Phylogenetic Assignment	Relative Abundance	5188273.zip	figshare	doi:10.6084/m9.figshare.5188273	http://dx.doi.org/10.6084/m9.figshare.5188273	girus	surface	Arabian Sea
TARA036_bacteria_DCM	Gathering Metagenomics Sequences & Assembly	ARS1215	ARS1215_TARA036_bacteria_DCM	GCA_002688245.1	NCBI Assembly	GCA_002688245.1	https://www.ncbi.nlm.nih.gov/assembly/GCA_002688245.1	Binning	TOBG_ARS-1215	Phylogenetic Assignment	Relative Abundance	5188273.zip	figshare	doi:10.6084/m9.figshare.5188273	http://dx.doi.org/10.6084/m9.figshare.5188273	bacteria	DCM	Arabian Sea
TARA036_bacteria_surface	Gathering Metagenomics Sequences & Assembly	ARS1215	ARS1215_TARA036_bacteria_surface	GCA_002688245.1	NCBI Assembly	GCA_002688245.1	https://www.ncbi.nlm.nih.gov/assembly/GCA_002688245.1	Binning	TOBG_ARS-1215	Phylogenetic Assignment	Relative Abundance	5188273.zip	figshare	doi:10.6084/m9.figshare.5188273	http://dx.doi.org/10.6084/m9.figshare.5188273	bacteria	surface	Arabian Sea
TARA036_girus_surface	Gathering Metagenomics Sequences & Assembly	ARS1215	ARS1215_TARA036_girus_surface	GCA_002688245.1	NCBI Assembly	GCA_002688245.1	https://www.ncbi.nlm.nih.gov/assembly/GCA_002688245.1	Binning	TOBG_ARS-1215	Phylogenetic Assignment	Relative Abundance	5188273.zip	figshare	doi:10.6084/m9.figshare.5188273	http://dx.doi.org/10.6084/m9.figshare.5188273	girus	surface	Arabian Sea
TARA037_girus_mesopelagic	Gathering Metagenomics Sequences & Assembly	ARS1215	ARS1215_TARA037_girus_mesopelagic	GCA_002688245.1	NCBI Assembly	GCA_002688245.1	https://www.ncbi.nlm.nih.gov/assembly/GCA_002688245.1	Binning	TOBG_ARS-1215	Phylogenetic Assignment	Relative Abundance	5188273.zip	figshare	doi:10.6084/m9.figshare.5188273	http://dx.doi.org/10.6084/m9.figshare.5188273	girus	mesopelagic	Arabian Sea
TARA037_protistan_mesopelagic	Gathering Metagenomics Sequences & Assembly	ARS1215	ARS1215_TARA037_protistan_mesopelagic	GCA_002688245.1	NCBI Assembly	GCA_002688245.1	https://www.ncbi.nlm.nih.gov/assembly/GCA_002688245.1	Binning	TOBG_ARS-1215	Phylogenetic Assignment	Relative Abundance	5188273.zip	figshare	doi:10.6084/m9.figshare.5188273	http://dx.doi.org/10.6084/m9.figshare.5188273	protistan	mesopelagic	Arabian Sea
TARA038_girus_mesopelagic	Gathering Metagenomics Sequences & Assembly	ARS1215	ARS1215_TARA038_girus_mesopelagic	GCA_002688245.1	NCBI Assembly	GCA_002688245.1	https://www.ncbi.nlm.nih.gov/assembly/GCA_002688245.1	Binning	TOBG_ARS-1215	Phylogenetic Assignment	Relative Abundance	5188273.zip	figshare	doi:10.6084/m9.figshare.5188273	http://dx.doi.org/10.6084/m9.figshare.5188273	girus	mesopelagic	Arabian Sea
TARA038_girus_surface	Gathering Metagenomics Sequences & Assembly	ARS1215	ARS1215_TARA038_girus_surface	GCA_002688245.1	NCBI Assembly	GCA_002688245.1	https://www.ncbi.nlm.nih.gov/assembly/GCA_002688245.1	Binning	TOBG_ARS-1215	Phylogenetic Assignment	Relative Abundance	5188273.zip	figshare	doi:10.6084/m9.figshare.5188273	http://dx.doi.org/10.6084/m9.figshare.5188273	girus	surface	Arabian Sea
TARA038_protistan_DCM	Gathering Metagenomics Sequences & Assembly	ARS1215	ARS1215_TARA038_protistan_DCM	GCA_002688245.1	NCBI Assembly	GCA_002688245.1	https://www.ncbi.nlm.nih.gov/assembly/GCA_002688245.1	Binning	TOBG_ARS-1215	Phylogenetic Assignment	Relative Abundance	5188273.zip	figshare	doi:10.6084/m9.figshare.5188273	http://dx.doi.org/10.6084/m9.figshare.5188273	protistan	DCM	Arabian Sea
TARA038_protistan_mesopelagic	Gathering Metagenomics Sequences & Assembly	ARS1215	ARS1215_TARA038_protistan_mesopelagic	GCA_002688245.1	NCBI Assembly	GCA_002688245.1	https://www.ncbi.nlm.nih.gov/assembly/GCA_002688245.1	Binning	TOBG_ARS-1215	Phylogenetic Assignment	Relative Abundance	5188273.zip	figshare	doi:10.6084/m9.figshare.5188273	http://dx.doi.org/10.6084/m9.figshare.5188273	protistan	mesopelagic	Arabian Sea
TARA038_protistan_surface	Gathering Metagenomics Sequences & Assembly	ARS1215	ARS1215_TARA038_protistan_surface	GCA_002688245.1	NCBI Assembly	GCA_002688245.1	https://www.ncbi.nlm.nih.gov/assembly/GCA_002688245.1	Binning	TOBG_ARS-1215	Phylogenetic Assignment	Relative Abundance	5188273.zip	figshare	doi:10.6084/m9.figshare.5188273	http://dx.doi.org/10.6084/m9.figshare.5188273	protistan	surface	Arabian Sea
TARA039_bacteria_DCM	Gathering Metagenomics Sequences & Assembly	ARS1215	ARS1215_TARA039_bacteria_DCM	GCA_002688245.1	NCBI Assembly	GCA_002688245.1	https://www.ncbi.nlm.nih.gov/assembly/GCA_002688245.1	Binning	TOBG_ARS-1215	Phylogenetic Assignment	Relative Abundance	5188273.zip	figshare	doi:10.6084/m9.figshare.5188273	http://dx.doi.org/10.6084/m9.figshare.5188273	bacteria	DCM	Arabian Sea
TARA039_bacteria_mesopelagic	Gathering Metagenomics Sequences & Assembly	ARS1215	ARS1215_TARA039_bacteria_mesopelagic	GCA_002688245.1	NCBI Assembly	GCA_002688245.1	https://www.ncbi.nlm.nih.gov/assembly/GCA_002688245.1	Binning	TOBG_ARS-1215	Phylogenetic Assignment	Relative Abundance	5188273.zip	figshare	doi:10.6084/m9.figshare.5188273	http://dx.doi.org/10.6084/m9.figshare.5188273	bacteria	mesopelagic	Arabian Sea
TARA039_girus_mesopelagic	Gathering Metagenomics Sequences & Assembly	ARS1215	ARS1215_TARA039_girus_mesopelagic	GCA_002688245.1	NCBI Assembly	GCA_002688245.1	https://www.ncbi.nlm.nih.gov/assembly/GCA_002688245.1	Binning	TOBG_ARS-1215	Phylogenetic Assignment	Relative Abundance	5188273.zip	figshare	doi:10.6084/m9.figshare.5188273	http://dx.doi.org/10.6084/m9.figshare.5188273	girus	mesopelagic	Arabian Sea
TARA039_girus_surface	Gathering Metagenomics Sequences & Assembly	ARS1215	ARS1215_TARA039_girus_surface	GCA_002688245.1	NCBI Assembly	GCA_002688245.1	https://www.ncbi.nlm.nih.gov/assembly/GCA_002688245.1	Binning	TOBG_ARS-1215	Phylogenetic Assignment	Relative Abundance	5188273.zip	figshare	doi:10.6084/m9.figshare.5188273	http://dx.doi.org/10.6084/m9.figshare.5188273	girus	surface	Arabian Sea
TARA036_bacteria_DCM	Gathering Metagenomics Sequences & Assembly	ARS1426	ARS1426_TARA036_bacteria_DCM	GCA_002687745.1	NCBI Assembly	GCA_002687745.1	https://www.ncbi.nlm.nih.gov/assembly/GCA_002687745.1	Binning	TOBG_ARS-1426	Phylogenetic Assignment	Relative Abundance	5188273.zip	figshare	doi:10.6084/m9.figshare.5188273	http://dx.doi.org/10.6084/m9.figshare.5188273	bacteria	DCM	Arabian Sea
TARA036_bacteria_surface	Gathering Metagenomics Sequences & Assembly	ARS1426	ARS1426_TARA036_bacteria_surface	GCA_002687745.1	NCBI Assembly	GCA_002687745.1	https://www.ncbi.nlm.nih.gov/assembly/GCA_002687745.1	Binning	TOBG_ARS-1426	Phylogenetic Assignment	Relative Abundance	5188273.zip	figshare	doi:10.6084/m9.figshare.5188273	http://dx.doi.org/10.6084/m9.figshare.5188273	bacteria	surface	Arabian Sea
TARA036_girus_surface	Gathering Metagenomics Sequences & Assembly	ARS1426	ARS1426_TARA036_girus_surface	GCA_002687745.1	NCBI Assembly	GCA_002687745.1	https://www.ncbi.nlm.nih.gov/assembly/GCA_002687745.1	Binning	TOBG_ARS-1426	Phylogenetic Assignment	Relative Abundance	5188273.zip	figshare	doi:10.6084/m9.figshare.5188273	http://dx.doi.org/10.6084/m9.figshare.5188273	girus	surface	Arabian Sea
TARA037_girus_mesopelagic	Gathering Metagenomics Sequences & Assembly	ARS1426	ARS1426_TARA037_girus_mesopelagic	GCA_002687745.1	NCBI Assembly	GCA_002687745.1	https://www.ncbi.nlm.nih.gov/assembly/GCA_002687745.1	Binning	TOBG_ARS-1426	Phylogenetic Assignment	Relative Abundance	5188273.zip	figshare	doi:10.6084/m9.figshare.5188273	http://dx.doi.org/10.6084/m9.figshare.5188273	girus	mesopelagic	Arabian Sea
TARA037_protistan_mesopelagic	Gathering Metagenomics Sequences & Assembly	ARS1426	ARS1426_TARA037_protistan_mesopelagic	GCA_002687745.1	NCBI Assembly	GCA_002687745.1	https://www.ncbi.nlm.nih.gov/assembly/GCA_002687745.1	Binning	TOBG_ARS-1426	Phylogenetic Assignment	Relative Abundance	5188273.zip	figshare	doi:10.6084/m9.figshare.5188273	http://dx.doi.org/10.6084/m9.figshare.5188273	protistan	mesopelagic	Arabian Sea
TARA038_girus_mesopelagic	Gathering Metagenomics Sequences & Assembly	ARS1426	ARS1426_TARA038_girus_mesopelagic	GCA_002687745.1	NCBI Assembly	GCA_002687745.1	https://www.ncbi.nlm.nih.gov/assembly/GCA_002687745.1	Binning	TOBG_ARS-1426	Phylogenetic Assignment	Relative Abundance	5188273.zip	figshare	doi:10.6084/m9.figshare.5188273	http://dx.doi.org/10.6084/m9.figshare.5188273	girus	mesopelagic	Arabian Sea
TARA038_girus_surface	Gathering Metagenomics Sequences & Assembly	ARS1426	ARS1426_TARA038_girus_surface	GCA_002687745.1	NCBI Assembly	GCA_002687745.1	https://www.ncbi.nlm.nih.gov/assembly/GCA_002687745.1	Binning	TOBG_ARS-1426	Phylogenetic Assignment	Relative Abundance	5188273.zip	figshare	doi:10.6084/m9.figshare.5188273	http://dx.doi.org/10.6084/m9.figshare.5188273	girus	surface	Arabian Sea
TARA038_protistan_DCM	Gathering Metagenomics Sequences & Assembly	ARS1426	ARS1426_TARA038_protistan_DCM	GCA_002687745.1	NCBI Assembly	GCA_002687745.1	https://www.ncbi.nlm.nih.gov/assembly/GCA_002687745.1	Binning	TOBG_ARS-1426	Phylogenetic Assignment	Relative Abundance	5188273.zip	figshare	doi:10.6084/m9.figshare.5188273	http://dx.doi.org/10.6084/m9.figshare.5188273	protistan	DCM	Arabian Sea
TARA038_protistan_mesopelagic	Gathering Metagenomics Sequences & Assembly	ARS1426	ARS1426_TARA038_protistan_mesopelagic	GCA_002687745.1	NCBI Assembly	GCA_002687745.1	https://www.ncbi.nlm.nih.gov/assembly/GCA_002687745.1	Binning	TOBG_ARS-1426	Phylogenetic Assignment	Relative Abundance	5188273.zip	figshare	doi:10.6084/m9.figshare.5188273	http://dx.doi.org/10.6084/m9.figshare.5188273	protistan	mesopelagic	Arabian Sea
TARA038_protistan_surface	Gathering Metagenomics Sequences & Assembly	ARS1426	ARS1426_TARA038_protistan_surface	GCA_002687745.1	NCBI Assembly	GCA_002687745.1	https://www.ncbi.nlm.nih.gov/assembly/GCA_002687745.1	Binning	TOBG_ARS-1426	Phylogenetic Assignment	Relative Abundance	5188273.zip	figshare	doi:10.6084/m9.figshare.5188273	http://dx.doi.org/10.6084/m9.figshare.5188273	protistan	surface	Arabian Sea
TARA039_bacteria_DCM	Gathering Metagenomics Sequences & Assembly	ARS1426	ARS1426_TARA039_bacteria_DCM	GCA_002687745.1	NCBI Assembly	GCA_002687745.1	https://www.ncbi.nlm.nih.gov/assembly/GCA_002687745.1	Binning	TOBG_ARS-1426	Phylogenetic Assignment	Relative Abundance	5188273.zip	figshare	doi:10.6084/m9.figshare.5188273	http://dx.doi.org/10.6084/m9.figshare.5188273	bacteria	DCM	Arabian Sea
TARA039_bacteria_mesopelagic	Gathering Metagenomics Sequences & Assembly	ARS1426	ARS1426_TARA039_bacteria_mesopelagic	GCA_002687745.1	NCBI Assembly	GCA_002687745.1	https://www.ncbi.nlm.nih.gov/assembly/GCA_002687745.1	Binning	TOBG_ARS-1426	Phylogenetic Assignment	Relative Abundance	5188273.zip	figshare	doi:10.6084/m9.figshare.5188273	http://dx.doi.org/10.6084/m9.figshare.5188273	bacteria	mesopelagic	Arabian Sea
TARA039_girus_mesopelagic	Gathering Metagenomics Sequences & Assembly	ARS1426	ARS1426_TARA039_girus_mesopelagic	GCA_002687745.1	NCBI Assembly	GCA_002687745.1	https://www.ncbi.nlm.nih.gov/assembly/GCA_002687745.1	Binning	TOBG_ARS-1426	Phylogenetic Assignment	Relative Abundance	5188273.zip	figshare	doi:10.6084/m9.figshare.5188273	http://dx.doi.org/10.6084/m9.figshare.5188273	girus	mesopelagic	Arabian Sea
TARA039_girus_surface	Gathering Metagenomics Sequences & Assembly	ARS1426	ARS1426_TARA039_girus_surface	GCA_002687745.1	NCBI Assembly	GCA_002687745.1	https://www.ncbi.nlm.nih.gov/assembly/GCA_002687745.1	Binning	TOBG_ARS-1426	Phylogenetic Assignment	Relative Abundance	5188273.zip	figshare	doi:10.6084/m9.figshare.5188273	http://dx.doi.org/10.6084/m9.figshare.5188273	girus	surface	Arabian Sea
TARA036_bacteria_DCM	Gathering Metagenomics Sequences & Assembly	ARS42	ARS42_TARA036_bacteria_DCM	GCA_002687365.1	NCBI Assembly	GCA_002687365.1	https://www.ncbi.nlm.nih.gov/assembly/GCA_002687365.1	Binning	TOBG_ARS-42	Phylogenetic Assignment	Relative Abundance	5188273.zip	figshare	doi:10.6084/m9.figshare.5188273	http://dx.doi.org/10.6084/m9.figshare.5188273	bacteria	DCM	Arabian Sea
TARA036_bacteria_surface	Gathering Metagenomics Sequences & Assembly	ARS42	ARS42_TARA036_bacteria_surface	GCA_002687365.1	NCBI Assembly	GCA_002687365.1	https://www.ncbi.nlm.nih.gov/assembly/GCA_002687365.1	Binning	TOBG_ARS-42	Phylogenetic Assignment	Relative Abundance	5188273.zip	figshare	doi:10.6084/m9.figshare.5188273	http://dx.doi.org/10.6084/m9.figshare.5188273	bacteria	surface	Arabian Sea
TARA036_girus_surface	Gathering Metagenomics Sequences & Assembly	ARS42	ARS42_TARA036_girus_surface	GCA_002687365.1	NCBI Assembly	GCA_002687365.1	https://www.ncbi.nlm.nih.gov/assembly/GCA_002687365.1	Binning	TOBG_ARS-42	Phylogenetic Assignment	Relative Abundance	5188273.zip	figshare	doi:10.6084/m9.figshare.5188273	http://dx.doi.org/10.6084/m9.figshare.5188273	girus	surface	Arabian Sea
TARA037_girus_mesopelagic	Gathering Metagenomics Sequences & Assembly	ARS42	ARS42_TARA037_girus_mesopelagic	GCA_002687365.1	NCBI Assembly	GCA_002687365.1	https://www.ncbi.nlm.nih.gov/assembly/GCA_002687365.1	Binning	TOBG_ARS-42	Phylogenetic Assignment	Relative Abundance	5188273.zip	figshare	doi:10.6084/m9.figshare.5188273	http://dx.doi.org/10.6084/m9.figshare.5188273	girus	mesopelagic	Arabian Sea
TARA037_protistan_mesopelagic	Gathering Metagenomics Sequences & Assembly	ARS42	ARS42_TARA037_protistan_mesopelagic	GCA_002687365.1	NCBI Assembly	GCA_002687365.1	https://www.ncbi.nlm.nih.gov/assembly/GCA_002687365.1	Binning	TOBG_ARS-42	Phylogenetic Assignment	Relative Abundance	5188273.zip	figshare	doi:10.6084/m9.figshare.5188273	http://dx.doi.org/10.6084/m9.figshare.5188273	protistan	mesopelagic	Arabian Sea
TARA038_girus_mesopelagic	Gathering Metagenomics Sequences & Assembly	ARS42	ARS42_TARA038_girus_mesopelagic	GCA_002687365.1	NCBI Assembly	GCA_002687365.1	https://www.ncbi.nlm.nih.gov/assembly/GCA_002687365.1	Binning	TOBG_ARS-42	Phylogenetic Assignment	Relative Abundance	5188273.zip	figshare	doi:10.6084/m9.figshare.5188273	http://dx.doi.org/10.6084/m9.figshare.5188273	girus	mesopelagic	Arabian Sea
TARA038_girus_surface	Gathering Metagenomics Sequences & Assembly	ARS42	ARS42_TARA038_girus_surface	GCA_002687365.1	NCBI Assembly	GCA_002687365.1	https://www.ncbi.nlm.nih.gov/assembly/GCA_002687365.1	Binning	TOBG_ARS-42	Phylogenetic Assignment	Relative Abundance	5188273.zip	figshare	doi:10.6084/m9.figshare.5188273	http://dx.doi.org/10.6084/m9.figshare.5188273	girus	surface	Arabian Sea
TARA038_protistan_DCM	Gathering Metagenomics Sequences & Assembly	ARS42	ARS42_TARA038_protistan_DCM	GCA_002687365.1	NCBI Assembly	GCA_002687365.1	https://www.ncbi.nlm.nih.gov/assembly/GCA_002687365.1	Binning	TOBG_ARS-42	Phylogenetic Assignment	Relative Abundance	5188273.zip	figshare	doi:10.6084/m9.figshare.5188273	http://dx.doi.org/10.6084/m9.figshare.5188273	protistan	DCM	Arabian Sea
TARA038_protistan_mesopelagic	Gathering Metagenomics Sequences & Assembly	ARS42	ARS42_TARA038_protistan_mesopelagic	GCA_002687365.1	NCBI Assembly	GCA_002687365.1	https://www.ncbi.nlm.nih.gov/assembly/GCA_002687365.1	Binning	TOBG_ARS-42	Phylogenetic Assignment	Relative Abundance	5188273.zip	figshare	doi:10.6084/m9.figshare.5188273	http://dx.doi.org/10.6084/m9.figshare.5188273	protistan	mesopelagic	Arabian Sea
TARA038_protistan_surface	Gathering Metagenomics Sequences & Assembly	ARS42	ARS42_TARA038_protistan_surface	GCA_002687365.1	NCBI Assembly	GCA_002687365.1	https://www.ncbi.nlm.nih.gov/assembly/GCA_002687365.1	Binning	TOBG_ARS-42	Phylogenetic Assignment	Relative Abundance	5188273.zip	figshare	doi:10.6084/m9.figshare.5188273	http://dx.doi.org/10.6084/m9.figshare.5188273	protistan	surface	Arabian Sea
TARA039_bacteria_DCM	Gathering Metagenomics Sequences & Assembly	ARS42	ARS42_TARA039_bacteria_DCM	GCA_002687365.1	NCBI Assembly	GCA_002687365.1	https://www.ncbi.nlm.nih.gov/assembly/GCA_002687365.1	Binning	TOBG_ARS-42	Phylogenetic Assignment	Relative Abundance	5188273.zip	figshare	doi:10.6084/m9.figshare.5188273	http://dx.doi.org/10.6084/m9.figshare.5188273	bacteria	DCM	Arabian Sea
TARA039_bacteria_mesopelagic	Gathering Metagenomics Sequences & Assembly	ARS42	ARS42_TARA039_bacteria_mesopelagic	GCA_002687365.1	NCBI Assembly	GCA_002687365.1	https://www.ncbi.nlm.nih.gov/assembly/GCA_002687365.1	Binning	TOBG_ARS-42	Phylogenetic Assignment	Relative Abundance	5188273.zip	figshare	doi:10.6084/m9.figshare.5188273	http://dx.doi.org/10.6084/m9.figshare.5188273	bacteria	mesopelagic	Arabian Sea
TARA039_girus_mesopelagic	Gathering Metagenomics Sequences & Assembly	ARS42	ARS42_TARA039_girus_mesopelagic	GCA_002687365.1	NCBI Assembly	GCA_002687365.1	https://www.ncbi.nlm.nih.gov/assembly/GCA_002687365.1	Binning	TOBG_ARS-42	Phylogenetic Assignment	Relative Abundance	5188273.zip	figshare	doi:10.6084/m9.figshare.5188273	http://dx.doi.org/10.6084/m9.figshare.5188273	girus	mesopelagic	Arabian Sea
TARA039_girus_surface	Gathering Metagenomics Sequences & Assembly	ARS42	ARS42_TARA039_girus_surface	GCA_002687365.1	NCBI Assembly	GCA_002687365.1	https://www.ncbi.nlm.nih.gov/assembly/GCA_002687365.1	Binning	TOBG_ARS-42	Phylogenetic Assignment	Relative Abundance	5188273.zip	figshare	doi:10.6084/m9.figshare.5188273	http://dx.doi.org/10.6084/m9.figshare.5188273	girus	surface	Arabian Sea
TARA056_bacteria_mesopelagic	Gathering Metagenomics Sequences & Assembly	EAC105	EAC105_TARA056_bacteria_mesopelagic	GCA_002703225.1	NCBI Assembly	GCA_002703225.1	https://www.ncbi.nlm.nih.gov/assembly/GCA_002703225.1	Binning	TOBG_EAC-105	Phylogenetic Assignment	Relative Abundance	5188273.zip	figshare	doi:10.6084/m9.figshare.5188273	http://dx.doi.org/10.6084/m9.figshare.5188273	bacteria	mesopelagic	East African Coastal Current
TARA056_bacteria_surface	Gathering Metagenomics Sequences & Assembly	EAC105	EAC105_TARA056_bacteria_surface	GCA_002703225.1	NCBI Assembly	GCA_002703225.1	https://www.ncbi.nlm.nih.gov/assembly/GCA_002703225.1	Binning	TOBG_EAC-105	Phylogenetic Assignment	Relative Abundance	5188273.zip	figshare	doi:10.6084/m9.figshare.5188273	http://dx.doi.org/10.6084/m9.figshare.5188273	bacteria	surface	East African Coastal Current
TARA056_virus_mesopelagic	Gathering Metagenomics Sequences & Assembly	EAC105	EAC105_TARA056_virus_mesopelagic	GCA_002703225.1	NCBI Assembly	GCA_002703225.1	https://www.ncbi.nlm.nih.gov/assembly/GCA_002703225.1	Binning	TOBG_EAC-105	Phylogenetic Assignment	Relative Abundance	5188273.zip	figshare	doi:10.6084/m9.figshare.5188273	http://dx.doi.org/10.6084/m9.figshare.5188273	virus	mesopelagic	East African Coastal Current
TARA056_virus_surface	Gathering Metagenomics Sequences & Assembly	EAC105	EAC105_TARA056_virus_surface	GCA_002703225.1	NCBI Assembly	GCA_002703225.1	https://www.ncbi.nlm.nih.gov/assembly/GCA_002703225.1	Binning	TOBG_EAC-105	Phylogenetic Assignment	Relative Abundance	5188273.zip	figshare	doi:10.6084/m9.figshare.5188273	http://dx.doi.org/10.6084/m9.figshare.5188273	virus	surface	East African Coastal Current
TARA057_bacteria_surface	Gathering Metagenomics Sequences & Assembly	EAC105	EAC105_TARA057_bacteria_surface	GCA_002703225.1	NCBI Assembly	GCA_002703225.1	https://www.ncbi.nlm.nih.gov/assembly/GCA_002703225.1	Binning	TOBG_EAC-105	Phylogenetic Assignment	Relative Abundance	5188273.zip	figshare	doi:10.6084/m9.figshare.5188273	http://dx.doi.org/10.6084/m9.figshare.5188273	bacteria	surface	East African Coastal Current
TARA058_bacteria_DCM	Gathering Metagenomics Sequences & Assembly	EAC105	EAC105_TARA058_bacteria_DCM	GCA_002703225.1	NCBI Assembly	GCA_002703225.1	https://www.ncbi.nlm.nih.gov/assembly/GCA_002703225.1	Binning	TOBG_EAC-105	Phylogenetic Assignment	Relative Abundance	5188273.zip	figshare	doi:10.6084/m9.figshare.5188273	http://dx.doi.org/10.6084/m9.figshare.5188273	bacteria	DCM	East African Coastal Current
TARA058_virus_DCM	Gathering Metagenomics Sequences & Assembly	EAC105	EAC105_TARA058_virus_DCM	GCA_002703225.1	NCBI Assembly	GCA_002703225.1	https://www.ncbi.nlm.nih.gov/assembly/GCA_002703225.1	Binning	TOBG_EAC-105	Phylogenetic Assignment	Relative Abundance	5188273.zip	figshare	doi:10.6084/m9.figshare.5188273	http://dx.doi.org/10.6084/m9.figshare.5188273	virus	DCM	East African Coastal Current
TARA062_bacteria_surface	Gathering Metagenomics Sequences & Assembly	EAC105	EAC105_TARA062_bacteria_surface	GCA_002703225.1	NCBI Assembly	GCA_002703225.1	https://www.ncbi.nlm.nih.gov/assembly/GCA_002703225.1	Binning	TOBG_EAC-105	Phylogenetic Assignment	Relative Abundance	5188273.zip	figshare	doi:10.6084/m9.figshare.5188273	http://dx.doi.org/10.6084/m9.figshare.5188273	bacteria	surface	East African Coastal Current
TARA062_virus_surface	Gathering Metagenomics Sequences & Assembly	EAC105	EAC105_TARA062_virus_surface	GCA_002703225.1	NCBI Assembly	GCA_002703225.1	https://www.ncbi.nlm.nih.gov/assembly/GCA_002703225.1	Binning	TOBG_EAC-105	Phylogenetic Assignment	Relative Abundance	5188273.zip	figshare	doi:10.6084/m9.figshare.5188273	http://dx.doi.org/10.6084/m9.figshare.5188273	virus	surface	East African Coastal Current
TARA064_bacteria_DCM	Gathering Metagenomics Sequences & Assembly	EAC105	EAC105_TARA064_bacteria_DCM	GCA_002703225.1	NCBI Assembly	GCA_002703225.1	https://www.ncbi.nlm.nih.gov/assembly/GCA_002703225.1	Binning	TOBG_EAC-105	Phylogenetic Assignment	Relative Abundance	5188273.zip	figshare	doi:10.6084/m9.figshare.5188273	http://dx.doi.org/10.6084/m9.figshare.5188273	bacteria	DCM	East African Coastal Current
TARA064_bacteria_mesopelagic	Gathering Metagenomics Sequences & Assembly	EAC105	EAC105_TARA064_bacteria_mesopelagic	GCA_002703225.1	NCBI Assembly	GCA_002703225.1	https://www.ncbi.nlm.nih.gov/assembly/GCA_002703225.1	Binning	TOBG_EAC-105	Phylogenetic Assignment	Relative Abundance	5188273.zip	figshare	doi:10.6084/m9.figshare.5188273	http://dx.doi.org/10.6084/m9.figshare.5188273	bacteria	mesopelagic	East African Coastal Current
TARA064_bacteria_surface	Gathering Metagenomics Sequences & Assembly	EAC105	EAC105_TARA064_bacteria_surface	GCA_002703225.1	NCBI Assembly	GCA_002703225.1	https://www.ncbi.nlm.nih.gov/assembly/GCA_002703225.1	Binning	TOBG_EAC-105	Phylogenetic Assignment	Relative Abundance	5188273.zip	figshare	doi:10.6084/m9.figshare.5188273	http://dx.doi.org/10.6084/m9.figshare.5188273	bacteria	surface	East African Coastal Current
TARA064_girus_DCM	Gathering Metagenomics Sequences & Assembly	EAC105	EAC105_TARA064_girus_DCM	GCA_002703225.1	NCBI Assembly	GCA_002703225.1	https://www.ncbi.nlm.nih.gov/assembly/GCA_002703225.1	Binning	TOBG_EAC-105	Phylogenetic Assignment	Relative Abundance	5188273.zip	figshare	doi:10.6084/m9.figshare.5188273	http://dx.doi.org/10.6084/m9.figshare.5188273	girus	DCM	East African Coastal Current
TARA064_protistan_mesopelagic	Gathering Metagenomics Sequences & Assembly	EAC105	EAC105_TARA064_protistan_mesopelagic	GCA_002703225.1	NCBI Assembly	GCA_002703225.1	https://www.ncbi.nlm.nih.gov/assembly/GCA_002703225.1	Binning	TOBG_EAC-105	Phylogenetic Assignment	Relative Abundance	5188273.zip	figshare	doi:10.6084/m9.figshare.5188273	http://dx.doi.org/10.6084/m9.figshare.5188273	protistan	mesopelagic	East African Coastal Current
TARA064_virus_DCM	Gathering Metagenomics Sequences & Assembly	EAC105	EAC105_TARA064_virus_DCM	GCA_002703225.1	NCBI Assembly	GCA_002703225.1	https://www.ncbi.nlm.nih.gov/assembly/GCA_002703225.1	Binning	TOBG_EAC-105	Phylogenetic Assignment	Relative Abundance	5188273.zip	figshare	doi:10.6084/m9.figshare.5188273	http://dx.doi.org/10.6084/m9.figshare.5188273	virus	DCM	East African Coastal Current
TARA064_virus_mesopelagic	Gathering Metagenomics Sequences & Assembly	EAC105	EAC105_TARA064_virus_mesopelagic	GCA_002703225.1	NCBI Assembly	GCA_002703225.1	https://www.ncbi.nlm.nih.gov/assembly/GCA_002703225.1	Binning	TOBG_EAC-105	Phylogenetic Assignment	Relative Abundance	5188273.zip	figshare	doi:10.6084/m9.figshare.5188273	http://dx.doi.org/10.6084/m9.figshare.5188273	virus	mesopelagic	East African Coastal Current
TARA064_virus_surface	Gathering Metagenomics Sequences & Assembly	EAC105	EAC105_TARA064_virus_surface	GCA_002703225.1	NCBI Assembly	GCA_002703225.1	https://www.ncbi.nlm.nih.gov/assembly/GCA_002703225.1	Binning	TOBG_EAC-105	Phylogenetic Assignment	Relative Abundance	5188273.zip	figshare	doi:10.6084/m9.figshare.5188273	http://dx.doi.org/10.6084/m9.figshare.5188273	virus	surface	East African Coastal Current
TARA065_bacteria_DCM	Gathering Metagenomics Sequences & Assembly	EAC105	EAC105_TARA065_bacteria_DCM	GCA_002703225.1	NCBI Assembly	GCA_002703225.1	https://www.ncbi.nlm.nih.gov/assembly/GCA_002703225.1	Binning	TOBG_EAC-105	Phylogenetic Assignment	Relative Abundance	5188273.zip	figshare	doi:10.6084/m9.figshare.5188273	http://dx.doi.org/10.6084/m9.figshare.5188273	bacteria	DCM	East African Coastal Current
TARA065_bacteria_mesopelagic	Gathering Metagenomics Sequences & Assembly	EAC105	EAC105_TARA065_bacteria_mesopelagic	GCA_002703225.1	NCBI Assembly	GCA_002703225.1	https://www.ncbi.nlm.nih.gov/assembly/GCA_002703225.1	Binning	TOBG_EAC-105	Phylogenetic Assignment	Relative Abundance	5188273.zip	figshare	doi:10.6084/m9.figshare.5188273	http://dx.doi.org/10.6084/m9.figshare.5188273	bacteria	mesopelagic	East African Coastal Current
TARA065_bacteria_surface	Gathering Metagenomics Sequences & Assembly	EAC105	EAC105_TARA065_bacteria_surface	GCA_002703225.1	NCBI Assembly	GCA_002703225.1	https://www.ncbi.nlm.nih.gov/assembly/GCA_002703225.1	Binning	TOBG_EAC-105	Phylogenetic Assignment	Relative Abundance	5188273.zip	figshare	doi:10.6084/m9.figshare.5188273	http://dx.doi.org/10.6084/m9.figshare.5188273	bacteria	surface	East African Coastal Current
TARA065_girus_DCM	Gathering Metagenomics Sequences & Assembly	EAC105	EAC105_TARA065_girus_DCM	GCA_002703225.1	NCBI Assembly	GCA_002703225.1	https://www.ncbi.nlm.nih.gov/assembly/GCA_002703225.1	Binning	TOBG_EAC-105	Phylogenetic Assignment	Relative Abundance	5188273.zip	figshare	doi:10.6084/m9.figshare.5188273	http://dx.doi.org/10.6084/m9.figshare.5188273	girus	DCM	East African Coastal Current
TARA065_girus_surface	Gathering Metagenomics Sequences & Assembly	EAC105	EAC105_TARA065_girus_surface	GCA_002703225.1	NCBI Assembly	GCA_002703225.1	https://www.ncbi.nlm.nih.gov/assembly/GCA_002703225.1	Binning	TOBG_EAC-105	Phylogenetic Assignment	Relative Abundance	5188273.zip	figshare	doi:10.6084/m9.figshare.5188273	http://dx.doi.org/10.6084/m9.figshare.5188273	girus	surface	East African Coastal Current
TARA065_virus_DCM	Gathering Metagenomics Sequences & Assembly	EAC105	EAC105_TARA065_virus_DCM	GCA_002703225.1	NCBI Assembly	GCA_002703225.1	https://www.ncbi.nlm.nih.gov/assembly/GCA_002703225.1	Binning	TOBG_EAC-105	Phylogenetic Assignment	Relative Abundance	5188273.zip	figshare	doi:10.6084/m9.figshare.5188273	http://dx.doi.org/10.6084/m9.figshare.5188273	virus	DCM	East African Coastal Current
TARA066_bacteria_DCM	Gathering Metagenomics Sequences & Assembly	EAC105	EAC105_TARA066_bacteria_DCM	GCA_002703225.1	NCBI Assembly	GCA_002703225.1	https://www.ncbi.nlm.nih.gov/assembly/GCA_002703225.1	Binning	TOBG_EAC-105	Phylogenetic Assignment	Relative Abundance	5188273.zip	figshare	doi:10.6084/m9.figshare.5188273	http://dx.doi.org/10.6084/m9.figshare.5188273	bacteria	DCM	East African Coastal Current
TARA066_bacteria_surface	Gathering Metagenomics Sequences & Assembly	EAC105	EAC105_TARA066_bacteria_surface	GCA_002703225.1	NCBI Assembly	GCA_002703225.1	https://www.ncbi.nlm.nih.gov/assembly/GCA_002703225.1	Binning	TOBG_EAC-105	Phylogenetic Assignment	Relative Abundance	5188273.zip	figshare	doi:10.6084/m9.figshare.5188273	http://dx.doi.org/10.6084/m9.figshare.5188273	bacteria	surface	East African Coastal Current
TARA066_virus_DCM	Gathering Metagenomics Sequences & Assembly	EAC105	EAC105_TARA066_virus_DCM	GCA_002703225.1	NCBI Assembly	GCA_002703225.1	https://www.ncbi.nlm.nih.gov/assembly/GCA_002703225.1	Binning	TOBG_EAC-105	Phylogenetic Assignment	Relative Abundance	5188273.zip	figshare	doi:10.6084/m9.figshare.5188273	http://dx.doi.org/10.6084/m9.figshare.5188273	virus	DCM	East African Coastal Current
TARA066_virus_surface	Gathering Metagenomics Sequences & Assembly	EAC105	EAC105_TARA066_virus_surface	GCA_002703225.1	NCBI Assembly	GCA_002703225.1	https://www.ncbi.nlm.nih.gov/assembly/GCA_002703225.1	Binning	TOBG_EAC-105	Phylogenetic Assignment	Relative Abundance	5188273.zip	figshare	doi:10.6084/m9.figshare.5188273	http://dx.doi.org/10.6084/m9.figshare.5188273	virus	surface	East African Coastal Current
TARA056_bacteria_mesopelagic	Gathering Metagenomics Sequences & Assembly	EAC35	EAC35_TARA056_bacteria_mesopelagic	GCA_002696225.1	NCBI Assembly	GCA_002696225.1	https://www.ncbi.nlm.nih.gov/assembly/GCA_002696225.1	Binning	TOBG_EAC-35	Phylogenetic Assignment	Relative Abundance	5188273.zip	figshare	doi:10.6084/m9.figshare.5188273	http://dx.doi.org/10.6084/m9.figshare.5188273	bacteria	mesopelagic	East African Coastal Current
TARA056_bacteria_surface	Gathering Metagenomics Sequences & Assembly	EAC35	EAC35_TARA056_bacteria_surface	GCA_002696225.1	NCBI Assembly	GCA_002696225.1	https://www.ncbi.nlm.nih.gov/assembly/GCA_002696225.1	Binning	TOBG_EAC-35	Phylogenetic Assignment	Relative Abundance	5188273.zip	figshare	doi:10.6084/m9.figshare.5188273	http://dx.doi.org/10.6084/m9.figshare.5188273	bacteria	surface	East African Coastal Current
TARA056_virus_mesopelagic	Gathering Metagenomics Sequences & Assembly	EAC35	EAC35_TARA056_virus_mesopelagic	GCA_002696225.1	NCBI Assembly	GCA_002696225.1	https://www.ncbi.nlm.nih.gov/assembly/GCA_002696225.1	Binning	TOBG_EAC-35	Phylogenetic Assignment	Relative Abundance	5188273.zip	figshare	doi:10.6084/m9.figshare.5188273	http://dx.doi.org/10.6084/m9.figshare.5188273	virus	mesopelagic	East African Coastal Current
TARA056_virus_surface	Gathering Metagenomics Sequences & Assembly	EAC35	EAC35_TARA056_virus_surface	GCA_002696225.1	NCBI Assembly	GCA_002696225.1	https://www.ncbi.nlm.nih.gov/assembly/GCA_002696225.1	Binning	TOBG_EAC-35	Phylogenetic Assignment	Relative Abundance	5188273.zip	figshare	doi:10.6084/m9.figshare.5188273	http://dx.doi.org/10.6084/m9.figshare.5188273	virus	surface	East African Coastal Current
TARA057_bacteria_surface	Gathering Metagenomics Sequences & Assembly	EAC35	EAC35_TARA057_bacteria_surface	GCA_002696225.1	NCBI Assembly	GCA_002696225.1	https://www.ncbi.nlm.nih.gov/assembly/GCA_002696225.1	Binning	TOBG_EAC-35	Phylogenetic Assignment	Relative Abundance	5188273.zip	figshare	doi:10.6084/m9.figshare.5188273	http://dx.doi.org/10.6084/m9.figshare.5188273	bacteria	surface	East African Coastal Current
TARA058_bacteria_DCM	Gathering Metagenomics Sequences & Assembly	EAC35	EAC35_TARA058_bacteria_DCM	GCA_002696225.1	NCBI Assembly	GCA_002696225.1	https://www.ncbi.nlm.nih.gov/assembly/GCA_002696225.1	Binning	TOBG_EAC-35	Phylogenetic Assignment	Relative Abundance	5188273.zip	figshare	doi:10.6084/m9.figshare.5188273	http://dx.doi.org/10.6084/m9.figshare.5188273	bacteria	DCM	East African Coastal Current
TARA058_virus_DCM	Gathering Metagenomics Sequences & Assembly	EAC35	EAC35_TARA058_virus_DCM	GCA_002696225.1	NCBI Assembly	GCA_002696225.1	https://www.ncbi.nlm.nih.gov/assembly/GCA_002696225.1	Binning	TOBG_EAC-35	Phylogenetic Assignment	Relative Abundance	5188273.zip	figshare	doi:10.6084/m9.figshare.5188273	http://dx.doi.org/10.6084/m9.figshare.5188273	virus	DCM	East African Coastal Current
TARA062_bacteria_surface	Gathering Metagenomics Sequences & Assembly	EAC35	EAC35_TARA062_bacteria_surface	GCA_002696225.1	NCBI Assembly	GCA_002696225.1	https://www.ncbi.nlm.nih.gov/assembly/GCA_002696225.1	Binning	TOBG_EAC-35	Phylogenetic Assignment	Relative Abundance	5188273.zip	figshare	doi:10.6084/m9.figshare.5188273	http://dx.doi.org/10.6084/m9.figshare.5188273	bacteria	surface	East African Coastal Current
TARA062_virus_surface	Gathering Metagenomics Sequences & Assembly	EAC35	EAC35_TARA062_virus_surface	GCA_002696225.1	NCBI Assembly	GCA_002696225.1	https://www.ncbi.nlm.nih.gov/assembly/GCA_002696225.1	Binning	TOBG_EAC-35	Phylogenetic Assignment	Relative Abundance	5188273.zip	figshare	doi:10.6084/m9.figshare.5188273	http://dx.doi.org/10.6084/m9.figshare.5188273	virus	surface	East African Coastal Current
TARA064_bacteria_DCM	Gathering Metagenomics Sequences & Assembly	EAC35	EAC35_TARA064_bacteria_DCM	GCA_002696225.1	NCBI Assembly	GCA_002696225.1	https://www.ncbi.nlm.nih.gov/assembly/GCA_002696225.1	Binning	TOBG_EAC-35	Phylogenetic Assignment	Relative Abundance	5188273.zip	figshare	doi:10.6084/m9.figshare.5188273	http://dx.doi.org/10.6084/m9.figshare.5188273	bacteria	DCM	East African Coastal Current
TARA064_bacteria_mesopelagic	Gathering Metagenomics Sequences & Assembly	EAC35	EAC35_TARA064_bacteria_mesopelagic	GCA_002696225.1	NCBI Assembly	GCA_002696225.1	https://www.ncbi.nlm.nih.gov/assembly/GCA_002696225.1	Binning	TOBG_EAC-35	Phylogenetic Assignment	Relative Abundance	5188273.zip	figshare	doi:10.6084/m9.figshare.5188273	http://dx.doi.org/10.6084/m9.figshare.5188273	bacteria	mesopelagic	East African Coastal Current
TARA064_bacteria_surface	Gathering Metagenomics Sequences & Assembly	EAC35	EAC35_TARA064_bacteria_surface	GCA_002696225.1	NCBI Assembly	GCA_002696225.1	https://www.ncbi.nlm.nih.gov/assembly/GCA_002696225.1	Binning	TOBG_EAC-35	Phylogenetic Assignment	Relative Abundance	5188273.zip	figshare	doi:10.6084/m9.figshare.5188273	http://dx.doi.org/10.6084/m9.figshare.5188273	bacteria	surface	East African Coastal Current
TARA064_girus_DCM	Gathering Metagenomics Sequences & Assembly	EAC35	EAC35_TARA064_girus_DCM	GCA_002696225.1	NCBI Assembly	GCA_002696225.1	https://www.ncbi.nlm.nih.gov/assembly/GCA_002696225.1	Binning	TOBG_EAC-35	Phylogenetic Assignment	Relative Abundance	5188273.zip	figshare	doi:10.6084/m9.figshare.5188273	http://dx.doi.org/10.6084/m9.figshare.5188273	girus	DCM	East African Coastal Current
TARA064_protistan_mesopelagic	Gathering Metagenomics Sequences & Assembly	EAC35	EAC35_TARA064_protistan_mesopelagic	GCA_002696225.1	NCBI Assembly	GCA_002696225.1	https://www.ncbi.nlm.nih.gov/assembly/GCA_002696225.1	Binning	TOBG_EAC-35	Phylogenetic Assignment	Relative Abundance	5188273.zip	figshare	doi:10.6084/m9.figshare.5188273	http://dx.doi.org/10.6084/m9.figshare.5188273	protistan	mesopelagic	East African Coastal Current
TARA064_virus_DCM	Gathering Metagenomics Sequences & Assembly	EAC35	EAC35_TARA064_virus_DCM	GCA_002696225.1	NCBI Assembly	GCA_002696225.1	https://www.ncbi.nlm.nih.gov/assembly/GCA_002696225.1	Binning	TOBG_EAC-35	Phylogenetic Assignment	Relative Abundance	5188273.zip	figshare	doi:10.6084/m9.figshare.5188273	http://dx.doi.org/10.6084/m9.figshare.5188273	virus	DCM	East African Coastal Current
TARA064_virus_mesopelagic	Gathering Metagenomics Sequences & Assembly	EAC35	EAC35_TARA064_virus_mesopelagic	GCA_002696225.1	NCBI Assembly	GCA_002696225.1	https://www.ncbi.nlm.nih.gov/assembly/GCA_002696225.1	Binning	TOBG_EAC-35	Phylogenetic Assignment	Relative Abundance	5188273.zip	figshare	doi:10.6084/m9.figshare.5188273	http://dx.doi.org/10.6084/m9.figshare.5188273	virus	mesopelagic	East African Coastal Current
TARA064_virus_surface	Gathering Metagenomics Sequences & Assembly	EAC35	EAC35_TARA064_virus_surface	GCA_002696225.1	NCBI Assembly	GCA_002696225.1	https://www.ncbi.nlm.nih.gov/assembly/GCA_002696225.1	Binning	TOBG_EAC-35	Phylogenetic Assignment	Relative Abundance	5188273.zip	figshare	doi:10.6084/m9.figshare.5188273	http://dx.doi.org/10.6084/m9.figshare.5188273	virus	surface	East African Coastal Current
TARA065_bacteria_DCM	Gathering Metagenomics Sequences & Assembly	EAC35	EAC35_TARA065_bacteria_DCM	GCA_002696225.1	NCBI Assembly	GCA_002696225.1	https://www.ncbi.nlm.nih.gov/assembly/GCA_002696225.1	Binning	TOBG_EAC-35	Phylogenetic Assignment	Relative Abundance	5188273.zip	figshare	doi:10.6084/m9.figshare.5188273	http://dx.doi.org/10.6084/m9.figshare.5188273	bacteria	DCM	East African Coastal Current
TARA065_bacteria_mesopelagic	Gathering Metagenomics Sequences & Assembly	EAC35	EAC35_TARA065_bacteria_mesopelagic	GCA_002696225.1	NCBI Assembly	GCA_002696225.1	https://www.ncbi.nlm.nih.gov/assembly/GCA_002696225.1	Binning	TOBG_EAC-35	Phylogenetic Assignment	Relative Abundance	5188273.zip	figshare	doi:10.6084/m9.figshare.5188273	http://dx.doi.org/10.6084/m9.figshare.5188273	bacteria	mesopelagic	East African Coastal Current
TARA065_bacteria_surface	Gathering Metagenomics Sequences & Assembly	EAC35	EAC35_TARA065_bacteria_surface	GCA_002696225.1	NCBI Assembly	GCA_002696225.1	https://www.ncbi.nlm.nih.gov/assembly/GCA_002696225.1	Binning	TOBG_EAC-35	Phylogenetic Assignment	Relative Abundance	5188273.zip	figshare	doi:10.6084/m9.figshare.5188273	http://dx.doi.org/10.6084/m9.figshare.5188273	bacteria	surface	East African Coastal Current
TARA065_girus_DCM	Gathering Metagenomics Sequences & Assembly	EAC35	EAC35_TARA065_girus_DCM	GCA_002696225.1	NCBI Assembly	GCA_002696225.1	https://www.ncbi.nlm.nih.gov/assembly/GCA_002696225.1	Binning	TOBG_EAC-35	Phylogenetic Assignment	Relative Abundance	5188273.zip	figshare	doi:10.6084/m9.figshare.5188273	http://dx.doi.org/10.6084/m9.figshare.5188273	girus	DCM	East African Coastal Current
TARA065_girus_surface	Gathering Metagenomics Sequences & Assembly	EAC35	EAC35_TARA065_girus_surface	GCA_002696225.1	NCBI Assembly	GCA_002696225.1	https://www.ncbi.nlm.nih.gov/assembly/GCA_002696225.1	Binning	TOBG_EAC-35	Phylogenetic Assignment	Relative Abundance	5188273.zip	figshare	doi:10.6084/m9.figshare.5188273	http://dx.doi.org/10.6084/m9.figshare.5188273	girus	surface	East African Coastal Current
TARA065_virus_DCM	Gathering Metagenomics Sequences & Assembly	EAC35	EAC35_TARA065_virus_DCM	GCA_002696225.1	NCBI Assembly	GCA_002696225.1	https://www.ncbi.nlm.nih.gov/assembly/GCA_002696225.1	Binning	TOBG_EAC-35	Phylogenetic Assignment	Relative Abundance	5188273.zip	figshare	doi:10.6084/m9.figshare.5188273	http://dx.doi.org/10.6084/m9.figshare.5188273	virus	DCM	East African Coastal Current
TARA066_bacteria_DCM	Gathering Metagenomics Sequences & Assembly	EAC35	EAC35_TARA066_bacteria_DCM	GCA_002696225.1	NCBI Assembly	GCA_002696225.1	https://www.ncbi.nlm.nih.gov/assembly/GCA_002696225.1	Binning	TOBG_EAC-35	Phylogenetic Assignment	Relative Abundance	5188273.zip	figshare	doi:10.6084/m9.figshare.5188273	http://dx.doi.org/10.6084/m9.figshare.5188273	bacteria	DCM	East African Coastal Current
TARA066_bacteria_surface	Gathering Metagenomics Sequences & Assembly	EAC35	EAC35_TARA066_bacteria_surface	GCA_002696225.1	NCBI Assembly	GCA_002696225.1	https://www.ncbi.nlm.nih.gov/assembly/GCA_002696225.1	Binning	TOBG_EAC-35	Phylogenetic Assignment	Relative Abundance	5188273.zip	figshare	doi:10.6084/m9.figshare.5188273	http://dx.doi.org/10.6084/m9.figshare.5188273	bacteria	surface	East African Coastal Current
TARA066_virus_DCM	Gathering Metagenomics Sequences & Assembly	EAC35	EAC35_TARA066_virus_DCM	GCA_002696225.1	NCBI Assembly	GCA_002696225.1	https://www.ncbi.nlm.nih.gov/assembly/GCA_002696225.1	Binning	TOBG_EAC-35	Phylogenetic Assignment	Relative Abundance	5188273.zip	figshare	doi:10.6084/m9.figshare.5188273	http://dx.doi.org/10.6084/m9.figshare.5188273	virus	DCM	East African Coastal Current
TARA066_virus_surface	Gathering Metagenomics Sequences & Assembly	EAC35	EAC35_TARA066_virus_surface	GCA_002696225.1	NCBI Assembly	GCA_002696225.1	https://www.ncbi.nlm.nih.gov/assembly/GCA_002696225.1	Binning	TOBG_EAC-35	Phylogenetic Assignment	Relative Abundance	5188273.zip	figshare	doi:10.6084/m9.figshare.5188273	http://dx.doi.org/10.6084/m9.figshare.5188273	virus	surface	East African Coastal Current
TARA056_bacteria_mesopelagic	Gathering Metagenomics Sequences & Assembly	EAC65	EAC65_TARA056_bacteria_mesopelagic	GCA_002693375.1	NCBI Assembly	GCA_002693375.1	https://www.ncbi.nlm.nih.gov/assembly/GCA_002693375.1	Binning	TOBG_EAC-65	Phylogenetic Assignment	Relative Abundance	5188273.zip	figshare	doi:10.6084/m9.figshare.5188273	http://dx.doi.org/10.6084/m9.figshare.5188273	bacteria	mesopelagic	East African Coastal Current
TARA056_bacteria_surface	Gathering Metagenomics Sequences & Assembly	EAC65	EAC65_TARA056_bacteria_surface	GCA_002693375.1	NCBI Assembly	GCA_002693375.1	https://www.ncbi.nlm.nih.gov/assembly/GCA_002693375.1	Binning	TOBG_EAC-65	Phylogenetic Assignment	Relative Abundance	5188273.zip	figshare	doi:10.6084/m9.figshare.5188273	http://dx.doi.org/10.6084/m9.figshare.5188273	bacteria	surface	East African Coastal Current
TARA056_virus_mesopelagic	Gathering Metagenomics Sequences & Assembly	EAC65	EAC65_TARA056_virus_mesopelagic	GCA_002693375.1	NCBI Assembly	GCA_002693375.1	https://www.ncbi.nlm.nih.gov/assembly/GCA_002693375.1	Binning	TOBG_EAC-65	Phylogenetic Assignment	Relative Abundance	5188273.zip	figshare	doi:10.6084/m9.figshare.5188273	http://dx.doi.org/10.6084/m9.figshare.5188273	virus	mesopelagic	East African Coastal Current
TARA056_virus_surface	Gathering Metagenomics Sequences & Assembly	EAC65	EAC65_TARA056_virus_surface	GCA_002693375.1	NCBI Assembly	GCA_002693375.1	https://www.ncbi.nlm.nih.gov/assembly/GCA_002693375.1	Binning	TOBG_EAC-65	Phylogenetic Assignment	Relative Abundance	5188273.zip	figshare	doi:10.6084/m9.figshare.5188273	http://dx.doi.org/10.6084/m9.figshare.5188273	virus	surface	East African Coastal Current
TARA057_bacteria_surface	Gathering Metagenomics Sequences & Assembly	EAC65	EAC65_TARA057_bacteria_surface	GCA_002693375.1	NCBI Assembly	GCA_002693375.1	https://www.ncbi.nlm.nih.gov/assembly/GCA_002693375.1	Binning	TOBG_EAC-65	Phylogenetic Assignment	Relative Abundance	5188273.zip	figshare	doi:10.6084/m9.figshare.5188273	http://dx.doi.org/10.6084/m9.figshare.5188273	bacteria	surface	East African Coastal Current
TARA058_bacteria_DCM	Gathering Metagenomics Sequences & Assembly	EAC65	EAC65_TARA058_bacteria_DCM	GCA_002693375.1	NCBI Assembly	GCA_002693375.1	https://www.ncbi.nlm.nih.gov/assembly/GCA_002693375.1	Binning	TOBG_EAC-65	Phylogenetic Assignment	Relative Abundance	5188273.zip	figshare	doi:10.6084/m9.figshare.5188273	http://dx.doi.org/10.6084/m9.figshare.5188273	bacteria	DCM	East African Coastal Current
TARA058_virus_DCM	Gathering Metagenomics Sequences & Assembly	EAC65	EAC65_TARA058_virus_DCM	GCA_002693375.1	NCBI Assembly	GCA_002693375.1	https://www.ncbi.nlm.nih.gov/assembly/GCA_002693375.1	Binning	TOBG_EAC-65	Phylogenetic Assignment	Relative Abundance	5188273.zip	figshare	doi:10.6084/m9.figshare.5188273	http://dx.doi.org/10.6084/m9.figshare.5188273	virus	DCM	East African Coastal Current
TARA062_bacteria_surface	Gathering Metagenomics Sequences & Assembly	EAC65	EAC65_TARA062_bacteria_surface	GCA_002693375.1	NCBI Assembly	GCA_002693375.1	https://www.ncbi.nlm.nih.gov/assembly/GCA_002693375.1	Binning	TOBG_EAC-65	Phylogenetic Assignment	Relative Abundance	5188273.zip	figshare	doi:10.6084/m9.figshare.5188273	http://dx.doi.org/10.6084/m9.figshare.5188273	bacteria	surface	East African Coastal Current
TARA062_virus_surface	Gathering Metagenomics Sequences & Assembly	EAC65	EAC65_TARA062_virus_surface	GCA_002693375.1	NCBI Assembly	GCA_002693375.1	https://www.ncbi.nlm.nih.gov/assembly/GCA_002693375.1	Binning	TOBG_EAC-65	Phylogenetic Assignment	Relative Abundance	5188273.zip	figshare	doi:10.6084/m9.figshare.5188273	http://dx.doi.org/10.6084/m9.figshare.5188273	virus	surface	East African Coastal Current
TARA064_bacteria_DCM	Gathering Metagenomics Sequences & Assembly	EAC65	EAC65_TARA064_bacteria_DCM	GCA_002693375.1	NCBI Assembly	GCA_002693375.1	https://www.ncbi.nlm.nih.gov/assembly/GCA_002693375.1	Binning	TOBG_EAC-65	Phylogenetic Assignment	Relative Abundance	5188273.zip	figshare	doi:10.6084/m9.figshare.5188273	http://dx.doi.org/10.6084/m9.figshare.5188273	bacteria	DCM	East African Coastal Current
TARA064_bacteria_mesopelagic	Gathering Metagenomics Sequences & Assembly	EAC65	EAC65_TARA064_bacteria_mesopelagic	GCA_002693375.1	NCBI Assembly	GCA_002693375.1	https://www.ncbi.nlm.nih.gov/assembly/GCA_002693375.1	Binning	TOBG_EAC-65	Phylogenetic Assignment	Relative Abundance	5188273.zip	figshare	doi:10.6084/m9.figshare.5188273	http://dx.doi.org/10.6084/m9.figshare.5188273	bacteria	mesopelagic	East African Coastal Current
TARA064_bacteria_surface	Gathering Metagenomics Sequences & Assembly	EAC65	EAC65_TARA064_bacteria_surface	GCA_002693375.1	NCBI Assembly	GCA_002693375.1	https://www.ncbi.nlm.nih.gov/assembly/GCA_002693375.1	Binning	TOBG_EAC-65	Phylogenetic Assignment	Relative Abundance	5188273.zip	figshare	doi:10.6084/m9.figshare.5188273	http://dx.doi.org/10.6084/m9.figshare.5188273	bacteria	surface	East African Coastal Current
TARA064_girus_DCM	Gathering Metagenomics Sequences & Assembly	EAC65	EAC65_TARA064_girus_DCM	GCA_002693375.1	NCBI Assembly	GCA_002693375.1	https://www.ncbi.nlm.nih.gov/assembly/GCA_002693375.1	Binning	TOBG_EAC-65	Phylogenetic Assignment	Relative Abundance	5188273.zip	figshare	doi:10.6084/m9.figshare.5188273	http://dx.doi.org/10.6084/m9.figshare.5188273	girus	DCM	East African Coastal Current
TARA064_protistan_mesopelagic	Gathering Metagenomics Sequences & Assembly	EAC65	EAC65_TARA064_protistan_mesopelagic	GCA_002693375.1	NCBI Assembly	GCA_002693375.1	https://www.ncbi.nlm.nih.gov/assembly/GCA_002693375.1	Binning	TOBG_EAC-65	Phylogenetic Assignment	Relative Abundance	5188273.zip	figshare	doi:10.6084/m9.figshare.5188273	http://dx.doi.org/10.6084/m9.figshare.5188273	protistan	mesopelagic	East African Coastal Current
TARA064_virus_DCM	Gathering Metagenomics Sequences & Assembly	EAC65	EAC65_TARA064_virus_DCM	GCA_002693375.1	NCBI Assembly	GCA_002693375.1	https://www.ncbi.nlm.nih.gov/assembly/GCA_002693375.1	Binning	TOBG_EAC-65	Phylogenetic Assignment	Relative Abundance	5188273.zip	figshare	doi:10.6084/m9.figshare.5188273	http://dx.doi.org/10.6084/m9.figshare.5188273	virus	DCM	East African Coastal Current
TARA064_virus_mesopelagic	Gathering Metagenomics Sequences & Assembly	EAC65	EAC65_TARA064_virus_mesopelagic	GCA_002693375.1	NCBI Assembly	GCA_002693375.1	https://www.ncbi.nlm.nih.gov/assembly/GCA_002693375.1	Binning	TOBG_EAC-65	Phylogenetic Assignment	Relative Abundance	5188273.zip	figshare	doi:10.6084/m9.figshare.5188273	http://dx.doi.org/10.6084/m9.figshare.5188273	virus	mesopelagic	East African Coastal Current
TARA064_virus_surface	Gathering Metagenomics Sequences & Assembly	EAC65	EAC65_TARA064_virus_surface	GCA_002693375.1	NCBI Assembly	GCA_002693375.1	https://www.ncbi.nlm.nih.gov/assembly/GCA_002693375.1	Binning	TOBG_EAC-65	Phylogenetic Assignment	Relative Abundance	5188273.zip	figshare	doi:10.6084/m9.figshare.5188273	http://dx.doi.org/10.6084/m9.figshare.5188273	virus	surface	East African Coastal Current
TARA065_bacteria_DCM	Gathering Metagenomics Sequences & Assembly	EAC65	EAC65_TARA065_bacteria_DCM	GCA_002693375.1	NCBI Assembly	GCA_002693375.1	https://www.ncbi.nlm.nih.gov/assembly/GCA_002693375.1	Binning	TOBG_EAC-65	Phylogenetic Assignment	Relative Abundance	5188273.zip	figshare	doi:10.6084/m9.figshare.5188273	http://dx.doi.org/10.6084/m9.figshare.5188273	bacteria	DCM	East African Coastal Current
TARA065_bacteria_mesopelagic	Gathering Metagenomics Sequences & Assembly	EAC65	EAC65_TARA065_bacteria_mesopelagic	GCA_002693375.1	NCBI Assembly	GCA_002693375.1	https://www.ncbi.nlm.nih.gov/assembly/GCA_002693375.1	Binning	TOBG_EAC-65	Phylogenetic Assignment	Relative Abundance	5188273.zip	figshare	doi:10.6084/m9.figshare.5188273	http://dx.doi.org/10.6084/m9.figshare.5188273	bacteria	mesopelagic	East African Coastal Current
TARA065_bacteria_surface	Gathering Metagenomics Sequences & Assembly	EAC65	EAC65_TARA065_bacteria_surface	GCA_002693375.1	NCBI Assembly	GCA_002693375.1	https://www.ncbi.nlm.nih.gov/assembly/GCA_002693375.1	Binning	TOBG_EAC-65	Phylogenetic Assignment	Relative Abundance	5188273.zip	figshare	doi:10.6084/m9.figshare.5188273	http://dx.doi.org/10.6084/m9.figshare.5188273	bacteria	surface	East African Coastal Current
TARA065_girus_DCM	Gathering Metagenomics Sequences & Assembly	EAC65	EAC65_TARA065_girus_DCM	GCA_002693375.1	NCBI Assembly	GCA_002693375.1	https://www.ncbi.nlm.nih.gov/assembly/GCA_002693375.1	Binning	TOBG_EAC-65	Phylogenetic Assignment	Relative Abundance	5188273.zip	figshare	doi:10.6084/m9.figshare.5188273	http://dx.doi.org/10.6084/m9.figshare.5188273	girus	DCM	East African Coastal Current
TARA065_girus_surface	Gathering Metagenomics Sequences & Assembly	EAC65	EAC65_TARA065_girus_surface	GCA_002693375.1	NCBI Assembly	GCA_002693375.1	https://www.ncbi.nlm.nih.gov/assembly/GCA_002693375.1	Binning	TOBG_EAC-65	Phylogenetic Assignment	Relative Abundance	5188273.zip	figshare	doi:10.6084/m9.figshare.5188273	http://dx.doi.org/10.6084/m9.figshare.5188273	girus	surface	East African Coastal Current
TARA065_virus_DCM	Gathering Metagenomics Sequences & Assembly	EAC65	EAC65_TARA065_virus_DCM	GCA_002693375.1	NCBI Assembly	GCA_002693375.1	https://www.ncbi.nlm.nih.gov/assembly/GCA_002693375.1	Binning	TOBG_EAC-65	Phylogenetic Assignment	Relative Abundance	5188273.zip	figshare	doi:10.6084/m9.figshare.5188273	http://dx.doi.org/10.6084/m9.figshare.5188273	virus	DCM	East African Coastal Current
TARA066_bacteria_DCM	Gathering Metagenomics Sequences & Assembly	EAC65	EAC65_TARA066_bacteria_DCM	GCA_002693375.1	NCBI Assembly	GCA_002693375.1	https://www.ncbi.nlm.nih.gov/assembly/GCA_002693375.1	Binning	TOBG_EAC-65	Phylogenetic Assignment	Relative Abundance	5188273.zip	figshare	doi:10.6084/m9.figshare.5188273	http://dx.doi.org/10.6084/m9.figshare.5188273	bacteria	DCM	East African Coastal Current
TARA066_bacteria_surface	Gathering Metagenomics Sequences & Assembly	EAC65	EAC65_TARA066_bacteria_surface	GCA_002693375.1	NCBI Assembly	GCA_002693375.1	https://www.ncbi.nlm.nih.gov/assembly/GCA_002693375.1	Binning	TOBG_EAC-65	Phylogenetic Assignment	Relative Abundance	5188273.zip	figshare	doi:10.6084/m9.figshare.5188273	http://dx.doi.org/10.6084/m9.figshare.5188273	bacteria	surface	East African Coastal Current
TARA066_virus_DCM	Gathering Metagenomics Sequences & Assembly	EAC65	EAC65_TARA066_virus_DCM	GCA_002693375.1	NCBI Assembly	GCA_002693375.1	https://www.ncbi.nlm.nih.gov/assembly/GCA_002693375.1	Binning	TOBG_EAC-65	Phylogenetic Assignment	Relative Abundance	5188273.zip	figshare	doi:10.6084/m9.figshare.5188273	http://dx.doi.org/10.6084/m9.figshare.5188273	virus	DCM	East African Coastal Current
TARA066_virus_surface	Gathering Metagenomics Sequences & Assembly	EAC65	EAC65_TARA066_virus_surface	GCA_002693375.1	NCBI Assembly	GCA_002693375.1	https://www.ncbi.nlm.nih.gov/assembly/GCA_002693375.1	Binning	TOBG_EAC-65	Phylogenetic Assignment	Relative Abundance	5188273.zip	figshare	doi:10.6084/m9.figshare.5188273	http://dx.doi.org/10.6084/m9.figshare.5188273	virus	surface	East African Coastal Current
TARA056_bacteria_mesopelagic	Gathering Metagenomics Sequences & Assembly	EAC9	EAC9_TARA056_bacteria_mesopelagic	GCA_002694825.1	NCBI Assembly	GCA_002694825.1	https://www.ncbi.nlm.nih.gov/assembly/GCA_002694825.1	Binning	TOBG_EAC-9	Phylogenetic Assignment	Relative Abundance	5188273.zip	figshare	doi:10.6084/m9.figshare.5188273	http://dx.doi.org/10.6084/m9.figshare.5188273	bacteria	mesopelagic	East African Coastal Current
TARA056_bacteria_surface	Gathering Metagenomics Sequences & Assembly	EAC9	EAC9_TARA056_bacteria_surface	GCA_002694825.1	NCBI Assembly	GCA_002694825.1	https://www.ncbi.nlm.nih.gov/assembly/GCA_002694825.1	Binning	TOBG_EAC-9	Phylogenetic Assignment	Relative Abundance	5188273.zip	figshare	doi:10.6084/m9.figshare.5188273	http://dx.doi.org/10.6084/m9.figshare.5188273	bacteria	surface	East African Coastal Current
TARA056_virus_mesopelagic	Gathering Metagenomics Sequences & Assembly	EAC9	EAC9_TARA056_virus_mesopelagic	GCA_002694825.1	NCBI Assembly	GCA_002694825.1	https://www.ncbi.nlm.nih.gov/assembly/GCA_002694825.1	Binning	TOBG_EAC-9	Phylogenetic Assignment	Relative Abundance	5188273.zip	figshare	doi:10.6084/m9.figshare.5188273	http://dx.doi.org/10.6084/m9.figshare.5188273	virus	mesopelagic	East African Coastal Current
TARA056_virus_surface	Gathering Metagenomics Sequences & Assembly	EAC9	EAC9_TARA056_virus_surface	GCA_002694825.1	NCBI Assembly	GCA_002694825.1	https://www.ncbi.nlm.nih.gov/assembly/GCA_002694825.1	Binning	TOBG_EAC-9	Phylogenetic Assignment	Relative Abundance	5188273.zip	figshare	doi:10.6084/m9.figshare.5188273	http://dx.doi.org/10.6084/m9.figshare.5188273	virus	surface	East African Coastal Current
TARA057_bacteria_surface	Gathering Metagenomics Sequences & Assembly	EAC9	EAC9_TARA057_bacteria_surface	GCA_002694825.1	NCBI Assembly	GCA_002694825.1	https://www.ncbi.nlm.nih.gov/assembly/GCA_002694825.1	Binning	TOBG_EAC-9	Phylogenetic Assignment	Relative Abundance	5188273.zip	figshare	doi:10.6084/m9.figshare.5188273	http://dx.doi.org/10.6084/m9.figshare.5188273	bacteria	surface	East African Coastal Current
TARA058_bacteria_DCM	Gathering Metagenomics Sequences & Assembly	EAC9	EAC9_TARA058_bacteria_DCM	GCA_002694825.1	NCBI Assembly	GCA_002694825.1	https://www.ncbi.nlm.nih.gov/assembly/GCA_002694825.1	Binning	TOBG_EAC-9	Phylogenetic Assignment	Relative Abundance	5188273.zip	figshare	doi:10.6084/m9.figshare.5188273	http://dx.doi.org/10.6084/m9.figshare.5188273	bacteria	DCM	East African Coastal Current
TARA058_virus_DCM	Gathering Metagenomics Sequences & Assembly	EAC9	EAC9_TARA058_virus_DCM	GCA_002694825.1	NCBI Assembly	GCA_002694825.1	https://www.ncbi.nlm.nih.gov/assembly/GCA_002694825.1	Binning	TOBG_EAC-9	Phylogenetic Assignment	Relative Abundance	5188273.zip	figshare	doi:10.6084/m9.figshare.5188273	http://dx.doi.org/10.6084/m9.figshare.5188273	virus	DCM	East African Coastal Current
TARA062_bacteria_surface	Gathering Metagenomics Sequences & Assembly	EAC9	EAC9_TARA062_bacteria_surface	GCA_002694825.1	NCBI Assembly	GCA_002694825.1	https://www.ncbi.nlm.nih.gov/assembly/GCA_002694825.1	Binning	TOBG_EAC-9	Phylogenetic Assignment	Relative Abundance	5188273.zip	figshare	doi:10.6084/m9.figshare.5188273	http://dx.doi.org/10.6084/m9.figshare.5188273	bacteria	surface	East African Coastal Current
TARA062_virus_surface	Gathering Metagenomics Sequences & Assembly	EAC9	EAC9_TARA062_virus_surface	GCA_002694825.1	NCBI Assembly	GCA_002694825.1	https://www.ncbi.nlm.nih.gov/assembly/GCA_002694825.1	Binning	TOBG_EAC-9	Phylogenetic Assignment	Relative Abundance	5188273.zip	figshare	doi:10.6084/m9.figshare.5188273	http://dx.doi.org/10.6084/m9.figshare.5188273	virus	surface	East African Coastal Current
TARA064_bacteria_DCM	Gathering Metagenomics Sequences & Assembly	EAC9	EAC9_TARA064_bacteria_DCM	GCA_002694825.1	NCBI Assembly	GCA_002694825.1	https://www.ncbi.nlm.nih.gov/assembly/GCA_002694825.1	Binning	TOBG_EAC-9	Phylogenetic Assignment	Relative Abundance	5188273.zip	figshare	doi:10.6084/m9.figshare.5188273	http://dx.doi.org/10.6084/m9.figshare.5188273	bacteria	DCM	East African Coastal Current
TARA064_bacteria_mesopelagic	Gathering Metagenomics Sequences & Assembly	EAC9	EAC9_TARA064_bacteria_mesopelagic	GCA_002694825.1	NCBI Assembly	GCA_002694825.1	https://www.ncbi.nlm.nih.gov/assembly/GCA_002694825.1	Binning	TOBG_EAC-9	Phylogenetic Assignment	Relative Abundance	5188273.zip	figshare	doi:10.6084/m9.figshare.5188273	http://dx.doi.org/10.6084/m9.figshare.5188273	bacteria	mesopelagic	East African Coastal Current
TARA064_bacteria_surface	Gathering Metagenomics Sequences & Assembly	EAC9	EAC9_TARA064_bacteria_surface	GCA_002694825.1	NCBI Assembly	GCA_002694825.1	https://www.ncbi.nlm.nih.gov/assembly/GCA_002694825.1	Binning	TOBG_EAC-9	Phylogenetic Assignment	Relative Abundance	5188273.zip	figshare	doi:10.6084/m9.figshare.5188273	http://dx.doi.org/10.6084/m9.figshare.5188273	bacteria	surface	East African Coastal Current
TARA064_girus_DCM	Gathering Metagenomics Sequences & Assembly	EAC9	EAC9_TARA064_girus_DCM	GCA_002694825.1	NCBI Assembly	GCA_002694825.1	https://www.ncbi.nlm.nih.gov/assembly/GCA_002694825.1	Binning	TOBG_EAC-9	Phylogenetic Assignment	Relative Abundance	5188273.zip	figshare	doi:10.6084/m9.figshare.5188273	http://dx.doi.org/10.6084/m9.figshare.5188273	girus	DCM	East African Coastal Current
TARA064_protistan_mesopelagic	Gathering Metagenomics Sequences & Assembly	EAC9	EAC9_TARA064_protistan_mesopelagic	GCA_002694825.1	NCBI Assembly	GCA_002694825.1	https://www.ncbi.nlm.nih.gov/assembly/GCA_002694825.1	Binning	TOBG_EAC-9	Phylogenetic Assignment	Relative Abundance	5188273.zip	figshare	doi:10.6084/m9.figshare.5188273	http://dx.doi.org/10.6084/m9.figshare.5188273	protistan	mesopelagic	East African Coastal Current
TARA064_virus_DCM	Gathering Metagenomics Sequences & Assembly	EAC9	EAC9_TARA064_virus_DCM	GCA_002694825.1	NCBI Assembly	GCA_002694825.1	https://www.ncbi.nlm.nih.gov/assembly/GCA_002694825.1	Binning	TOBG_EAC-9	Phylogenetic Assignment	Relative Abundance	5188273.zip	figshare	doi:10.6084/m9.figshare.5188273	http://dx.doi.org/10.6084/m9.figshare.5188273	virus	DCM	East African Coastal Current
TARA064_virus_mesopelagic	Gathering Metagenomics Sequences & Assembly	EAC9	EAC9_TARA064_virus_mesopelagic	GCA_002694825.1	NCBI Assembly	GCA_002694825.1	https://www.ncbi.nlm.nih.gov/assembly/GCA_002694825.1	Binning	TOBG_EAC-9	Phylogenetic Assignment	Relative Abundance	5188273.zip	figshare	doi:10.6084/m9.figshare.5188273	http://dx.doi.org/10.6084/m9.figshare.5188273	virus	mesopelagic	East African Coastal Current
TARA064_virus_surface	Gathering Metagenomics Sequences & Assembly	EAC9	EAC9_TARA064_virus_surface	GCA_002694825.1	NCBI Assembly	GCA_002694825.1	https://www.ncbi.nlm.nih.gov/assembly/GCA_002694825.1	Binning	TOBG_EAC-9	Phylogenetic Assignment	Relative Abundance	5188273.zip	figshare	doi:10.6084/m9.figshare.5188273	http://dx.doi.org/10.6084/m9.figshare.5188273	virus	surface	East African Coastal Current
TARA065_bacteria_DCM	Gathering Metagenomics Sequences & Assembly	EAC9	EAC9_TARA065_bacteria_DCM	GCA_002694825.1	NCBI Assembly	GCA_002694825.1	https://www.ncbi.nlm.nih.gov/assembly/GCA_002694825.1	Binning	TOBG_EAC-9	Phylogenetic Assignment	Relative Abundance	5188273.zip	figshare	doi:10.6084/m9.figshare.5188273	http://dx.doi.org/10.6084/m9.figshare.5188273	bacteria	DCM	East African Coastal Current
TARA065_bacteria_mesopelagic	Gathering Metagenomics Sequences & Assembly	EAC9	EAC9_TARA065_bacteria_mesopelagic	GCA_002694825.1	NCBI Assembly	GCA_002694825.1	https://www.ncbi.nlm.nih.gov/assembly/GCA_002694825.1	Binning	TOBG_EAC-9	Phylogenetic Assignment	Relative Abundance	5188273.zip	figshare	doi:10.6084/m9.figshare.5188273	http://dx.doi.org/10.6084/m9.figshare.5188273	bacteria	mesopelagic	East African Coastal Current
TARA065_bacteria_surface	Gathering Metagenomics Sequences & Assembly	EAC9	EAC9_TARA065_bacteria_surface	GCA_002694825.1	NCBI Assembly	GCA_002694825.1	https://www.ncbi.nlm.nih.gov/assembly/GCA_002694825.1	Binning	TOBG_EAC-9	Phylogenetic Assignment	Relative Abundance	5188273.zip	figshare	doi:10.6084/m9.figshare.5188273	http://dx.doi.org/10.6084/m9.figshare.5188273	bacteria	surface	East African Coastal Current
TARA065_girus_DCM	Gathering Metagenomics Sequences & Assembly	EAC9	EAC9_TARA065_girus_DCM	GCA_002694825.1	NCBI Assembly	GCA_002694825.1	https://www.ncbi.nlm.nih.gov/assembly/GCA_002694825.1	Binning	TOBG_EAC-9	Phylogenetic Assignment	Relative Abundance	5188273.zip	figshare	doi:10.6084/m9.figshare.5188273	http://dx.doi.org/10.6084/m9.figshare.5188273	girus	DCM	East African Coastal Current
TARA065_girus_surface	Gathering Metagenomics Sequences & Assembly	EAC9	EAC9_TARA065_girus_surface	GCA_002694825.1	NCBI Assembly	GCA_002694825.1	https://www.ncbi.nlm.nih.gov/assembly/GCA_002694825.1	Binning	TOBG_EAC-9	Phylogenetic Assignment	Relative Abundance	5188273.zip	figshare	doi:10.6084/m9.figshare.5188273	http://dx.doi.org/10.6084/m9.figshare.5188273	girus	surface	East African Coastal Current
TARA065_virus_DCM	Gathering Metagenomics Sequences & Assembly	EAC9	EAC9_TARA065_virus_DCM	GCA_002694825.1	NCBI Assembly	GCA_002694825.1	https://www.ncbi.nlm.nih.gov/assembly/GCA_002694825.1	Binning	TOBG_EAC-9	Phylogenetic Assignment	Relative Abundance	5188273.zip	figshare	doi:10.6084/m9.figshare.5188273	http://dx.doi.org/10.6084/m9.figshare.5188273	virus	DCM	East African Coastal Current
TARA066_bacteria_DCM	Gathering Metagenomics Sequences & Assembly	EAC9	EAC9_TARA066_bacteria_DCM	GCA_002694825.1	NCBI Assembly	GCA_002694825.1	https://www.ncbi.nlm.nih.gov/assembly/GCA_002694825.1	Binning	TOBG_EAC-9	Phylogenetic Assignment	Relative Abundance	5188273.zip	figshare	doi:10.6084/m9.figshare.5188273	http://dx.doi.org/10.6084/m9.figshare.5188273	bacteria	DCM	East African Coastal Current
TARA066_bacteria_surface	Gathering Metagenomics Sequences & Assembly	EAC9	EAC9_TARA066_bacteria_surface	GCA_002694825.1	NCBI Assembly	GCA_002694825.1	https://www.ncbi.nlm.nih.gov/assembly/GCA_002694825.1	Binning	TOBG_EAC-9	Phylogenetic Assignment	Relative Abundance	5188273.zip	figshare	doi:10.6084/m9.figshare.5188273	http://dx.doi.org/10.6084/m9.figshare.5188273	bacteria	surface	East African Coastal Current
TARA066_virus_DCM	Gathering Metagenomics Sequences & Assembly	EAC9	EAC9_TARA066_virus_DCM	GCA_002694825.1	NCBI Assembly	GCA_002694825.1	https://www.ncbi.nlm.nih.gov/assembly/GCA_002694825.1	Binning	TOBG_EAC-9	Phylogenetic Assignment	Relative Abundance	5188273.zip	figshare	doi:10.6084/m9.figshare.5188273	http://dx.doi.org/10.6084/m9.figshare.5188273	virus	DCM	East African Coastal Current
TARA066_virus_surface	Gathering Metagenomics Sequences & Assembly	EAC9	EAC9_TARA066_virus_surface	GCA_002694825.1	NCBI Assembly	GCA_002694825.1	https://www.ncbi.nlm.nih.gov/assembly/GCA_002694825.1	Binning	TOBG_EAC-9	Phylogenetic Assignment	Relative Abundance	5188273.zip	figshare	doi:10.6084/m9.figshare.5188273	http://dx.doi.org/10.6084/m9.figshare.5188273	virus	surface	East African Coastal Current
TARA041_virus_DCM	Gathering Metagenomics Sequences & Assembly	IN1213	IN1213_TARA041_virus_DCM	GCA_002692945.1	NCBI Assembly	GCA_002692945.1	https://www.ncbi.nlm.nih.gov/assembly/GCA_002692945.1	Binning	TOBG_IN-1213	Phylogenetic Assignment	Relative Abundance	5188273.zip	figshare	doi:10.6084/m9.figshare.5188273	http://dx.doi.org/10.6084/m9.figshare.5188273	virus	DCM	Indian Ocean
TARA041_virus_surface	Gathering Metagenomics Sequences & Assembly	IN1213	IN1213_TARA041_virus_surface	GCA_002692945.1	NCBI Assembly	GCA_002692945.1	https://www.ncbi.nlm.nih.gov/assembly/GCA_002692945.1	Binning	TOBG_IN-1213	Phylogenetic Assignment	Relative Abundance	5188273.zip	figshare	doi:10.6084/m9.figshare.5188273	http://dx.doi.org/10.6084/m9.figshare.5188273	virus	surface	Indian Ocean
TARA042_bacteria_DCM	Gathering Metagenomics Sequences & Assembly	IN1213	IN1213_TARA042_bacteria_DCM	GCA_002692945.1	NCBI Assembly	GCA_002692945.1	https://www.ncbi.nlm.nih.gov/assembly/GCA_002692945.1	Binning	TOBG_IN-1213	Phylogenetic Assignment	Relative Abundance	5188273.zip	figshare	doi:10.6084/m9.figshare.5188273	http://dx.doi.org/10.6084/m9.figshare.5188273	bacteria	DCM	Indian Ocean
TARA042_bacteria_surface	Gathering Metagenomics Sequences & Assembly	IN1213	IN1213_TARA042_bacteria_surface	GCA_002692945.1	NCBI Assembly	GCA_002692945.1	https://www.ncbi.nlm.nih.gov/assembly/GCA_002692945.1	Binning	TOBG_IN-1213	Phylogenetic Assignment	Relative Abundance	5188273.zip	figshare	doi:10.6084/m9.figshare.5188273	http://dx.doi.org/10.6084/m9.figshare.5188273	bacteria	surface	Indian Ocean
TARA042_virus_DCM	Gathering Metagenomics Sequences & Assembly	IN1213	IN1213_TARA042_virus_DCM	GCA_002692945.1	NCBI Assembly	GCA_002692945.1	https://www.ncbi.nlm.nih.gov/assembly/GCA_002692945.1	Binning	TOBG_IN-1213	Phylogenetic Assignment	Relative Abundance	5188273.zip	figshare	doi:10.6084/m9.figshare.5188273	http://dx.doi.org/10.6084/m9.figshare.5188273	virus	DCM	Indian Ocean
TARA042_virus_surface	Gathering Metagenomics Sequences & Assembly	IN1213	IN1213_TARA042_virus_surface	GCA_002692945.1	NCBI Assembly	GCA_002692945.1	https://www.ncbi.nlm.nih.gov/assembly/GCA_002692945.1	Binning	TOBG_IN-1213	Phylogenetic Assignment	Relative Abundance	5188273.zip	figshare	doi:10.6084/m9.figshare.5188273	http://dx.doi.org/10.6084/m9.figshare.5188273	virus	surface	Indian Ocean
TARA045_bacteria_surface	Gathering Metagenomics Sequences & Assembly	IN1213	IN1213_TARA045_bacteria_surface	GCA_002692945.1	NCBI Assembly	GCA_002692945.1	https://www.ncbi.nlm.nih.gov/assembly/GCA_002692945.1	Binning	TOBG_IN-1213	Phylogenetic Assignment	Relative Abundance	5188273.zip	figshare	doi:10.6084/m9.figshare.5188273	http://dx.doi.org/10.6084/m9.figshare.5188273	bacteria	surface	Indian Ocean
TARA046_girus_surface	Gathering Metagenomics Sequences & Assembly	IN1213	IN1213_TARA046_girus_surface	GCA_002692945.1	NCBI Assembly	GCA_002692945.1	https://www.ncbi.nlm.nih.gov/assembly/GCA_002692945.1	Binning	TOBG_IN-1213	Phylogenetic Assignment	Relative Abundance	5188273.zip	figshare	doi:10.6084/m9.figshare.5188273	http://dx.doi.org/10.6084/m9.figshare.5188273	girus	surface	Indian Ocean
TARA046_virus_surface	Gathering Metagenomics Sequences & Assembly	IN1213	IN1213_TARA046_virus_surface	GCA_002692945.1	NCBI Assembly	GCA_002692945.1	https://www.ncbi.nlm.nih.gov/assembly/GCA_002692945.1	Binning	TOBG_IN-1213	Phylogenetic Assignment	Relative Abundance	5188273.zip	figshare	doi:10.6084/m9.figshare.5188273	http://dx.doi.org/10.6084/m9.figshare.5188273	virus	surface	Indian Ocean
TARA041_virus_DCM	Gathering Metagenomics Sequences & Assembly	IN1214	IN1214_TARA041_virus_DCM	GCA_002694625.1	NCBI Assembly	GCA_002694625.1	https://www.ncbi.nlm.nih.gov/assembly/GCA_002694625.1	Binning	TOBG_IN-1214	Phylogenetic Assignment	Relative Abundance	5188273.zip	figshare	doi:10.6084/m9.figshare.5188273	http://dx.doi.org/10.6084/m9.figshare.5188273	virus	DCM	Indian Ocean
TARA041_virus_surface	Gathering Metagenomics Sequences & Assembly	IN1214	IN1214_TARA041_virus_surface	GCA_002694625.1	NCBI Assembly	GCA_002694625.1	https://www.ncbi.nlm.nih.gov/assembly/GCA_002694625.1	Binning	TOBG_IN-1214	Phylogenetic Assignment	Relative Abundance	5188273.zip	figshare	doi:10.6084/m9.figshare.5188273	http://dx.doi.org/10.6084/m9.figshare.5188273	virus	surface	Indian Ocean
TARA042_bacteria_DCM	Gathering Metagenomics Sequences & Assembly	IN1214	IN1214_TARA042_bacteria_DCM	GCA_002694625.1	NCBI Assembly	GCA_002694625.1	https://www.ncbi.nlm.nih.gov/assembly/GCA_002694625.1	Binning	TOBG_IN-1214	Phylogenetic Assignment	Relative Abundance	5188273.zip	figshare	doi:10.6084/m9.figshare.5188273	http://dx.doi.org/10.6084/m9.figshare.5188273	bacteria	DCM	Indian Ocean
TARA042_bacteria_surface	Gathering Metagenomics Sequences & Assembly	IN1214	IN1214_TARA042_bacteria_surface	GCA_002694625.1	NCBI Assembly	GCA_002694625.1	https://www.ncbi.nlm.nih.gov/assembly/GCA_002694625.1	Binning	TOBG_IN-1214	Phylogenetic Assignment	Relative Abundance	5188273.zip	figshare	doi:10.6084/m9.figshare.5188273	http://dx.doi.org/10.6084/m9.figshare.5188273	bacteria	surface	Indian Ocean
TARA042_virus_DCM	Gathering Metagenomics Sequences & Assembly	IN1214	IN1214_TARA042_virus_DCM	GCA_002694625.1	NCBI Assembly	GCA_002694625.1	https://www.ncbi.nlm.nih.gov/assembly/GCA_002694625.1	Binning	TOBG_IN-1214	Phylogenetic Assignment	Relative Abundance	5188273.zip	figshare	doi:10.6084/m9.figshare.5188273	http://dx.doi.org/10.6084/m9.figshare.5188273	virus	DCM	Indian Ocean
TARA042_virus_surface	Gathering Metagenomics Sequences & Assembly	IN1214	IN1214_TARA042_virus_surface	GCA_002694625.1	NCBI Assembly	GCA_002694625.1	https://www.ncbi.nlm.nih.gov/assembly/GCA_002694625.1	Binning	TOBG_IN-1214	Phylogenetic Assignment	Relative Abundance	5188273.zip	figshare	doi:10.6084/m9.figshare.5188273	http://dx.doi.org/10.6084/m9.figshare.5188273	virus	surface	Indian Ocean
TARA045_bacteria_surface	Gathering Metagenomics Sequences & Assembly	IN1214	IN1214_TARA045_bacteria_surface	GCA_002694625.1	NCBI Assembly	GCA_002694625.1	https://www.ncbi.nlm.nih.gov/assembly/GCA_002694625.1	Binning	TOBG_IN-1214	Phylogenetic Assignment	Relative Abundance	5188273.zip	figshare	doi:10.6084/m9.figshare.5188273	http://dx.doi.org/10.6084/m9.figshare.5188273	bacteria	surface	Indian Ocean
TARA046_girus_surface	Gathering Metagenomics Sequences & Assembly	IN1214	IN1214_TARA046_girus_surface	GCA_002694625.1	NCBI Assembly	GCA_002694625.1	https://www.ncbi.nlm.nih.gov/assembly/GCA_002694625.1	Binning	TOBG_IN-1214	Phylogenetic Assignment	Relative Abundance	5188273.zip	figshare	doi:10.6084/m9.figshare.5188273	http://dx.doi.org/10.6084/m9.figshare.5188273	girus	surface	Indian Ocean
TARA046_virus_surface	Gathering Metagenomics Sequences & Assembly	IN1214	IN1214_TARA046_virus_surface	GCA_002694625.1	NCBI Assembly	GCA_002694625.1	https://www.ncbi.nlm.nih.gov/assembly/GCA_002694625.1	Binning	TOBG_IN-1214	Phylogenetic Assignment	Relative Abundance	5188273.zip	figshare	doi:10.6084/m9.figshare.5188273	http://dx.doi.org/10.6084/m9.figshare.5188273	virus	surface	Indian Ocean
TARA041_virus_DCM	Gathering Metagenomics Sequences & Assembly	IN919	IN919_TARA041_virus_DCM	GCA_002692545.1	NCBI Assembly	GCA_002692545.1	https://www.ncbi.nlm.nih.gov/assembly/GCA_002692545.1	Binning	TOBG_IN-919	Phylogenetic Assignment	Relative Abundance	5188273.zip	figshare	doi:10.6084/m9.figshare.5188273	http://dx.doi.org/10.6084/m9.figshare.5188273	virus	DCM	Indian Ocean
TARA041_virus_surface	Gathering Metagenomics Sequences & Assembly	IN919	IN919_TARA041_virus_surface	GCA_002692545.1	NCBI Assembly	GCA_002692545.1	https://www.ncbi.nlm.nih.gov/assembly/GCA_002692545.1	Binning	TOBG_IN-919	Phylogenetic Assignment	Relative Abundance	5188273.zip	figshare	doi:10.6084/m9.figshare.5188273	http://dx.doi.org/10.6084/m9.figshare.5188273	virus	surface	Indian Ocean
TARA042_bacteria_DCM	Gathering Metagenomics Sequences & Assembly	IN919	IN919_TARA042_bacteria_DCM	GCA_002692545.1	NCBI Assembly	GCA_002692545.1	https://www.ncbi.nlm.nih.gov/assembly/GCA_002692545.1	Binning	TOBG_IN-919	Phylogenetic Assignment	Relative Abundance	5188273.zip	figshare	doi:10.6084/m9.figshare.5188273	http://dx.doi.org/10.6084/m9.figshare.5188273	bacteria	DCM	Indian Ocean
TARA042_bacteria_surface	Gathering Metagenomics Sequences & Assembly	IN919	IN919_TARA042_bacteria_surface	GCA_002692545.1	NCBI Assembly	GCA_002692545.1	https://www.ncbi.nlm.nih.gov/assembly/GCA_002692545.1	Binning	TOBG_IN-919	Phylogenetic Assignment	Relative Abundance	5188273.zip	figshare	doi:10.6084/m9.figshare.5188273	http://dx.doi.org/10.6084/m9.figshare.5188273	bacteria	surface	Indian Ocean
TARA042_virus_DCM	Gathering Metagenomics Sequences & Assembly	IN919	IN919_TARA042_virus_DCM	GCA_002692545.1	NCBI Assembly	GCA_002692545.1	https://www.ncbi.nlm.nih.gov/assembly/GCA_002692545.1	Binning	TOBG_IN-919	Phylogenetic Assignment	Relative Abundance	5188273.zip	figshare	doi:10.6084/m9.figshare.5188273	http://dx.doi.org/10.6084/m9.figshare.5188273	virus	DCM	Indian Ocean
TARA042_virus_surface	Gathering Metagenomics Sequences & Assembly	IN919	IN919_TARA042_virus_surface	GCA_002692545.1	NCBI Assembly	GCA_002692545.1	https://www.ncbi.nlm.nih.gov/assembly/GCA_002692545.1	Binning	TOBG_IN-919	Phylogenetic Assignment	Relative Abundance	5188273.zip	figshare	doi:10.6084/m9.figshare.5188273	http://dx.doi.org/10.6084/m9.figshare.5188273	virus	surface	Indian Ocean
TARA045_bacteria_surface	Gathering Metagenomics Sequences & Assembly	IN919	IN919_TARA045_bacteria_surface	GCA_002692545.1	NCBI Assembly	GCA_002692545.1	https://www.ncbi.nlm.nih.gov/assembly/GCA_002692545.1	Binning	TOBG_IN-919	Phylogenetic Assignment	Relative Abundance	5188273.zip	figshare	doi:10.6084/m9.figshare.5188273	http://dx.doi.org/10.6084/m9.figshare.5188273	bacteria	surface	Indian Ocean
TARA046_girus_surface	Gathering Metagenomics Sequences & Assembly	IN919	IN919_TARA046_girus_surface	GCA_002692545.1	NCBI Assembly	GCA_002692545.1	https://www.ncbi.nlm.nih.gov/assembly/GCA_002692545.1	Binning	TOBG_IN-919	Phylogenetic Assignment	Relative Abundance	5188273.zip	figshare	doi:10.6084/m9.figshare.5188273	http://dx.doi.org/10.6084/m9.figshare.5188273	girus	surface	Indian Ocean
TARA046_virus_surface	Gathering Metagenomics Sequences & Assembly	IN919	IN919_TARA046_virus_surface	GCA_002692545.1	NCBI Assembly	GCA_002692545.1	https://www.ncbi.nlm.nih.gov/assembly/GCA_002692545.1	Binning	TOBG_IN-919	Phylogenetic Assignment	Relative Abundance	5188273.zip	figshare	doi:10.6084/m9.figshare.5188273	http://dx.doi.org/10.6084/m9.figshare.5188273	virus	surface	Indian Ocean
TARA041_virus_DCM	Gathering Metagenomics Sequences & Assembly	IN924	IN924_TARA041_virus_DCM	GCA_002693885.1	NCBI Assembly	GCA_002693885.1	https://www.ncbi.nlm.nih.gov/assembly/GCA_002693885.1	Binning	TOBG_IN-924	Phylogenetic Assignment	Relative Abundance	5188273.zip	figshare	doi:10.6084/m9.figshare.5188273	http://dx.doi.org/10.6084/m9.figshare.5188273	virus	DCM	Indian Ocean
TARA041_virus_surface	Gathering Metagenomics Sequences & Assembly	IN924	IN924_TARA041_virus_surface	GCA_002693885.1	NCBI Assembly	GCA_002693885.1	https://www.ncbi.nlm.nih.gov/assembly/GCA_002693885.1	Binning	TOBG_IN-924	Phylogenetic Assignment	Relative Abundance	5188273.zip	figshare	doi:10.6084/m9.figshare.5188273	http://dx.doi.org/10.6084/m9.figshare.5188273	virus	surface	Indian Ocean
TARA042_bacteria_DCM	Gathering Metagenomics Sequences & Assembly	IN924	IN924_TARA042_bacteria_DCM	GCA_002693885.1	NCBI Assembly	GCA_002693885.1	https://www.ncbi.nlm.nih.gov/assembly/GCA_002693885.1	Binning	TOBG_IN-924	Phylogenetic Assignment	Relative Abundance	5188273.zip	figshare	doi:10.6084/m9.figshare.5188273	http://dx.doi.org/10.6084/m9.figshare.5188273	bacteria	DCM	Indian Ocean
TARA042_bacteria_surface	Gathering Metagenomics Sequences & Assembly	IN924	IN924_TARA042_bacteria_surface	GCA_002693885.1	NCBI Assembly	GCA_002693885.1	https://www.ncbi.nlm.nih.gov/assembly/GCA_002693885.1	Binning	TOBG_IN-924	Phylogenetic Assignment	Relative Abundance	5188273.zip	figshare	doi:10.6084/m9.figshare.5188273	http://dx.doi.org/10.6084/m9.figshare.5188273	bacteria	surface	Indian Ocean
TARA042_virus_DCM	Gathering Metagenomics Sequences & Assembly	IN924	IN924_TARA042_virus_DCM	GCA_002693885.1	NCBI Assembly	GCA_002693885.1	https://www.ncbi.nlm.nih.gov/assembly/GCA_002693885.1	Binning	TOBG_IN-924	Phylogenetic Assignment	Relative Abundance	5188273.zip	figshare	doi:10.6084/m9.figshare.5188273	http://dx.doi.org/10.6084/m9.figshare.5188273	virus	DCM	Indian Ocean
TARA042_virus_surface	Gathering Metagenomics Sequences & Assembly	IN924	IN924_TARA042_virus_surface	GCA_002693885.1	NCBI Assembly	GCA_002693885.1	https://www.ncbi.nlm.nih.gov/assembly/GCA_002693885.1	Binning	TOBG_IN-924	Phylogenetic Assignment	Relative Abundance	5188273.zip	figshare	doi:10.6084/m9.figshare.5188273	http://dx.doi.org/10.6084/m9.figshare.5188273	virus	surface	Indian Ocean
TARA045_bacteria_surface	Gathering Metagenomics Sequences & Assembly	IN924	IN924_TARA045_bacteria_surface	GCA_002693885.1	NCBI Assembly	GCA_002693885.1	https://www.ncbi.nlm.nih.gov/assembly/GCA_002693885.1	Binning	TOBG_IN-924	Phylogenetic Assignment	Relative Abundance	5188273.zip	figshare	doi:10.6084/m9.figshare.5188273	http://dx.doi.org/10.6084/m9.figshare.5188273	bacteria	surface	Indian Ocean
TARA046_girus_surface	Gathering Metagenomics Sequences & Assembly	IN924	IN924_TARA046_girus_surface	GCA_002693885.1	NCBI Assembly	GCA_002693885.1	https://www.ncbi.nlm.nih.gov/assembly/GCA_002693885.1	Binning	TOBG_IN-924	Phylogenetic Assignment	Relative Abundance	5188273.zip	figshare	doi:10.6084/m9.figshare.5188273	http://dx.doi.org/10.6084/m9.figshare.5188273	girus	surface	Indian Ocean
TARA046_virus_surface	Gathering Metagenomics Sequences & Assembly	IN924	IN924_TARA046_virus_surface	GCA_002693885.1	NCBI Assembly	GCA_002693885.1	https://www.ncbi.nlm.nih.gov/assembly/GCA_002693885.1	Binning	TOBG_IN-924	Phylogenetic Assignment	Relative Abundance	5188273.zip	figshare	doi:10.6084/m9.figshare.5188273	http://dx.doi.org/10.6084/m9.figshare.5188273	virus	surface	Indian Ocean
TARA007_girus_DCM	Gathering Metagenomics Sequences & Assembly	MED569	MED569_TARA007_girus_DCM	GCA_002691865.1	NCBI Assembly	GCA_002691865.1	https://www.ncbi.nlm.nih.gov/assembly/GCA_002691865.1	Binning	TOBG_MED-569	Phylogenetic Assignment	Relative Abundance	5188273.zip	figshare	doi:10.6084/m9.figshare.5188273	http://dx.doi.org/10.6084/m9.figshare.5188273	girus	DCM	Mediterranean
TARA007_girus_surface	Gathering Metagenomics Sequences & Assembly	MED569	MED569_TARA007_girus_surface	GCA_002691865.1	NCBI Assembly	GCA_002691865.1	https://www.ncbi.nlm.nih.gov/assembly/GCA_002691865.1	Binning	TOBG_MED-569	Phylogenetic Assignment	Relative Abundance	5188273.zip	figshare	doi:10.6084/m9.figshare.5188273	http://dx.doi.org/10.6084/m9.figshare.5188273	girus	surface	Mediterranean
TARA007_protistan_DCM	Gathering Metagenomics Sequences & Assembly	MED569	MED569_TARA007_protistan_DCM	GCA_002691865.1	NCBI Assembly	GCA_002691865.1	https://www.ncbi.nlm.nih.gov/assembly/GCA_002691865.1	Binning	TOBG_MED-569	Phylogenetic Assignment	Relative Abundance	5188273.zip	figshare	doi:10.6084/m9.figshare.5188273	http://dx.doi.org/10.6084/m9.figshare.5188273	protistan	DCM	Mediterranean
TARA007_protistan_surface	Gathering Metagenomics Sequences & Assembly	MED569	MED569_TARA007_protistan_surface	GCA_002691865.1	NCBI Assembly	GCA_002691865.1	https://www.ncbi.nlm.nih.gov/assembly/GCA_002691865.1	Binning	TOBG_MED-569	Phylogenetic Assignment	Relative Abundance	5188273.zip	figshare	doi:10.6084/m9.figshare.5188273	http://dx.doi.org/10.6084/m9.figshare.5188273	protistan	surface	Mediterranean
TARA009_girus_DCM	Gathering Metagenomics Sequences & Assembly	MED569	MED569_TARA009_girus_DCM	GCA_002691865.1	NCBI Assembly	GCA_002691865.1	https://www.ncbi.nlm.nih.gov/assembly/GCA_002691865.1	Binning	TOBG_MED-569	Phylogenetic Assignment	Relative Abundance	5188273.zip	figshare	doi:10.6084/m9.figshare.5188273	http://dx.doi.org/10.6084/m9.figshare.5188273	girus	DCM	Mediterranean
TARA009_girus_surface	Gathering Metagenomics Sequences & Assembly	MED569	MED569_TARA009_girus_surface	GCA_002691865.1	NCBI Assembly	GCA_002691865.1	https://www.ncbi.nlm.nih.gov/assembly/GCA_002691865.1	Binning	TOBG_MED-569	Phylogenetic Assignment	Relative Abundance	5188273.zip	figshare	doi:10.6084/m9.figshare.5188273	http://dx.doi.org/10.6084/m9.figshare.5188273	girus	surface	Mediterranean
TARA009_protistan_DCM	Gathering Metagenomics Sequences & Assembly	MED569	MED569_TARA009_protistan_DCM	GCA_002691865.1	NCBI Assembly	GCA_002691865.1	https://www.ncbi.nlm.nih.gov/assembly/GCA_002691865.1	Binning	TOBG_MED-569	Phylogenetic Assignment	Relative Abundance	5188273.zip	figshare	doi:10.6084/m9.figshare.5188273	http://dx.doi.org/10.6084/m9.figshare.5188273	protistan	DCM	Mediterranean
TARA009_protistan_surface	Gathering Metagenomics Sequences & Assembly	MED569	MED569_TARA009_protistan_surface	GCA_002691865.1	NCBI Assembly	GCA_002691865.1	https://www.ncbi.nlm.nih.gov/assembly/GCA_002691865.1	Binning	TOBG_MED-569	Phylogenetic Assignment	Relative Abundance	5188273.zip	figshare	doi:10.6084/m9.figshare.5188273	http://dx.doi.org/10.6084/m9.figshare.5188273	protistan	surface	Mediterranean
TARA018_bacteria_DCM	Gathering Metagenomics Sequences & Assembly	MED569	MED569_TARA018_bacteria_DCM	GCA_002691865.1	NCBI Assembly	GCA_002691865.1	https://www.ncbi.nlm.nih.gov/assembly/GCA_002691865.1	Binning	TOBG_MED-569	Phylogenetic Assignment	Relative Abundance	5188273.zip	figshare	doi:10.6084/m9.figshare.5188273	http://dx.doi.org/10.6084/m9.figshare.5188273	bacteria	DCM	Mediterranean
TARA018_bacteria_surface	Gathering Metagenomics Sequences & Assembly	MED569	MED569_TARA018_bacteria_surface	GCA_002691865.1	NCBI Assembly	GCA_002691865.1	https://www.ncbi.nlm.nih.gov/assembly/GCA_002691865.1	Binning	TOBG_MED-569	Phylogenetic Assignment	Relative Abundance	5188273.zip	figshare	doi:10.6084/m9.figshare.5188273	http://dx.doi.org/10.6084/m9.figshare.5188273	bacteria	surface	Mediterranean
TARA023_bacteria_DCM	Gathering Metagenomics Sequences & Assembly	MED569	MED569_TARA023_bacteria_DCM	GCA_002691865.1	NCBI Assembly	GCA_002691865.1	https://www.ncbi.nlm.nih.gov/assembly/GCA_002691865.1	Binning	TOBG_MED-569	Phylogenetic Assignment	Relative Abundance	5188273.zip	figshare	doi:10.6084/m9.figshare.5188273	http://dx.doi.org/10.6084/m9.figshare.5188273	bacteria	DCM	Mediterranean
TARA023_bacteria_surface	Gathering Metagenomics Sequences & Assembly	MED569	MED569_TARA023_bacteria_surface	GCA_002691865.1	NCBI Assembly	GCA_002691865.1	https://www.ncbi.nlm.nih.gov/assembly/GCA_002691865.1	Binning	TOBG_MED-569	Phylogenetic Assignment	Relative Abundance	5188273.zip	figshare	doi:10.6084/m9.figshare.5188273	http://dx.doi.org/10.6084/m9.figshare.5188273	bacteria	surface	Mediterranean
TARA023_protistan_DCM	Gathering Metagenomics Sequences & Assembly	MED569	MED569_TARA023_protistan_DCM	GCA_002691865.1	NCBI Assembly	GCA_002691865.1	https://www.ncbi.nlm.nih.gov/assembly/GCA_002691865.1	Binning	TOBG_MED-569	Phylogenetic Assignment	Relative Abundance	5188273.zip	figshare	doi:10.6084/m9.figshare.5188273	http://dx.doi.org/10.6084/m9.figshare.5188273	protistan	DCM	Mediterranean
TARA023_protistan_surface	Gathering Metagenomics Sequences & Assembly	MED569	MED569_TARA023_protistan_surface	GCA_002691865.1	NCBI Assembly	GCA_002691865.1	https://www.ncbi.nlm.nih.gov/assembly/GCA_002691865.1	Binning	TOBG_MED-569	Phylogenetic Assignment	Relative Abundance	5188273.zip	figshare	doi:10.6084/m9.figshare.5188273	http://dx.doi.org/10.6084/m9.figshare.5188273	protistan	surface	Mediterranean
TARA025_bacteria_DCM	Gathering Metagenomics Sequences & Assembly	MED569	MED569_TARA025_bacteria_DCM	GCA_002691865.1	NCBI Assembly	GCA_002691865.1	https://www.ncbi.nlm.nih.gov/assembly/GCA_002691865.1	Binning	TOBG_MED-569	Phylogenetic Assignment	Relative Abundance	5188273.zip	figshare	doi:10.6084/m9.figshare.5188273	http://dx.doi.org/10.6084/m9.figshare.5188273	bacteria	DCM	Mediterranean
TARA025_bacteria_surface	Gathering Metagenomics Sequences & Assembly	MED569	MED569_TARA025_bacteria_surface	GCA_002691865.1	NCBI Assembly	GCA_002691865.1	https://www.ncbi.nlm.nih.gov/assembly/GCA_002691865.1	Binning	TOBG_MED-569	Phylogenetic Assignment	Relative Abundance	5188273.zip	figshare	doi:10.6084/m9.figshare.5188273	http://dx.doi.org/10.6084/m9.figshare.5188273	bacteria	surface	Mediterranean
TARA030_bacteria_DCM	Gathering Metagenomics Sequences & Assembly	MED569	MED569_TARA030_bacteria_DCM	GCA_002691865.1	NCBI Assembly	GCA_002691865.1	https://www.ncbi.nlm.nih.gov/assembly/GCA_002691865.1	Binning	TOBG_MED-569	Phylogenetic Assignment	Relative Abundance	5188273.zip	figshare	doi:10.6084/m9.figshare.5188273	http://dx.doi.org/10.6084/m9.figshare.5188273	bacteria	DCM	Mediterranean
TARA030_bacteria_surface	Gathering Metagenomics Sequences & Assembly	MED569	MED569_TARA030_bacteria_surface	GCA_002691865.1	NCBI Assembly	GCA_002691865.1	https://www.ncbi.nlm.nih.gov/assembly/GCA_002691865.1	Binning	TOBG_MED-569	Phylogenetic Assignment	Relative Abundance	5188273.zip	figshare	doi:10.6084/m9.figshare.5188273	http://dx.doi.org/10.6084/m9.figshare.5188273	bacteria	surface	Mediterranean
TARA030_protistan_DCM	Gathering Metagenomics Sequences & Assembly	MED569	MED569_TARA030_protistan_DCM	GCA_002691865.1	NCBI Assembly	GCA_002691865.1	https://www.ncbi.nlm.nih.gov/assembly/GCA_002691865.1	Binning	TOBG_MED-569	Phylogenetic Assignment	Relative Abundance	5188273.zip	figshare	doi:10.6084/m9.figshare.5188273	http://dx.doi.org/10.6084/m9.figshare.5188273	protistan	DCM	Mediterranean
TARA030_protistan_surface	Gathering Metagenomics Sequences & Assembly	MED569	MED569_TARA030_protistan_surface	GCA_002691865.1	NCBI Assembly	GCA_002691865.1	https://www.ncbi.nlm.nih.gov/assembly/GCA_002691865.1	Binning	TOBG_MED-569	Phylogenetic Assignment	Relative Abundance	5188273.zip	figshare	doi:10.6084/m9.figshare.5188273	http://dx.doi.org/10.6084/m9.figshare.5188273	protistan	surface	Mediterranean
TARA007_girus_DCM	Gathering Metagenomics Sequences & Assembly	MED867	MED867_TARA007_girus_DCM	GCA_002703045.1	NCBI Assembly	GCA_002703045.1	https://www.ncbi.nlm.nih.gov/assembly/GCA_002703045.1	Binning	TOBG_MED-867	Phylogenetic Assignment	Relative Abundance	5188273.zip	figshare	doi:10.6084/m9.figshare.5188273	http://dx.doi.org/10.6084/m9.figshare.5188273	girus	DCM	Mediterranean
TARA007_girus_surface	Gathering Metagenomics Sequences & Assembly	MED867	MED867_TARA007_girus_surface	GCA_002703045.1	NCBI Assembly	GCA_002703045.1	https://www.ncbi.nlm.nih.gov/assembly/GCA_002703045.1	Binning	TOBG_MED-867	Phylogenetic Assignment	Relative Abundance	5188273.zip	figshare	doi:10.6084/m9.figshare.5188273	http://dx.doi.org/10.6084/m9.figshare.5188273	girus	surface	Mediterranean
TARA007_protistan_DCM	Gathering Metagenomics Sequences & Assembly	MED867	MED867_TARA007_protistan_DCM	GCA_002703045.1	NCBI Assembly	GCA_002703045.1	https://www.ncbi.nlm.nih.gov/assembly/GCA_002703045.1	Binning	TOBG_MED-867	Phylogenetic Assignment	Relative Abundance	5188273.zip	figshare	doi:10.6084/m9.figshare.5188273	http://dx.doi.org/10.6084/m9.figshare.5188273	protistan	DCM	Mediterranean
TARA007_protistan_surface	Gathering Metagenomics Sequences & Assembly	MED867	MED867_TARA007_protistan_surface	GCA_002703045.1	NCBI Assembly	GCA_002703045.1	https://www.ncbi.nlm.nih.gov/assembly/GCA_002703045.1	Binning	TOBG_MED-867	Phylogenetic Assignment	Relative Abundance	5188273.zip	figshare	doi:10.6084/m9.figshare.5188273	http://dx.doi.org/10.6084/m9.figshare.5188273	protistan	surface	Mediterranean
TARA009_girus_DCM	Gathering Metagenomics Sequences & Assembly	MED867	MED867_TARA009_girus_DCM	GCA_002703045.1	NCBI Assembly	GCA_002703045.1	https://www.ncbi.nlm.nih.gov/assembly/GCA_002703045.1	Binning	TOBG_MED-867	Phylogenetic Assignment	Relative Abundance	5188273.zip	figshare	doi:10.6084/m9.figshare.5188273	http://dx.doi.org/10.6084/m9.figshare.5188273	girus	DCM	Mediterranean
TARA009_girus_surface	Gathering Metagenomics Sequences & Assembly	MED867	MED867_TARA009_girus_surface	GCA_002703045.1	NCBI Assembly	GCA_002703045.1	https://www.ncbi.nlm.nih.gov/assembly/GCA_002703045.1	Binning	TOBG_MED-867	Phylogenetic Assignment	Relative Abundance	5188273.zip	figshare	doi:10.6084/m9.figshare.5188273	http://dx.doi.org/10.6084/m9.figshare.5188273	girus	surface	Mediterranean
TARA009_protistan_DCM	Gathering Metagenomics Sequences & Assembly	MED867	MED867_TARA009_protistan_DCM	GCA_002703045.1	NCBI Assembly	GCA_002703045.1	https://www.ncbi.nlm.nih.gov/assembly/GCA_002703045.1	Binning	TOBG_MED-867	Phylogenetic Assignment	Relative Abundance	5188273.zip	figshare	doi:10.6084/m9.figshare.5188273	http://dx.doi.org/10.6084/m9.figshare.5188273	protistan	DCM	Mediterranean
TARA009_protistan_surface	Gathering Metagenomics Sequences & Assembly	MED867	MED867_TARA009_protistan_surface	GCA_002703045.1	NCBI Assembly	GCA_002703045.1	https://www.ncbi.nlm.nih.gov/assembly/GCA_002703045.1	Binning	TOBG_MED-867	Phylogenetic Assignment	Relative Abundance	5188273.zip	figshare	doi:10.6084/m9.figshare.5188273	http://dx.doi.org/10.6084/m9.figshare.5188273	protistan	surface	Mediterranean
TARA018_bacteria_DCM	Gathering Metagenomics Sequences & Assembly	MED867	MED867_TARA018_bacteria_DCM	GCA_002703045.1	NCBI Assembly	GCA_002703045.1	https://www.ncbi.nlm.nih.gov/assembly/GCA_002703045.1	Binning	TOBG_MED-867	Phylogenetic Assignment	Relative Abundance	5188273.zip	figshare	doi:10.6084/m9.figshare.5188273	http://dx.doi.org/10.6084/m9.figshare.5188273	bacteria	DCM	Mediterranean
TARA018_bacteria_surface	Gathering Metagenomics Sequences & Assembly	MED867	MED867_TARA018_bacteria_surface	GCA_002703045.1	NCBI Assembly	GCA_002703045.1	https://www.ncbi.nlm.nih.gov/assembly/GCA_002703045.1	Binning	TOBG_MED-867	Phylogenetic Assignment	Relative Abundance	5188273.zip	figshare	doi:10.6084/m9.figshare.5188273	http://dx.doi.org/10.6084/m9.figshare.5188273	bacteria	surface	Mediterranean
TARA023_bacteria_DCM	Gathering Metagenomics Sequences & Assembly	MED867	MED867_TARA023_bacteria_DCM	GCA_002703045.1	NCBI Assembly	GCA_002703045.1	https://www.ncbi.nlm.nih.gov/assembly/GCA_002703045.1	Binning	TOBG_MED-867	Phylogenetic Assignment	Relative Abundance	5188273.zip	figshare	doi:10.6084/m9.figshare.5188273	http://dx.doi.org/10.6084/m9.figshare.5188273	bacteria	DCM	Mediterranean
TARA023_bacteria_surface	Gathering Metagenomics Sequences & Assembly	MED867	MED867_TARA023_bacteria_surface	GCA_002703045.1	NCBI Assembly	GCA_002703045.1	https://www.ncbi.nlm.nih.gov/assembly/GCA_002703045.1	Binning	TOBG_MED-867	Phylogenetic Assignment	Relative Abundance	5188273.zip	figshare	doi:10.6084/m9.figshare.5188273	http://dx.doi.org/10.6084/m9.figshare.5188273	bacteria	surface	Mediterranean
TARA023_protistan_DCM	Gathering Metagenomics Sequences & Assembly	MED867	MED867_TARA023_protistan_DCM	GCA_002703045.1	NCBI Assembly	GCA_002703045.1	https://www.ncbi.nlm.nih.gov/assembly/GCA_002703045.1	Binning	TOBG_MED-867	Phylogenetic Assignment	Relative Abundance	5188273.zip	figshare	doi:10.6084/m9.figshare.5188273	http://dx.doi.org/10.6084/m9.figshare.5188273	protistan	DCM	Mediterranean
TARA023_protistan_surface	Gathering Metagenomics Sequences & Assembly	MED867	MED867_TARA023_protistan_surface	GCA_002703045.1	NCBI Assembly	GCA_002703045.1	https://www.ncbi.nlm.nih.gov/assembly/GCA_002703045.1	Binning	TOBG_MED-867	Phylogenetic Assignment	Relative Abundance	5188273.zip	figshare	doi:10.6084/m9.figshare.5188273	http://dx.doi.org/10.6084/m9.figshare.5188273	protistan	surface	Mediterranean
TARA025_bacteria_DCM	Gathering Metagenomics Sequences & Assembly	MED867	MED867_TARA025_bacteria_DCM	GCA_002703045.1	NCBI Assembly	GCA_002703045.1	https://www.ncbi.nlm.nih.gov/assembly/GCA_002703045.1	Binning	TOBG_MED-867	Phylogenetic Assignment	Relative Abundance	5188273.zip	figshare	doi:10.6084/m9.figshare.5188273	http://dx.doi.org/10.6084/m9.figshare.5188273	bacteria	DCM	Mediterranean
TARA025_bacteria_surface	Gathering Metagenomics Sequences & Assembly	MED867	MED867_TARA025_bacteria_surface	GCA_002703045.1	NCBI Assembly	GCA_002703045.1	https://www.ncbi.nlm.nih.gov/assembly/GCA_002703045.1	Binning	TOBG_MED-867	Phylogenetic Assignment	Relative Abundance	5188273.zip	figshare	doi:10.6084/m9.figshare.5188273	http://dx.doi.org/10.6084/m9.figshare.5188273	bacteria	surface	Mediterranean
TARA030_bacteria_DCM	Gathering Metagenomics Sequences & Assembly	MED867	MED867_TARA030_bacteria_DCM	GCA_002703045.1	NCBI Assembly	GCA_002703045.1	https://www.ncbi.nlm.nih.gov/assembly/GCA_002703045.1	Binning	TOBG_MED-867	Phylogenetic Assignment	Relative Abundance	5188273.zip	figshare	doi:10.6084/m9.figshare.5188273	http://dx.doi.org/10.6084/m9.figshare.5188273	bacteria	DCM	Mediterranean
TARA030_bacteria_surface	Gathering Metagenomics Sequences & Assembly	MED867	MED867_TARA030_bacteria_surface	GCA_002703045.1	NCBI Assembly	GCA_002703045.1	https://www.ncbi.nlm.nih.gov/assembly/GCA_002703045.1	Binning	TOBG_MED-867	Phylogenetic Assignment	Relative Abundance	5188273.zip	figshare	doi:10.6084/m9.figshare.5188273	http://dx.doi.org/10.6084/m9.figshare.5188273	bacteria	surface	Mediterranean
TARA030_protistan_DCM	Gathering Metagenomics Sequences & Assembly	MED867	MED867_TARA030_protistan_DCM	GCA_002703045.1	NCBI Assembly	GCA_002703045.1	https://www.ncbi.nlm.nih.gov/assembly/GCA_002703045.1	Binning	TOBG_MED-867	Phylogenetic Assignment	Relative Abundance	5188273.zip	figshare	doi:10.6084/m9.figshare.5188273	http://dx.doi.org/10.6084/m9.figshare.5188273	protistan	DCM	Mediterranean
TARA030_protistan_surface	Gathering Metagenomics Sequences & Assembly	MED867	MED867_TARA030_protistan_surface	GCA_002703045.1	NCBI Assembly	GCA_002703045.1	https://www.ncbi.nlm.nih.gov/assembly/GCA_002703045.1	Binning	TOBG_MED-867	Phylogenetic Assignment	Relative Abundance	5188273.zip	figshare	doi:10.6084/m9.figshare.5188273	http://dx.doi.org/10.6084/m9.figshare.5188273	protistan	surface	Mediterranean
TARA004_bacteria_DCM	Gathering Metagenomics Sequences & Assembly	NAT100	NAT100_TARA004_bacteria_DCM	GCA_002699725.1	NCBI Assembly	GCA_002699725.1	https://www.ncbi.nlm.nih.gov/assembly/GCA_002699725.1	Binning	TOBG_NAT-100	Phylogenetic Assignment	Relative Abundance	5188273.zip	figshare	doi:10.6084/m9.figshare.5188273	http://dx.doi.org/10.6084/m9.figshare.5188273	bacteria	DCM	North Atlantic
TARA004_bacteria_surface	Gathering Metagenomics Sequences & Assembly	NAT100	NAT100_TARA004_bacteria_surface	GCA_002699725.1	NCBI Assembly	GCA_002699725.1	https://www.ncbi.nlm.nih.gov/assembly/GCA_002699725.1	Binning	TOBG_NAT-100	Phylogenetic Assignment	Relative Abundance	5188273.zip	figshare	doi:10.6084/m9.figshare.5188273	http://dx.doi.org/10.6084/m9.figshare.5188273	bacteria	surface	North Atlantic
TARA141_bacteria_surface	Gathering Metagenomics Sequences & Assembly	NAT100	NAT100_TARA141_bacteria_surface	GCA_002699725.1	NCBI Assembly	GCA_002699725.1	https://www.ncbi.nlm.nih.gov/assembly/GCA_002699725.1	Binning	TOBG_NAT-100	Phylogenetic Assignment	Relative Abundance	5188273.zip	figshare	doi:10.6084/m9.figshare.5188273	http://dx.doi.org/10.6084/m9.figshare.5188273	bacteria	surface	North Atlantic
TARA142_bacteria_DCM	Gathering Metagenomics Sequences & Assembly	NAT100	NAT100_TARA142_bacteria_DCM	GCA_002699725.1	NCBI Assembly	GCA_002699725.1	https://www.ncbi.nlm.nih.gov/assembly/GCA_002699725.1	Binning	TOBG_NAT-100	Phylogenetic Assignment	Relative Abundance	5188273.zip	figshare	doi:10.6084/m9.figshare.5188273	http://dx.doi.org/10.6084/m9.figshare.5188273	bacteria	DCM	North Atlantic
TARA142_bacteria_mesopelagic	Gathering Metagenomics Sequences & Assembly	NAT100	NAT100_TARA142_bacteria_mesopelagic	GCA_002699725.1	NCBI Assembly	GCA_002699725.1	https://www.ncbi.nlm.nih.gov/assembly/GCA_002699725.1	Binning	TOBG_NAT-100	Phylogenetic Assignment	Relative Abundance	5188273.zip	figshare	doi:10.6084/m9.figshare.5188273	http://dx.doi.org/10.6084/m9.figshare.5188273	bacteria	mesopelagic	North Atlantic
TARA142_bacteria_surface	Gathering Metagenomics Sequences & Assembly	NAT100	NAT100_TARA142_bacteria_surface	GCA_002699725.1	NCBI Assembly	GCA_002699725.1	https://www.ncbi.nlm.nih.gov/assembly/GCA_002699725.1	Binning	TOBG_NAT-100	Phylogenetic Assignment	Relative Abundance	5188273.zip	figshare	doi:10.6084/m9.figshare.5188273	http://dx.doi.org/10.6084/m9.figshare.5188273	bacteria	surface	North Atlantic
TARA145_bacteria_mesopelagic	Gathering Metagenomics Sequences & Assembly	NAT100	NAT100_TARA145_bacteria_mesopelagic	GCA_002699725.1	NCBI Assembly	GCA_002699725.1	https://www.ncbi.nlm.nih.gov/assembly/GCA_002699725.1	Binning	TOBG_NAT-100	Phylogenetic Assignment	Relative Abundance	5188273.zip	figshare	doi:10.6084/m9.figshare.5188273	http://dx.doi.org/10.6084/m9.figshare.5188273	bacteria	mesopelagic	North Atlantic
TARA145_bacteria_surface	Gathering Metagenomics Sequences & Assembly	NAT100	NAT100_TARA145_bacteria_surface	GCA_002699725.1	NCBI Assembly	GCA_002699725.1	https://www.ncbi.nlm.nih.gov/assembly/GCA_002699725.1	Binning	TOBG_NAT-100	Phylogenetic Assignment	Relative Abundance	5188273.zip	figshare	doi:10.6084/m9.figshare.5188273	http://dx.doi.org/10.6084/m9.figshare.5188273	bacteria	surface	North Atlantic
TARA146_bacteria_mesopelagic	Gathering Metagenomics Sequences & Assembly	NAT100	NAT100_TARA146_bacteria_mesopelagic	GCA_002699725.1	NCBI Assembly	GCA_002699725.1	https://www.ncbi.nlm.nih.gov/assembly/GCA_002699725.1	Binning	TOBG_NAT-100	Phylogenetic Assignment	Relative Abundance	5188273.zip	figshare	doi:10.6084/m9.figshare.5188273	http://dx.doi.org/10.6084/m9.figshare.5188273	bacteria	mesopelagic	North Atlantic
TARA146_bacteria_surface	Gathering Metagenomics Sequences & Assembly	NAT100	NAT100_TARA146_bacteria_surface	GCA_002699725.1	NCBI Assembly	GCA_002699725.1	https://www.ncbi.nlm.nih.gov/assembly/GCA_002699725.1	Binning	TOBG_NAT-100	Phylogenetic Assignment	Relative Abundance	5188273.zip	figshare	doi:10.6084/m9.figshare.5188273	http://dx.doi.org/10.6084/m9.figshare.5188273	bacteria	surface	North Atlantic
TARA146_protistan_mesopelagic	Gathering Metagenomics Sequences & Assembly	NAT100	NAT100_TARA146_protistan_mesopelagic	GCA_002699725.1	NCBI Assembly	GCA_002699725.1	https://www.ncbi.nlm.nih.gov/assembly/GCA_002699725.1	Binning	TOBG_NAT-100	Phylogenetic Assignment	Relative Abundance	5188273.zip	figshare	doi:10.6084/m9.figshare.5188273	http://dx.doi.org/10.6084/m9.figshare.5188273	protistan	mesopelagic	North Atlantic
TARA146_protistan_surface	Gathering Metagenomics Sequences & Assembly	NAT100	NAT100_TARA146_protistan_surface	GCA_002699725.1	NCBI Assembly	GCA_002699725.1	https://www.ncbi.nlm.nih.gov/assembly/GCA_002699725.1	Binning	TOBG_NAT-100	Phylogenetic Assignment	Relative Abundance	5188273.zip	figshare	doi:10.6084/m9.figshare.5188273	http://dx.doi.org/10.6084/m9.figshare.5188273	protistan	surface	North Atlantic
TARA148_protistan_surface	Gathering Metagenomics Sequences & Assembly	NAT100	NAT100_TARA148_protistan_surface	GCA_002699725.1	NCBI Assembly	GCA_002699725.1	https://www.ncbi.nlm.nih.gov/assembly/GCA_002699725.1	Binning	TOBG_NAT-100	Phylogenetic Assignment	Relative Abundance	5188273.zip	figshare	doi:10.6084/m9.figshare.5188273	http://dx.doi.org/10.6084/m9.figshare.5188273	protistan	surface	North Atlantic
TARA149_protistan_mesopelagic	Gathering Metagenomics Sequences & Assembly	NAT100	NAT100_TARA149_protistan_mesopelagic	GCA_002699725.1	NCBI Assembly	GCA_002699725.1	https://www.ncbi.nlm.nih.gov/assembly/GCA_002699725.1	Binning	TOBG_NAT-100	Phylogenetic Assignment	Relative Abundance	5188273.zip	figshare	doi:10.6084/m9.figshare.5188273	http://dx.doi.org/10.6084/m9.figshare.5188273	protistan	mesopelagic	North Atlantic
TARA149_protistan_surface	Gathering Metagenomics Sequences & Assembly	NAT100	NAT100_TARA149_protistan_surface	GCA_002699725.1	NCBI Assembly	GCA_002699725.1	https://www.ncbi.nlm.nih.gov/assembly/GCA_002699725.1	Binning	TOBG_NAT-100	Phylogenetic Assignment	Relative Abundance	5188273.zip	figshare	doi:10.6084/m9.figshare.5188273	http://dx.doi.org/10.6084/m9.figshare.5188273	protistan	surface	North Atlantic
TARA150_bacteria_DCM	Gathering Metagenomics Sequences & Assembly	NAT100	NAT100_TARA150_bacteria_DCM	GCA_002699725.1	NCBI Assembly	GCA_002699725.1	https://www.ncbi.nlm.nih.gov/assembly/GCA_002699725.1	Binning	TOBG_NAT-100	Phylogenetic Assignment	Relative Abundance	5188273.zip	figshare	doi:10.6084/m9.figshare.5188273	http://dx.doi.org/10.6084/m9.figshare.5188273	bacteria	DCM	North Atlantic
TARA150_protistan_DCM	Gathering Metagenomics Sequences & Assembly	NAT100	NAT100_TARA150_protistan_DCM	GCA_002699725.1	NCBI Assembly	GCA_002699725.1	https://www.ncbi.nlm.nih.gov/assembly/GCA_002699725.1	Binning	TOBG_NAT-100	Phylogenetic Assignment	Relative Abundance	5188273.zip	figshare	doi:10.6084/m9.figshare.5188273	http://dx.doi.org/10.6084/m9.figshare.5188273	protistan	DCM	North Atlantic
TARA150_protistan_surface	Gathering Metagenomics Sequences & Assembly	NAT100	NAT100_TARA150_protistan_surface	GCA_002699725.1	NCBI Assembly	GCA_002699725.1	https://www.ncbi.nlm.nih.gov/assembly/GCA_002699725.1	Binning	TOBG_NAT-100	Phylogenetic Assignment	Relative Abundance	5188273.zip	figshare	doi:10.6084/m9.figshare.5188273	http://dx.doi.org/10.6084/m9.figshare.5188273	protistan	surface	North Atlantic
TARA151_bacteria_DCM	Gathering Metagenomics Sequences & Assembly	NAT100	NAT100_TARA151_bacteria_DCM	GCA_002699725.1	NCBI Assembly	GCA_002699725.1	https://www.ncbi.nlm.nih.gov/assembly/GCA_002699725.1	Binning	TOBG_NAT-100	Phylogenetic Assignment	Relative Abundance	5188273.zip	figshare	doi:10.6084/m9.figshare.5188273	http://dx.doi.org/10.6084/m9.figshare.5188273	bacteria	DCM	North Atlantic
TARA151_protistan_DCM	Gathering Metagenomics Sequences & Assembly	NAT100	NAT100_TARA151_protistan_DCM	GCA_002699725.1	NCBI Assembly	GCA_002699725.1	https://www.ncbi.nlm.nih.gov/assembly/GCA_002699725.1	Binning	TOBG_NAT-100	Phylogenetic Assignment	Relative Abundance	5188273.zip	figshare	doi:10.6084/m9.figshare.5188273	http://dx.doi.org/10.6084/m9.figshare.5188273	protistan	DCM	North Atlantic
TARA152_bacteria_mesopelagic	Gathering Metagenomics Sequences & Assembly	NAT100	NAT100_TARA152_bacteria_mesopelagic	GCA_002699725.1	NCBI Assembly	GCA_002699725.1	https://www.ncbi.nlm.nih.gov/assembly/GCA_002699725.1	Binning	TOBG_NAT-100	Phylogenetic Assignment	Relative Abundance	5188273.zip	figshare	doi:10.6084/m9.figshare.5188273	http://dx.doi.org/10.6084/m9.figshare.5188273	bacteria	mesopelagic	North Atlantic
TARA152_bacteria_mixed	Gathering Metagenomics Sequences & Assembly	NAT100	NAT100_TARA152_bacteria_mixed	GCA_002699725.1	NCBI Assembly	GCA_002699725.1	https://www.ncbi.nlm.nih.gov/assembly/GCA_002699725.1	Binning	TOBG_NAT-100	Phylogenetic Assignment	Relative Abundance	5188273.zip	figshare	doi:10.6084/m9.figshare.5188273	http://dx.doi.org/10.6084/m9.figshare.5188273	bacteria	mixed	North Atlantic
TARA152_bacteria_surface	Gathering Metagenomics Sequences & Assembly	NAT100	NAT100_TARA152_bacteria_surface	GCA_002699725.1	NCBI Assembly	GCA_002699725.1	https://www.ncbi.nlm.nih.gov/assembly/GCA_002699725.1	Binning	TOBG_NAT-100	Phylogenetic Assignment	Relative Abundance	5188273.zip	figshare	doi:10.6084/m9.figshare.5188273	http://dx.doi.org/10.6084/m9.figshare.5188273	bacteria	surface	North Atlantic
TARA152_protistan_DCM	Gathering Metagenomics Sequences & Assembly	NAT100	NAT100_TARA152_protistan_DCM	GCA_002699725.1	NCBI Assembly	GCA_002699725.1	https://www.ncbi.nlm.nih.gov/assembly/GCA_002699725.1	Binning	TOBG_NAT-100	Phylogenetic Assignment	Relative Abundance	5188273.zip	figshare	doi:10.6084/m9.figshare.5188273	http://dx.doi.org/10.6084/m9.figshare.5188273	protistan	DCM	North Atlantic
TARA152_protistan_mesopelagic	Gathering Metagenomics Sequences & Assembly	NAT100	NAT100_TARA152_protistan_mesopelagic	GCA_002699725.1	NCBI Assembly	GCA_002699725.1	https://www.ncbi.nlm.nih.gov/assembly/GCA_002699725.1	Binning	TOBG_NAT-100	Phylogenetic Assignment	Relative Abundance	5188273.zip	figshare	doi:10.6084/m9.figshare.5188273	http://dx.doi.org/10.6084/m9.figshare.5188273	protistan	mesopelagic	North Atlantic
TARA004_bacteria_DCM	Gathering Metagenomics Sequences & Assembly	NAT108	NAT108_TARA004_bacteria_DCM	GCA_002699625.1	NCBI Assembly	GCA_002699625.1	https://www.ncbi.nlm.nih.gov/assembly/GCA_002699625.1	Binning	TOBG_NAT-108	Phylogenetic Assignment	Relative Abundance	5188273.zip	figshare	doi:10.6084/m9.figshare.5188273	http://dx.doi.org/10.6084/m9.figshare.5188273	bacteria	DCM	North Atlantic
TARA004_bacteria_surface	Gathering Metagenomics Sequences & Assembly	NAT108	NAT108_TARA004_bacteria_surface	GCA_002699625.1	NCBI Assembly	GCA_002699625.1	https://www.ncbi.nlm.nih.gov/assembly/GCA_002699625.1	Binning	TOBG_NAT-108	Phylogenetic Assignment	Relative Abundance	5188273.zip	figshare	doi:10.6084/m9.figshare.5188273	http://dx.doi.org/10.6084/m9.figshare.5188273	bacteria	surface	North Atlantic
TARA141_bacteria_surface	Gathering Metagenomics Sequences & Assembly	NAT108	NAT108_TARA141_bacteria_surface	GCA_002699625.1	NCBI Assembly	GCA_002699625.1	https://www.ncbi.nlm.nih.gov/assembly/GCA_002699625.1	Binning	TOBG_NAT-108	Phylogenetic Assignment	Relative Abundance	5188273.zip	figshare	doi:10.6084/m9.figshare.5188273	http://dx.doi.org/10.6084/m9.figshare.5188273	bacteria	surface	North Atlantic
TARA142_bacteria_DCM	Gathering Metagenomics Sequences & Assembly	NAT108	NAT108_TARA142_bacteria_DCM	GCA_002699625.1	NCBI Assembly	GCA_002699625.1	https://www.ncbi.nlm.nih.gov/assembly/GCA_002699625.1	Binning	TOBG_NAT-108	Phylogenetic Assignment	Relative Abundance	5188273.zip	figshare	doi:10.6084/m9.figshare.5188273	http://dx.doi.org/10.6084/m9.figshare.5188273	bacteria	DCM	North Atlantic
TARA142_bacteria_mesopelagic	Gathering Metagenomics Sequences & Assembly	NAT108	NAT108_TARA142_bacteria_mesopelagic	GCA_002699625.1	NCBI Assembly	GCA_002699625.1	https://www.ncbi.nlm.nih.gov/assembly/GCA_002699625.1	Binning	TOBG_NAT-108	Phylogenetic Assignment	Relative Abundance	5188273.zip	figshare	doi:10.6084/m9.figshare.5188273	http://dx.doi.org/10.6084/m9.figshare.5188273	bacteria	mesopelagic	North Atlantic
TARA142_bacteria_surface	Gathering Metagenomics Sequences & Assembly	NAT108	NAT108_TARA142_bacteria_surface	GCA_002699625.1	NCBI Assembly	GCA_002699625.1	https://www.ncbi.nlm.nih.gov/assembly/GCA_002699625.1	Binning	TOBG_NAT-108	Phylogenetic Assignment	Relative Abundance	5188273.zip	figshare	doi:10.6084/m9.figshare.5188273	http://dx.doi.org/10.6084/m9.figshare.5188273	bacteria	surface	North Atlantic
TARA145_bacteria_mesopelagic	Gathering Metagenomics Sequences & Assembly	NAT108	NAT108_TARA145_bacteria_mesopelagic	GCA_002699625.1	NCBI Assembly	GCA_002699625.1	https://www.ncbi.nlm.nih.gov/assembly/GCA_002699625.1	Binning	TOBG_NAT-108	Phylogenetic Assignment	Relative Abundance	5188273.zip	figshare	doi:10.6084/m9.figshare.5188273	http://dx.doi.org/10.6084/m9.figshare.5188273	bacteria	mesopelagic	North Atlantic
TARA145_bacteria_surface	Gathering Metagenomics Sequences & Assembly	NAT108	NAT108_TARA145_bacteria_surface	GCA_002699625.1	NCBI Assembly	GCA_002699625.1	https://www.ncbi.nlm.nih.gov/assembly/GCA_002699625.1	Binning	TOBG_NAT-108	Phylogenetic Assignment	Relative Abundance	5188273.zip	figshare	doi:10.6084/m9.figshare.5188273	http://dx.doi.org/10.6084/m9.figshare.5188273	bacteria	surface	North Atlantic
TARA146_bacteria_mesopelagic	Gathering Metagenomics Sequences & Assembly	NAT108	NAT108_TARA146_bacteria_mesopelagic	GCA_002699625.1	NCBI Assembly	GCA_002699625.1	https://www.ncbi.nlm.nih.gov/assembly/GCA_002699625.1	Binning	TOBG_NAT-108	Phylogenetic Assignment	Relative Abundance	5188273.zip	figshare	doi:10.6084/m9.figshare.5188273	http://dx.doi.org/10.6084/m9.figshare.5188273	bacteria	mesopelagic	North Atlantic
TARA146_bacteria_surface	Gathering Metagenomics Sequences & Assembly	NAT108	NAT108_TARA146_bacteria_surface	GCA_002699625.1	NCBI Assembly	GCA_002699625.1	https://www.ncbi.nlm.nih.gov/assembly/GCA_002699625.1	Binning	TOBG_NAT-108	Phylogenetic Assignment	Relative Abundance	5188273.zip	figshare	doi:10.6084/m9.figshare.5188273	http://dx.doi.org/10.6084/m9.figshare.5188273	bacteria	surface	North Atlantic
TARA146_protistan_mesopelagic	Gathering Metagenomics Sequences & Assembly	NAT108	NAT108_TARA146_protistan_mesopelagic	GCA_002699625.1	NCBI Assembly	GCA_002699625.1	https://www.ncbi.nlm.nih.gov/assembly/GCA_002699625.1	Binning	TOBG_NAT-108	Phylogenetic Assignment	Relative Abundance	5188273.zip	figshare	doi:10.6084/m9.figshare.5188273	http://dx.doi.org/10.6084/m9.figshare.5188273	protistan	mesopelagic	North Atlantic
TARA146_protistan_surface	Gathering Metagenomics Sequences & Assembly	NAT108	NAT108_TARA146_protistan_surface	GCA_002699625.1	NCBI Assembly	GCA_002699625.1	https://www.ncbi.nlm.nih.gov/assembly/GCA_002699625.1	Binning	TOBG_NAT-108	Phylogenetic Assignment	Relative Abundance	5188273.zip	figshare	doi:10.6084/m9.figshare.5188273	http://dx.doi.org/10.6084/m9.figshare.5188273	protistan	surface	North Atlantic
TARA148_protistan_surface	Gathering Metagenomics Sequences & Assembly	NAT108	NAT108_TARA148_protistan_surface	GCA_002699625.1	NCBI Assembly	GCA_002699625.1	https://www.ncbi.nlm.nih.gov/assembly/GCA_002699625.1	Binning	TOBG_NAT-108	Phylogenetic Assignment	Relative Abundance	5188273.zip	figshare	doi:10.6084/m9.figshare.5188273	http://dx.doi.org/10.6084/m9.figshare.5188273	protistan	surface	North Atlantic
TARA149_protistan_mesopelagic	Gathering Metagenomics Sequences & Assembly	NAT108	NAT108_TARA149_protistan_mesopelagic	GCA_002699625.1	NCBI Assembly	GCA_002699625.1	https://www.ncbi.nlm.nih.gov/assembly/GCA_002699625.1	Binning	TOBG_NAT-108	Phylogenetic Assignment	Relative Abundance	5188273.zip	figshare	doi:10.6084/m9.figshare.5188273	http://dx.doi.org/10.6084/m9.figshare.5188273	protistan	mesopelagic	North Atlantic
TARA149_protistan_surface	Gathering Metagenomics Sequences & Assembly	NAT108	NAT108_TARA149_protistan_surface	GCA_002699625.1	NCBI Assembly	GCA_002699625.1	https://www.ncbi.nlm.nih.gov/assembly/GCA_002699625.1	Binning	TOBG_NAT-108	Phylogenetic Assignment	Relative Abundance	5188273.zip	figshare	doi:10.6084/m9.figshare.5188273	http://dx.doi.org/10.6084/m9.figshare.5188273	protistan	surface	North Atlantic
TARA150_bacteria_DCM	Gathering Metagenomics Sequences & Assembly	NAT108	NAT108_TARA150_bacteria_DCM	GCA_002699625.1	NCBI Assembly	GCA_002699625.1	https://www.ncbi.nlm.nih.gov/assembly/GCA_002699625.1	Binning	TOBG_NAT-108	Phylogenetic Assignment	Relative Abundance	5188273.zip	figshare	doi:10.6084/m9.figshare.5188273	http://dx.doi.org/10.6084/m9.figshare.5188273	bacteria	DCM	North Atlantic
TARA150_protistan_DCM	Gathering Metagenomics Sequences & Assembly	NAT108	NAT108_TARA150_protistan_DCM	GCA_002699625.1	NCBI Assembly	GCA_002699625.1	https://www.ncbi.nlm.nih.gov/assembly/GCA_002699625.1	Binning	TOBG_NAT-108	Phylogenetic Assignment	Relative Abundance	5188273.zip	figshare	doi:10.6084/m9.figshare.5188273	http://dx.doi.org/10.6084/m9.figshare.5188273	protistan	DCM	North Atlantic
TARA150_protistan_surface	Gathering Metagenomics Sequences & Assembly	NAT108	NAT108_TARA150_protistan_surface	GCA_002699625.1	NCBI Assembly	GCA_002699625.1	https://www.ncbi.nlm.nih.gov/assembly/GCA_002699625.1	Binning	TOBG_NAT-108	Phylogenetic Assignment	Relative Abundance	5188273.zip	figshare	doi:10.6084/m9.figshare.5188273	http://dx.doi.org/10.6084/m9.figshare.5188273	protistan	surface	North Atlantic
TARA151_bacteria_DCM	Gathering Metagenomics Sequences & Assembly	NAT108	NAT108_TARA151_bacteria_DCM	GCA_002699625.1	NCBI Assembly	GCA_002699625.1	https://www.ncbi.nlm.nih.gov/assembly/GCA_002699625.1	Binning	TOBG_NAT-108	Phylogenetic Assignment	Relative Abundance	5188273.zip	figshare	doi:10.6084/m9.figshare.5188273	http://dx.doi.org/10.6084/m9.figshare.5188273	bacteria	DCM	North Atlantic
TARA151_protistan_DCM	Gathering Metagenomics Sequences & Assembly	NAT108	NAT108_TARA151_protistan_DCM	GCA_002699625.1	NCBI Assembly	GCA_002699625.1	https://www.ncbi.nlm.nih.gov/assembly/GCA_002699625.1	Binning	TOBG_NAT-108	Phylogenetic Assignment	Relative Abundance	5188273.zip	figshare	doi:10.6084/m9.figshare.5188273	http://dx.doi.org/10.6084/m9.figshare.5188273	protistan	DCM	North Atlantic
TARA152_bacteria_mesopelagic	Gathering Metagenomics Sequences & Assembly	NAT108	NAT108_TARA152_bacteria_mesopelagic	GCA_002699625.1	NCBI Assembly	GCA_002699625.1	https://www.ncbi.nlm.nih.gov/assembly/GCA_002699625.1	Binning	TOBG_NAT-108	Phylogenetic Assignment	Relative Abundance	5188273.zip	figshare	doi:10.6084/m9.figshare.5188273	http://dx.doi.org/10.6084/m9.figshare.5188273	bacteria	mesopelagic	North Atlantic
TARA152_bacteria_mixed	Gathering Metagenomics Sequences & Assembly	NAT108	NAT108_TARA152_bacteria_mixed	GCA_002699625.1	NCBI Assembly	GCA_002699625.1	https://www.ncbi.nlm.nih.gov/assembly/GCA_002699625.1	Binning	TOBG_NAT-108	Phylogenetic Assignment	Relative Abundance	5188273.zip	figshare	doi:10.6084/m9.figshare.5188273	http://dx.doi.org/10.6084/m9.figshare.5188273	bacteria	mixed	North Atlantic
TARA152_bacteria_surface	Gathering Metagenomics Sequences & Assembly	NAT108	NAT108_TARA152_bacteria_surface	GCA_002699625.1	NCBI Assembly	GCA_002699625.1	https://www.ncbi.nlm.nih.gov/assembly/GCA_002699625.1	Binning	TOBG_NAT-108	Phylogenetic Assignment	Relative Abundance	5188273.zip	figshare	doi:10.6084/m9.figshare.5188273	http://dx.doi.org/10.6084/m9.figshare.5188273	bacteria	surface	North Atlantic
TARA152_protistan_DCM	Gathering Metagenomics Sequences & Assembly	NAT108	NAT108_TARA152_protistan_DCM	GCA_002699625.1	NCBI Assembly	GCA_002699625.1	https://www.ncbi.nlm.nih.gov/assembly/GCA_002699625.1	Binning	TOBG_NAT-108	Phylogenetic Assignment	Relative Abundance	5188273.zip	figshare	doi:10.6084/m9.figshare.5188273	http://dx.doi.org/10.6084/m9.figshare.5188273	protistan	DCM	North Atlantic
TARA152_protistan_mesopelagic	Gathering Metagenomics Sequences & Assembly	NAT108	NAT108_TARA152_protistan_mesopelagic	GCA_002699625.1	NCBI Assembly	GCA_002699625.1	https://www.ncbi.nlm.nih.gov/assembly/GCA_002699625.1	Binning	TOBG_NAT-108	Phylogenetic Assignment	Relative Abundance	5188273.zip	figshare	doi:10.6084/m9.figshare.5188273	http://dx.doi.org/10.6084/m9.figshare.5188273	protistan	mesopelagic	North Atlantic
TARA004_bacteria_DCM	Gathering Metagenomics Sequences & Assembly	NAT13	NAT13_TARA004_bacteria_DCM	GCA_002699505.1	NCBI Assembly	GCA_002699505.1	https://www.ncbi.nlm.nih.gov/assembly/GCA_002699505.1	Binning	TOBG_NAT-13	Phylogenetic Assignment	Relative Abundance	5188273.zip	figshare	doi:10.6084/m9.figshare.5188273	http://dx.doi.org/10.6084/m9.figshare.5188273	bacteria	DCM	North Atlantic
TARA004_bacteria_surface	Gathering Metagenomics Sequences & Assembly	NAT13	NAT13_TARA004_bacteria_surface	GCA_002699505.1	NCBI Assembly	GCA_002699505.1	https://www.ncbi.nlm.nih.gov/assembly/GCA_002699505.1	Binning	TOBG_NAT-13	Phylogenetic Assignment	Relative Abundance	5188273.zip	figshare	doi:10.6084/m9.figshare.5188273	http://dx.doi.org/10.6084/m9.figshare.5188273	bacteria	surface	North Atlantic
TARA141_bacteria_surface	Gathering Metagenomics Sequences & Assembly	NAT13	NAT13_TARA141_bacteria_surface	GCA_002699505.1	NCBI Assembly	GCA_002699505.1	https://www.ncbi.nlm.nih.gov/assembly/GCA_002699505.1	Binning	TOBG_NAT-13	Phylogenetic Assignment	Relative Abundance	5188273.zip	figshare	doi:10.6084/m9.figshare.5188273	http://dx.doi.org/10.6084/m9.figshare.5188273	bacteria	surface	North Atlantic
TARA142_bacteria_DCM	Gathering Metagenomics Sequences & Assembly	NAT13	NAT13_TARA142_bacteria_DCM	GCA_002699505.1	NCBI Assembly	GCA_002699505.1	https://www.ncbi.nlm.nih.gov/assembly/GCA_002699505.1	Binning	TOBG_NAT-13	Phylogenetic Assignment	Relative Abundance	5188273.zip	figshare	doi:10.6084/m9.figshare.5188273	http://dx.doi.org/10.6084/m9.figshare.5188273	bacteria	DCM	North Atlantic
TARA142_bacteria_mesopelagic	Gathering Metagenomics Sequences & Assembly	NAT13	NAT13_TARA142_bacteria_mesopelagic	GCA_002699505.1	NCBI Assembly	GCA_002699505.1	https://www.ncbi.nlm.nih.gov/assembly/GCA_002699505.1	Binning	TOBG_NAT-13	Phylogenetic Assignment	Relative Abundance	5188273.zip	figshare	doi:10.6084/m9.figshare.5188273	http://dx.doi.org/10.6084/m9.figshare.5188273	bacteria	mesopelagic	North Atlantic
TARA142_bacteria_surface	Gathering Metagenomics Sequences & Assembly	NAT13	NAT13_TARA142_bacteria_surface	GCA_002699505.1	NCBI Assembly	GCA_002699505.1	https://www.ncbi.nlm.nih.gov/assembly/GCA_002699505.1	Binning	TOBG_NAT-13	Phylogenetic Assignment	Relative Abundance	5188273.zip	figshare	doi:10.6084/m9.figshare.5188273	http://dx.doi.org/10.6084/m9.figshare.5188273	bacteria	surface	North Atlantic
TARA145_bacteria_mesopelagic	Gathering Metagenomics Sequences & Assembly	NAT13	NAT13_TARA145_bacteria_mesopelagic	GCA_002699505.1	NCBI Assembly	GCA_002699505.1	https://www.ncbi.nlm.nih.gov/assembly/GCA_002699505.1	Binning	TOBG_NAT-13	Phylogenetic Assignment	Relative Abundance	5188273.zip	figshare	doi:10.6084/m9.figshare.5188273	http://dx.doi.org/10.6084/m9.figshare.5188273	bacteria	mesopelagic	North Atlantic
TARA145_bacteria_surface	Gathering Metagenomics Sequences & Assembly	NAT13	NAT13_TARA145_bacteria_surface	GCA_002699505.1	NCBI Assembly	GCA_002699505.1	https://www.ncbi.nlm.nih.gov/assembly/GCA_002699505.1	Binning	TOBG_NAT-13	Phylogenetic Assignment	Relative Abundance	5188273.zip	figshare	doi:10.6084/m9.figshare.5188273	http://dx.doi.org/10.6084/m9.figshare.5188273	bacteria	surface	North Atlantic
TARA146_bacteria_mesopelagic	Gathering Metagenomics Sequences & Assembly	NAT13	NAT13_TARA146_bacteria_mesopelagic	GCA_002699505.1	NCBI Assembly	GCA_002699505.1	https://www.ncbi.nlm.nih.gov/assembly/GCA_002699505.1	Binning	TOBG_NAT-13	Phylogenetic Assignment	Relative Abundance	5188273.zip	figshare	doi:10.6084/m9.figshare.5188273	http://dx.doi.org/10.6084/m9.figshare.5188273	bacteria	mesopelagic	North Atlantic
TARA146_bacteria_surface	Gathering Metagenomics Sequences & Assembly	NAT13	NAT13_TARA146_bacteria_surface	GCA_002699505.1	NCBI Assembly	GCA_002699505.1	https://www.ncbi.nlm.nih.gov/assembly/GCA_002699505.1	Binning	TOBG_NAT-13	Phylogenetic Assignment	Relative Abundance	5188273.zip	figshare	doi:10.6084/m9.figshare.5188273	http://dx.doi.org/10.6084/m9.figshare.5188273	bacteria	surface	North Atlantic
TARA146_protistan_mesopelagic	Gathering Metagenomics Sequences & Assembly	NAT13	NAT13_TARA146_protistan_mesopelagic	GCA_002699505.1	NCBI Assembly	GCA_002699505.1	https://www.ncbi.nlm.nih.gov/assembly/GCA_002699505.1	Binning	TOBG_NAT-13	Phylogenetic Assignment	Relative Abundance	5188273.zip	figshare	doi:10.6084/m9.figshare.5188273	http://dx.doi.org/10.6084/m9.figshare.5188273	protistan	mesopelagic	North Atlantic
TARA146_protistan_surface	Gathering Metagenomics Sequences & Assembly	NAT13	NAT13_TARA146_protistan_surface	GCA_002699505.1	NCBI Assembly	GCA_002699505.1	https://www.ncbi.nlm.nih.gov/assembly/GCA_002699505.1	Binning	TOBG_NAT-13	Phylogenetic Assignment	Relative Abundance	5188273.zip	figshare	doi:10.6084/m9.figshare.5188273	http://dx.doi.org/10.6084/m9.figshare.5188273	protistan	surface	North Atlantic
TARA148_protistan_surface	Gathering Metagenomics Sequences & Assembly	NAT13	NAT13_TARA148_protistan_surface	GCA_002699505.1	NCBI Assembly	GCA_002699505.1	https://www.ncbi.nlm.nih.gov/assembly/GCA_002699505.1	Binning	TOBG_NAT-13	Phylogenetic Assignment	Relative Abundance	5188273.zip	figshare	doi:10.6084/m9.figshare.5188273	http://dx.doi.org/10.6084/m9.figshare.5188273	protistan	surface	North Atlantic
TARA149_protistan_mesopelagic	Gathering Metagenomics Sequences & Assembly	NAT13	NAT13_TARA149_protistan_mesopelagic	GCA_002699505.1	NCBI Assembly	GCA_002699505.1	https://www.ncbi.nlm.nih.gov/assembly/GCA_002699505.1	Binning	TOBG_NAT-13	Phylogenetic Assignment	Relative Abundance	5188273.zip	figshare	doi:10.6084/m9.figshare.5188273	http://dx.doi.org/10.6084/m9.figshare.5188273	protistan	mesopelagic	North Atlantic
TARA149_protistan_surface	Gathering Metagenomics Sequences & Assembly	NAT13	NAT13_TARA149_protistan_surface	GCA_002699505.1	NCBI Assembly	GCA_002699505.1	https://www.ncbi.nlm.nih.gov/assembly/GCA_002699505.1	Binning	TOBG_NAT-13	Phylogenetic Assignment	Relative Abundance	5188273.zip	figshare	doi:10.6084/m9.figshare.5188273	http://dx.doi.org/10.6084/m9.figshare.5188273	protistan	surface	North Atlantic
TARA150_bacteria_DCM	Gathering Metagenomics Sequences & Assembly	NAT13	NAT13_TARA150_bacteria_DCM	GCA_002699505.1	NCBI Assembly	GCA_002699505.1	https://www.ncbi.nlm.nih.gov/assembly/GCA_002699505.1	Binning	TOBG_NAT-13	Phylogenetic Assignment	Relative Abundance	5188273.zip	figshare	doi:10.6084/m9.figshare.5188273	http://dx.doi.org/10.6084/m9.figshare.5188273	bacteria	DCM	North Atlantic
TARA150_protistan_DCM	Gathering Metagenomics Sequences & Assembly	NAT13	NAT13_TARA150_protistan_DCM	GCA_002699505.1	NCBI Assembly	GCA_002699505.1	https://www.ncbi.nlm.nih.gov/assembly/GCA_002699505.1	Binning	TOBG_NAT-13	Phylogenetic Assignment	Relative Abundance	5188273.zip	figshare	doi:10.6084/m9.figshare.5188273	http://dx.doi.org/10.6084/m9.figshare.5188273	protistan	DCM	North Atlantic
TARA150_protistan_surface	Gathering Metagenomics Sequences & Assembly	NAT13	NAT13_TARA150_protistan_surface	GCA_002699505.1	NCBI Assembly	GCA_002699505.1	https://www.ncbi.nlm.nih.gov/assembly/GCA_002699505.1	Binning	TOBG_NAT-13	Phylogenetic Assignment	Relative Abundance	5188273.zip	figshare	doi:10.6084/m9.figshare.5188273	http://dx.doi.org/10.6084/m9.figshare.5188273	protistan	surface	North Atlantic
TARA151_bacteria_DCM	Gathering Metagenomics Sequences & Assembly	NAT13	NAT13_TARA151_bacteria_DCM	GCA_002699505.1	NCBI Assembly	GCA_002699505.1	https://www.ncbi.nlm.nih.gov/assembly/GCA_002699505.1	Binning	TOBG_NAT-13	Phylogenetic Assignment	Relative Abundance	5188273.zip	figshare	doi:10.6084/m9.figshare.5188273	http://dx.doi.org/10.6084/m9.figshare.5188273	bacteria	DCM	North Atlantic
TARA151_protistan_DCM	Gathering Metagenomics Sequences & Assembly	NAT13	NAT13_TARA151_protistan_DCM	GCA_002699505.1	NCBI Assembly	GCA_002699505.1	https://www.ncbi.nlm.nih.gov/assembly/GCA_002699505.1	Binning	TOBG_NAT-13	Phylogenetic Assignment	Relative Abundance	5188273.zip	figshare	doi:10.6084/m9.figshare.5188273	http://dx.doi.org/10.6084/m9.figshare.5188273	protistan	DCM	North Atlantic
TARA152_bacteria_mesopelagic	Gathering Metagenomics Sequences & Assembly	NAT13	NAT13_TARA152_bacteria_mesopelagic	GCA_002699505.1	NCBI Assembly	GCA_002699505.1	https://www.ncbi.nlm.nih.gov/assembly/GCA_002699505.1	Binning	TOBG_NAT-13	Phylogenetic Assignment	Relative Abundance	5188273.zip	figshare	doi:10.6084/m9.figshare.5188273	http://dx.doi.org/10.6084/m9.figshare.5188273	bacteria	mesopelagic	North Atlantic
TARA152_bacteria_mixed	Gathering Metagenomics Sequences & Assembly	NAT13	NAT13_TARA152_bacteria_mixed	GCA_002699505.1	NCBI Assembly	GCA_002699505.1	https://www.ncbi.nlm.nih.gov/assembly/GCA_002699505.1	Binning	TOBG_NAT-13	Phylogenetic Assignment	Relative Abundance	5188273.zip	figshare	doi:10.6084/m9.figshare.5188273	http://dx.doi.org/10.6084/m9.figshare.5188273	bacteria	mixed	North Atlantic
TARA152_bacteria_surface	Gathering Metagenomics Sequences & Assembly	NAT13	NAT13_TARA152_bacteria_surface	GCA_002699505.1	NCBI Assembly	GCA_002699505.1	https://www.ncbi.nlm.nih.gov/assembly/GCA_002699505.1	Binning	TOBG_NAT-13	Phylogenetic Assignment	Relative Abundance	5188273.zip	figshare	doi:10.6084/m9.figshare.5188273	http://dx.doi.org/10.6084/m9.figshare.5188273	bacteria	surface	North Atlantic
TARA152_protistan_DCM	Gathering Metagenomics Sequences & Assembly	NAT13	NAT13_TARA152_protistan_DCM	GCA_002699505.1	NCBI Assembly	GCA_002699505.1	https://www.ncbi.nlm.nih.gov/assembly/GCA_002699505.1	Binning	TOBG_NAT-13	Phylogenetic Assignment	Relative Abundance	5188273.zip	figshare	doi:10.6084/m9.figshare.5188273	http://dx.doi.org/10.6084/m9.figshare.5188273	protistan	DCM	North Atlantic
TARA152_protistan_mesopelagic	Gathering Metagenomics Sequences & Assembly	NAT13	NAT13_TARA152_protistan_mesopelagic	GCA_002699505.1	NCBI Assembly	GCA_002699505.1	https://www.ncbi.nlm.nih.gov/assembly/GCA_002699505.1	Binning	TOBG_NAT-13	Phylogenetic Assignment	Relative Abundance	5188273.zip	figshare	doi:10.6084/m9.figshare.5188273	http://dx.doi.org/10.6084/m9.figshare.5188273	protistan	mesopelagic	North Atlantic
TARA004_bacteria_DCM	Gathering Metagenomics Sequences & Assembly	NAT143	NAT143_TARA004_bacteria_DCM	GCA_002699455.1	NCBI Assembly	GCA_002699455.1	https://www.ncbi.nlm.nih.gov/assembly/GCA_002699455.1	Binning	TOBG_NAT-143	Phylogenetic Assignment	Relative Abundance	5188273.zip	figshare	doi:10.6084/m9.figshare.5188273	http://dx.doi.org/10.6084/m9.figshare.5188273	bacteria	DCM	North Atlantic
TARA004_bacteria_surface	Gathering Metagenomics Sequences & Assembly	NAT143	NAT143_TARA004_bacteria_surface	GCA_002699455.1	NCBI Assembly	GCA_002699455.1	https://www.ncbi.nlm.nih.gov/assembly/GCA_002699455.1	Binning	TOBG_NAT-143	Phylogenetic Assignment	Relative Abundance	5188273.zip	figshare	doi:10.6084/m9.figshare.5188273	http://dx.doi.org/10.6084/m9.figshare.5188273	bacteria	surface	North Atlantic
TARA141_bacteria_surface	Gathering Metagenomics Sequences & Assembly	NAT143	NAT143_TARA141_bacteria_surface	GCA_002699455.1	NCBI Assembly	GCA_002699455.1	https://www.ncbi.nlm.nih.gov/assembly/GCA_002699455.1	Binning	TOBG_NAT-143	Phylogenetic Assignment	Relative Abundance	5188273.zip	figshare	doi:10.6084/m9.figshare.5188273	http://dx.doi.org/10.6084/m9.figshare.5188273	bacteria	surface	North Atlantic
TARA142_bacteria_DCM	Gathering Metagenomics Sequences & Assembly	NAT143	NAT143_TARA142_bacteria_DCM	GCA_002699455.1	NCBI Assembly	GCA_002699455.1	https://www.ncbi.nlm.nih.gov/assembly/GCA_002699455.1	Binning	TOBG_NAT-143	Phylogenetic Assignment	Relative Abundance	5188273.zip	figshare	doi:10.6084/m9.figshare.5188273	http://dx.doi.org/10.6084/m9.figshare.5188273	bacteria	DCM	North Atlantic
TARA142_bacteria_mesopelagic	Gathering Metagenomics Sequences & Assembly	NAT143	NAT143_TARA142_bacteria_mesopelagic	GCA_002699455.1	NCBI Assembly	GCA_002699455.1	https://www.ncbi.nlm.nih.gov/assembly/GCA_002699455.1	Binning	TOBG_NAT-143	Phylogenetic Assignment	Relative Abundance	5188273.zip	figshare	doi:10.6084/m9.figshare.5188273	http://dx.doi.org/10.6084/m9.figshare.5188273	bacteria	mesopelagic	North Atlantic
TARA142_bacteria_surface	Gathering Metagenomics Sequences & Assembly	NAT143	NAT143_TARA142_bacteria_surface	GCA_002699455.1	NCBI Assembly	GCA_002699455.1	https://www.ncbi.nlm.nih.gov/assembly/GCA_002699455.1	Binning	TOBG_NAT-143	Phylogenetic Assignment	Relative Abundance	5188273.zip	figshare	doi:10.6084/m9.figshare.5188273	http://dx.doi.org/10.6084/m9.figshare.5188273	bacteria	surface	North Atlantic
TARA145_bacteria_mesopelagic	Gathering Metagenomics Sequences & Assembly	NAT143	NAT143_TARA145_bacteria_mesopelagic	GCA_002699455.1	NCBI Assembly	GCA_002699455.1	https://www.ncbi.nlm.nih.gov/assembly/GCA_002699455.1	Binning	TOBG_NAT-143	Phylogenetic Assignment	Relative Abundance	5188273.zip	figshare	doi:10.6084/m9.figshare.5188273	http://dx.doi.org/10.6084/m9.figshare.5188273	bacteria	mesopelagic	North Atlantic
TARA145_bacteria_surface	Gathering Metagenomics Sequences & Assembly	NAT143	NAT143_TARA145_bacteria_surface	GCA_002699455.1	NCBI Assembly	GCA_002699455.1	https://www.ncbi.nlm.nih.gov/assembly/GCA_002699455.1	Binning	TOBG_NAT-143	Phylogenetic Assignment	Relative Abundance	5188273.zip	figshare	doi:10.6084/m9.figshare.5188273	http://dx.doi.org/10.6084/m9.figshare.5188273	bacteria	surface	North Atlantic
TARA146_bacteria_mesopelagic	Gathering Metagenomics Sequences & Assembly	NAT143	NAT143_TARA146_bacteria_mesopelagic	GCA_002699455.1	NCBI Assembly	GCA_002699455.1	https://www.ncbi.nlm.nih.gov/assembly/GCA_002699455.1	Binning	TOBG_NAT-143	Phylogenetic Assignment	Relative Abundance	5188273.zip	figshare	doi:10.6084/m9.figshare.5188273	http://dx.doi.org/10.6084/m9.figshare.5188273	bacteria	mesopelagic	North Atlantic
TARA146_bacteria_surface	Gathering Metagenomics Sequences & Assembly	NAT143	NAT143_TARA146_bacteria_surface	GCA_002699455.1	NCBI Assembly	GCA_002699455.1	https://www.ncbi.nlm.nih.gov/assembly/GCA_002699455.1	Binning	TOBG_NAT-143	Phylogenetic Assignment	Relative Abundance	5188273.zip	figshare	doi:10.6084/m9.figshare.5188273	http://dx.doi.org/10.6084/m9.figshare.5188273	bacteria	surface	North Atlantic
TARA146_protistan_mesopelagic	Gathering Metagenomics Sequences & Assembly	NAT143	NAT143_TARA146_protistan_mesopelagic	GCA_002699455.1	NCBI Assembly	GCA_002699455.1	https://www.ncbi.nlm.nih.gov/assembly/GCA_002699455.1	Binning	TOBG_NAT-143	Phylogenetic Assignment	Relative Abundance	5188273.zip	figshare	doi:10.6084/m9.figshare.5188273	http://dx.doi.org/10.6084/m9.figshare.5188273	protistan	mesopelagic	North Atlantic
TARA146_protistan_surface	Gathering Metagenomics Sequences & Assembly	NAT143	NAT143_TARA146_protistan_surface	GCA_002699455.1	NCBI Assembly	GCA_002699455.1	https://www.ncbi.nlm.nih.gov/assembly/GCA_002699455.1	Binning	TOBG_NAT-143	Phylogenetic Assignment	Relative Abundance	5188273.zip	figshare	doi:10.6084/m9.figshare.5188273	http://dx.doi.org/10.6084/m9.figshare.5188273	protistan	surface	North Atlantic
TARA148_protistan_surface	Gathering Metagenomics Sequences & Assembly	NAT143	NAT143_TARA148_protistan_surface	GCA_002699455.1	NCBI Assembly	GCA_002699455.1	https://www.ncbi.nlm.nih.gov/assembly/GCA_002699455.1	Binning	TOBG_NAT-143	Phylogenetic Assignment	Relative Abundance	5188273.zip	figshare	doi:10.6084/m9.figshare.5188273	http://dx.doi.org/10.6084/m9.figshare.5188273	protistan	surface	North Atlantic
TARA149_protistan_mesopelagic	Gathering Metagenomics Sequences & Assembly	NAT143	NAT143_TARA149_protistan_mesopelagic	GCA_002699455.1	NCBI Assembly	GCA_002699455.1	https://www.ncbi.nlm.nih.gov/assembly/GCA_002699455.1	Binning	TOBG_NAT-143	Phylogenetic Assignment	Relative Abundance	5188273.zip	figshare	doi:10.6084/m9.figshare.5188273	http://dx.doi.org/10.6084/m9.figshare.5188273	protistan	mesopelagic	North Atlantic
TARA149_protistan_surface	Gathering Metagenomics Sequences & Assembly	NAT143	NAT143_TARA149_protistan_surface	GCA_002699455.1	NCBI Assembly	GCA_002699455.1	https://www.ncbi.nlm.nih.gov/assembly/GCA_002699455.1	Binning	TOBG_NAT-143	Phylogenetic Assignment	Relative Abundance	5188273.zip	figshare	doi:10.6084/m9.figshare.5188273	http://dx.doi.org/10.6084/m9.figshare.5188273	protistan	surface	North Atlantic
TARA150_bacteria_DCM	Gathering Metagenomics Sequences & Assembly	NAT143	NAT143_TARA150_bacteria_DCM	GCA_002699455.1	NCBI Assembly	GCA_002699455.1	https://www.ncbi.nlm.nih.gov/assembly/GCA_002699455.1	Binning	TOBG_NAT-143	Phylogenetic Assignment	Relative Abundance	5188273.zip	figshare	doi:10.6084/m9.figshare.5188273	http://dx.doi.org/10.6084/m9.figshare.5188273	bacteria	DCM	North Atlantic
TARA150_protistan_DCM	Gathering Metagenomics Sequences & Assembly	NAT143	NAT143_TARA150_protistan_DCM	GCA_002699455.1	NCBI Assembly	GCA_002699455.1	https://www.ncbi.nlm.nih.gov/assembly/GCA_002699455.1	Binning	TOBG_NAT-143	Phylogenetic Assignment	Relative Abundance	5188273.zip	figshare	doi:10.6084/m9.figshare.5188273	http://dx.doi.org/10.6084/m9.figshare.5188273	protistan	DCM	North Atlantic
TARA150_protistan_surface	Gathering Metagenomics Sequences & Assembly	NAT143	NAT143_TARA150_protistan_surface	GCA_002699455.1	NCBI Assembly	GCA_002699455.1	https://www.ncbi.nlm.nih.gov/assembly/GCA_002699455.1	Binning	TOBG_NAT-143	Phylogenetic Assignment	Relative Abundance	5188273.zip	figshare	doi:10.6084/m9.figshare.5188273	http://dx.doi.org/10.6084/m9.figshare.5188273	protistan	surface	North Atlantic
TARA151_bacteria_DCM	Gathering Metagenomics Sequences & Assembly	NAT143	NAT143_TARA151_bacteria_DCM	GCA_002699455.1	NCBI Assembly	GCA_002699455.1	https://www.ncbi.nlm.nih.gov/assembly/GCA_002699455.1	Binning	TOBG_NAT-143	Phylogenetic Assignment	Relative Abundance	5188273.zip	figshare	doi:10.6084/m9.figshare.5188273	http://dx.doi.org/10.6084/m9.figshare.5188273	bacteria	DCM	North Atlantic
TARA151_protistan_DCM	Gathering Metagenomics Sequences & Assembly	NAT143	NAT143_TARA151_protistan_DCM	GCA_002699455.1	NCBI Assembly	GCA_002699455.1	https://www.ncbi.nlm.nih.gov/assembly/GCA_002699455.1	Binning	TOBG_NAT-143	Phylogenetic Assignment	Relative Abundance	5188273.zip	figshare	doi:10.6084/m9.figshare.5188273	http://dx.doi.org/10.6084/m9.figshare.5188273	protistan	DCM	North Atlantic
TARA152_bacteria_mesopelagic	Gathering Metagenomics Sequences & Assembly	NAT143	NAT143_TARA152_bacteria_mesopelagic	GCA_002699455.1	NCBI Assembly	GCA_002699455.1	https://www.ncbi.nlm.nih.gov/assembly/GCA_002699455.1	Binning	TOBG_NAT-143	Phylogenetic Assignment	Relative Abundance	5188273.zip	figshare	doi:10.6084/m9.figshare.5188273	http://dx.doi.org/10.6084/m9.figshare.5188273	bacteria	mesopelagic	North Atlantic
TARA152_bacteria_mixed	Gathering Metagenomics Sequences & Assembly	NAT143	NAT143_TARA152_bacteria_mixed	GCA_002699455.1	NCBI Assembly	GCA_002699455.1	https://www.ncbi.nlm.nih.gov/assembly/GCA_002699455.1	Binning	TOBG_NAT-143	Phylogenetic Assignment	Relative Abundance	5188273.zip	figshare	doi:10.6084/m9.figshare.5188273	http://dx.doi.org/10.6084/m9.figshare.5188273	bacteria	mixed	North Atlantic
TARA152_bacteria_surface	Gathering Metagenomics Sequences & Assembly	NAT143	NAT143_TARA152_bacteria_surface	GCA_002699455.1	NCBI Assembly	GCA_002699455.1	https://www.ncbi.nlm.nih.gov/assembly/GCA_002699455.1	Binning	TOBG_NAT-143	Phylogenetic Assignment	Relative Abundance	5188273.zip	figshare	doi:10.6084/m9.figshare.5188273	http://dx.doi.org/10.6084/m9.figshare.5188273	bacteria	surface	North Atlantic
TARA152_protistan_DCM	Gathering Metagenomics Sequences & Assembly	NAT143	NAT143_TARA152_protistan_DCM	GCA_002699455.1	NCBI Assembly	GCA_002699455.1	https://www.ncbi.nlm.nih.gov/assembly/GCA_002699455.1	Binning	TOBG_NAT-143	Phylogenetic Assignment	Relative Abundance	5188273.zip	figshare	doi:10.6084/m9.figshare.5188273	http://dx.doi.org/10.6084/m9.figshare.5188273	protistan	DCM	North Atlantic
TARA152_protistan_mesopelagic	Gathering Metagenomics Sequences & Assembly	NAT143	NAT143_TARA152_protistan_mesopelagic	GCA_002699455.1	NCBI Assembly	GCA_002699455.1	https://www.ncbi.nlm.nih.gov/assembly/GCA_002699455.1	Binning	TOBG_NAT-143	Phylogenetic Assignment	Relative Abundance	5188273.zip	figshare	doi:10.6084/m9.figshare.5188273	http://dx.doi.org/10.6084/m9.figshare.5188273	protistan	mesopelagic	North Atlantic
TARA004_bacteria_DCM	Gathering Metagenomics Sequences & Assembly	NAT188	NAT188_TARA004_bacteria_DCM	GCA_002705305.1	NCBI Assembly	GCA_002705305.1	https://www.ncbi.nlm.nih.gov/assembly/GCA_002705305.1	Binning	TOBG_NAT-188	Phylogenetic Assignment	Relative Abundance	5188273.zip	figshare	doi:10.6084/m9.figshare.5188273	http://dx.doi.org/10.6084/m9.figshare.5188273	bacteria	DCM	North Atlantic
TARA004_bacteria_surface	Gathering Metagenomics Sequences & Assembly	NAT188	NAT188_TARA004_bacteria_surface	GCA_002705305.1	NCBI Assembly	GCA_002705305.1	https://www.ncbi.nlm.nih.gov/assembly/GCA_002705305.1	Binning	TOBG_NAT-188	Phylogenetic Assignment	Relative Abundance	5188273.zip	figshare	doi:10.6084/m9.figshare.5188273	http://dx.doi.org/10.6084/m9.figshare.5188273	bacteria	surface	North Atlantic
TARA141_bacteria_surface	Gathering Metagenomics Sequences & Assembly	NAT188	NAT188_TARA141_bacteria_surface	GCA_002705305.1	NCBI Assembly	GCA_002705305.1	https://www.ncbi.nlm.nih.gov/assembly/GCA_002705305.1	Binning	TOBG_NAT-188	Phylogenetic Assignment	Relative Abundance	5188273.zip	figshare	doi:10.6084/m9.figshare.5188273	http://dx.doi.org/10.6084/m9.figshare.5188273	bacteria	surface	North Atlantic
TARA142_bacteria_DCM	Gathering Metagenomics Sequences & Assembly	NAT188	NAT188_TARA142_bacteria_DCM	GCA_002705305.1	NCBI Assembly	GCA_002705305.1	https://www.ncbi.nlm.nih.gov/assembly/GCA_002705305.1	Binning	TOBG_NAT-188	Phylogenetic Assignment	Relative Abundance	5188273.zip	figshare	doi:10.6084/m9.figshare.5188273	http://dx.doi.org/10.6084/m9.figshare.5188273	bacteria	DCM	North Atlantic
TARA142_bacteria_mesopelagic	Gathering Metagenomics Sequences & Assembly	NAT188	NAT188_TARA142_bacteria_mesopelagic	GCA_002705305.1	NCBI Assembly	GCA_002705305.1	https://www.ncbi.nlm.nih.gov/assembly/GCA_002705305.1	Binning	TOBG_NAT-188	Phylogenetic Assignment	Relative Abundance	5188273.zip	figshare	doi:10.6084/m9.figshare.5188273	http://dx.doi.org/10.6084/m9.figshare.5188273	bacteria	mesopelagic	North Atlantic
TARA142_bacteria_surface	Gathering Metagenomics Sequences & Assembly	NAT188	NAT188_TARA142_bacteria_surface	GCA_002705305.1	NCBI Assembly	GCA_002705305.1	https://www.ncbi.nlm.nih.gov/assembly/GCA_002705305.1	Binning	TOBG_NAT-188	Phylogenetic Assignment	Relative Abundance	5188273.zip	figshare	doi:10.6084/m9.figshare.5188273	http://dx.doi.org/10.6084/m9.figshare.5188273	bacteria	surface	North Atlantic
TARA145_bacteria_mesopelagic	Gathering Metagenomics Sequences & Assembly	NAT188	NAT188_TARA145_bacteria_mesopelagic	GCA_002705305.1	NCBI Assembly	GCA_002705305.1	https://www.ncbi.nlm.nih.gov/assembly/GCA_002705305.1	Binning	TOBG_NAT-188	Phylogenetic Assignment	Relative Abundance	5188273.zip	figshare	doi:10.6084/m9.figshare.5188273	http://dx.doi.org/10.6084/m9.figshare.5188273	bacteria	mesopelagic	North Atlantic
TARA145_bacteria_surface	Gathering Metagenomics Sequences & Assembly	NAT188	NAT188_TARA145_bacteria_surface	GCA_002705305.1	NCBI Assembly	GCA_002705305.1	https://www.ncbi.nlm.nih.gov/assembly/GCA_002705305.1	Binning	TOBG_NAT-188	Phylogenetic Assignment	Relative Abundance	5188273.zip	figshare	doi:10.6084/m9.figshare.5188273	http://dx.doi.org/10.6084/m9.figshare.5188273	bacteria	surface	North Atlantic
TARA146_bacteria_mesopelagic	Gathering Metagenomics Sequences & Assembly	NAT188	NAT188_TARA146_bacteria_mesopelagic	GCA_002705305.1	NCBI Assembly	GCA_002705305.1	https://www.ncbi.nlm.nih.gov/assembly/GCA_002705305.1	Binning	TOBG_NAT-188	Phylogenetic Assignment	Relative Abundance	5188273.zip	figshare	doi:10.6084/m9.figshare.5188273	http://dx.doi.org/10.6084/m9.figshare.5188273	bacteria	mesopelagic	North Atlantic
TARA146_bacteria_surface	Gathering Metagenomics Sequences & Assembly	NAT188	NAT188_TARA146_bacteria_surface	GCA_002705305.1	NCBI Assembly	GCA_002705305.1	https://www.ncbi.nlm.nih.gov/assembly/GCA_002705305.1	Binning	TOBG_NAT-188	Phylogenetic Assignment	Relative Abundance	5188273.zip	figshare	doi:10.6084/m9.figshare.5188273	http://dx.doi.org/10.6084/m9.figshare.5188273	bacteria	surface	North Atlantic
TARA146_protistan_mesopelagic	Gathering Metagenomics Sequences & Assembly	NAT188	NAT188_TARA146_protistan_mesopelagic	GCA_002705305.1	NCBI Assembly	GCA_002705305.1	https://www.ncbi.nlm.nih.gov/assembly/GCA_002705305.1	Binning	TOBG_NAT-188	Phylogenetic Assignment	Relative Abundance	5188273.zip	figshare	doi:10.6084/m9.figshare.5188273	http://dx.doi.org/10.6084/m9.figshare.5188273	protistan	mesopelagic	North Atlantic
TARA146_protistan_surface	Gathering Metagenomics Sequences & Assembly	NAT188	NAT188_TARA146_protistan_surface	GCA_002705305.1	NCBI Assembly	GCA_002705305.1	https://www.ncbi.nlm.nih.gov/assembly/GCA_002705305.1	Binning	TOBG_NAT-188	Phylogenetic Assignment	Relative Abundance	5188273.zip	figshare	doi:10.6084/m9.figshare.5188273	http://dx.doi.org/10.6084/m9.figshare.5188273	protistan	surface	North Atlantic
TARA148_protistan_surface	Gathering Metagenomics Sequences & Assembly	NAT188	NAT188_TARA148_protistan_surface	GCA_002705305.1	NCBI Assembly	GCA_002705305.1	https://www.ncbi.nlm.nih.gov/assembly/GCA_002705305.1	Binning	TOBG_NAT-188	Phylogenetic Assignment	Relative Abundance	5188273.zip	figshare	doi:10.6084/m9.figshare.5188273	http://dx.doi.org/10.6084/m9.figshare.5188273	protistan	surface	North Atlantic
TARA149_protistan_mesopelagic	Gathering Metagenomics Sequences & Assembly	NAT188	NAT188_TARA149_protistan_mesopelagic	GCA_002705305.1	NCBI Assembly	GCA_002705305.1	https://www.ncbi.nlm.nih.gov/assembly/GCA_002705305.1	Binning	TOBG_NAT-188	Phylogenetic Assignment	Relative Abundance	5188273.zip	figshare	doi:10.6084/m9.figshare.5188273	http://dx.doi.org/10.6084/m9.figshare.5188273	protistan	mesopelagic	North Atlantic
TARA149_protistan_surface	Gathering Metagenomics Sequences & Assembly	NAT188	NAT188_TARA149_protistan_surface	GCA_002705305.1	NCBI Assembly	GCA_002705305.1	https://www.ncbi.nlm.nih.gov/assembly/GCA_002705305.1	Binning	TOBG_NAT-188	Phylogenetic Assignment	Relative Abundance	5188273.zip	figshare	doi:10.6084/m9.figshare.5188273	http://dx.doi.org/10.6084/m9.figshare.5188273	protistan	surface	North Atlantic
TARA150_bacteria_DCM	Gathering Metagenomics Sequences & Assembly	NAT188	NAT188_TARA150_bacteria_DCM	GCA_002705305.1	NCBI Assembly	GCA_002705305.1	https://www.ncbi.nlm.nih.gov/assembly/GCA_002705305.1	Binning	TOBG_NAT-188	Phylogenetic Assignment	Relative Abundance	5188273.zip	figshare	doi:10.6084/m9.figshare.5188273	http://dx.doi.org/10.6084/m9.figshare.5188273	bacteria	DCM	North Atlantic
TARA150_protistan_DCM	Gathering Metagenomics Sequences & Assembly	NAT188	NAT188_TARA150_protistan_DCM	GCA_002705305.1	NCBI Assembly	GCA_002705305.1	https://www.ncbi.nlm.nih.gov/assembly/GCA_002705305.1	Binning	TOBG_NAT-188	Phylogenetic Assignment	Relative Abundance	5188273.zip	figshare	doi:10.6084/m9.figshare.5188273	http://dx.doi.org/10.6084/m9.figshare.5188273	protistan	DCM	North Atlantic
TARA150_protistan_surface	Gathering Metagenomics Sequences & Assembly	NAT188	NAT188_TARA150_protistan_surface	GCA_002705305.1	NCBI Assembly	GCA_002705305.1	https://www.ncbi.nlm.nih.gov/assembly/GCA_002705305.1	Binning	TOBG_NAT-188	Phylogenetic Assignment	Relative Abundance	5188273.zip	figshare	doi:10.6084/m9.figshare.5188273	http://dx.doi.org/10.6084/m9.figshare.5188273	protistan	surface	North Atlantic
TARA151_bacteria_DCM	Gathering Metagenomics Sequences & Assembly	NAT188	NAT188_TARA151_bacteria_DCM	GCA_002705305.1	NCBI Assembly	GCA_002705305.1	https://www.ncbi.nlm.nih.gov/assembly/GCA_002705305.1	Binning	TOBG_NAT-188	Phylogenetic Assignment	Relative Abundance	5188273.zip	figshare	doi:10.6084/m9.figshare.5188273	http://dx.doi.org/10.6084/m9.figshare.5188273	bacteria	DCM	North Atlantic
TARA151_protistan_DCM	Gathering Metagenomics Sequences & Assembly	NAT188	NAT188_TARA151_protistan_DCM	GCA_002705305.1	NCBI Assembly	GCA_002705305.1	https://www.ncbi.nlm.nih.gov/assembly/GCA_002705305.1	Binning	TOBG_NAT-188	Phylogenetic Assignment	Relative Abundance	5188273.zip	figshare	doi:10.6084/m9.figshare.5188273	http://dx.doi.org/10.6084/m9.figshare.5188273	protistan	DCM	North Atlantic
TARA152_bacteria_mesopelagic	Gathering Metagenomics Sequences & Assembly	NAT188	NAT188_TARA152_bacteria_mesopelagic	GCA_002705305.1	NCBI Assembly	GCA_002705305.1	https://www.ncbi.nlm.nih.gov/assembly/GCA_002705305.1	Binning	TOBG_NAT-188	Phylogenetic Assignment	Relative Abundance	5188273.zip	figshare	doi:10.6084/m9.figshare.5188273	http://dx.doi.org/10.6084/m9.figshare.5188273	bacteria	mesopelagic	North Atlantic
TARA152_bacteria_mixed	Gathering Metagenomics Sequences & Assembly	NAT188	NAT188_TARA152_bacteria_mixed	GCA_002705305.1	NCBI Assembly	GCA_002705305.1	https://www.ncbi.nlm.nih.gov/assembly/GCA_002705305.1	Binning	TOBG_NAT-188	Phylogenetic Assignment	Relative Abundance	5188273.zip	figshare	doi:10.6084/m9.figshare.5188273	http://dx.doi.org/10.6084/m9.figshare.5188273	bacteria	mixed	North Atlantic
TARA152_bacteria_surface	Gathering Metagenomics Sequences & Assembly	NAT188	NAT188_TARA152_bacteria_surface	GCA_002705305.1	NCBI Assembly	GCA_002705305.1	https://www.ncbi.nlm.nih.gov/assembly/GCA_002705305.1	Binning	TOBG_NAT-188	Phylogenetic Assignment	Relative Abundance	5188273.zip	figshare	doi:10.6084/m9.figshare.5188273	http://dx.doi.org/10.6084/m9.figshare.5188273	bacteria	surface	North Atlantic
TARA152_protistan_DCM	Gathering Metagenomics Sequences & Assembly	NAT188	NAT188_TARA152_protistan_DCM	GCA_002705305.1	NCBI Assembly	GCA_002705305.1	https://www.ncbi.nlm.nih.gov/assembly/GCA_002705305.1	Binning	TOBG_NAT-188	Phylogenetic Assignment	Relative Abundance	5188273.zip	figshare	doi:10.6084/m9.figshare.5188273	http://dx.doi.org/10.6084/m9.figshare.5188273	protistan	DCM	North Atlantic
TARA152_protistan_mesopelagic	Gathering Metagenomics Sequences & Assembly	NAT188	NAT188_TARA152_protistan_mesopelagic	GCA_002705305.1	NCBI Assembly	GCA_002705305.1	https://www.ncbi.nlm.nih.gov/assembly/GCA_002705305.1	Binning	TOBG_NAT-188	Phylogenetic Assignment	Relative Abundance	5188273.zip	figshare	doi:10.6084/m9.figshare.5188273	http://dx.doi.org/10.6084/m9.figshare.5188273	protistan	mesopelagic	North Atlantic
TARA004_bacteria_DCM	Gathering Metagenomics Sequences & Assembly	NAT207	NAT207_TARA004_bacteria_DCM	GCA_002704945.1	NCBI Assembly	GCA_002704945.1	https://www.ncbi.nlm.nih.gov/assembly/GCA_002704945.1	Binning	TOBG_NAT-207	Phylogenetic Assignment	Relative Abundance	5188273.zip	figshare	doi:10.6084/m9.figshare.5188273	http://dx.doi.org/10.6084/m9.figshare.5188273	bacteria	DCM	North Atlantic
TARA004_bacteria_surface	Gathering Metagenomics Sequences & Assembly	NAT207	NAT207_TARA004_bacteria_surface	GCA_002704945.1	NCBI Assembly	GCA_002704945.1	https://www.ncbi.nlm.nih.gov/assembly/GCA_002704945.1	Binning	TOBG_NAT-207	Phylogenetic Assignment	Relative Abundance	5188273.zip	figshare	doi:10.6084/m9.figshare.5188273	http://dx.doi.org/10.6084/m9.figshare.5188273	bacteria	surface	North Atlantic
TARA141_bacteria_surface	Gathering Metagenomics Sequences & Assembly	NAT207	NAT207_TARA141_bacteria_surface	GCA_002704945.1	NCBI Assembly	GCA_002704945.1	https://www.ncbi.nlm.nih.gov/assembly/GCA_002704945.1	Binning	TOBG_NAT-207	Phylogenetic Assignment	Relative Abundance	5188273.zip	figshare	doi:10.6084/m9.figshare.5188273	http://dx.doi.org/10.6084/m9.figshare.5188273	bacteria	surface	North Atlantic
TARA142_bacteria_DCM	Gathering Metagenomics Sequences & Assembly	NAT207	NAT207_TARA142_bacteria_DCM	GCA_002704945.1	NCBI Assembly	GCA_002704945.1	https://www.ncbi.nlm.nih.gov/assembly/GCA_002704945.1	Binning	TOBG_NAT-207	Phylogenetic Assignment	Relative Abundance	5188273.zip	figshare	doi:10.6084/m9.figshare.5188273	http://dx.doi.org/10.6084/m9.figshare.5188273	bacteria	DCM	North Atlantic
TARA142_bacteria_mesopelagic	Gathering Metagenomics Sequences & Assembly	NAT207	NAT207_TARA142_bacteria_mesopelagic	GCA_002704945.1	NCBI Assembly	GCA_002704945.1	https://www.ncbi.nlm.nih.gov/assembly/GCA_002704945.1	Binning	TOBG_NAT-207	Phylogenetic Assignment	Relative Abundance	5188273.zip	figshare	doi:10.6084/m9.figshare.5188273	http://dx.doi.org/10.6084/m9.figshare.5188273	bacteria	mesopelagic	North Atlantic
TARA142_bacteria_surface	Gathering Metagenomics Sequences & Assembly	NAT207	NAT207_TARA142_bacteria_surface	GCA_002704945.1	NCBI Assembly	GCA_002704945.1	https://www.ncbi.nlm.nih.gov/assembly/GCA_002704945.1	Binning	TOBG_NAT-207	Phylogenetic Assignment	Relative Abundance	5188273.zip	figshare	doi:10.6084/m9.figshare.5188273	http://dx.doi.org/10.6084/m9.figshare.5188273	bacteria	surface	North Atlantic
TARA145_bacteria_mesopelagic	Gathering Metagenomics Sequences & Assembly	NAT207	NAT207_TARA145_bacteria_mesopelagic	GCA_002704945.1	NCBI Assembly	GCA_002704945.1	https://www.ncbi.nlm.nih.gov/assembly/GCA_002704945.1	Binning	TOBG_NAT-207	Phylogenetic Assignment	Relative Abundance	5188273.zip	figshare	doi:10.6084/m9.figshare.5188273	http://dx.doi.org/10.6084/m9.figshare.5188273	bacteria	mesopelagic	North Atlantic
TARA145_bacteria_surface	Gathering Metagenomics Sequences & Assembly	NAT207	NAT207_TARA145_bacteria_surface	GCA_002704945.1	NCBI Assembly	GCA_002704945.1	https://www.ncbi.nlm.nih.gov/assembly/GCA_002704945.1	Binning	TOBG_NAT-207	Phylogenetic Assignment	Relative Abundance	5188273.zip	figshare	doi:10.6084/m9.figshare.5188273	http://dx.doi.org/10.6084/m9.figshare.5188273	bacteria	surface	North Atlantic
TARA146_bacteria_mesopelagic	Gathering Metagenomics Sequences & Assembly	NAT207	NAT207_TARA146_bacteria_mesopelagic	GCA_002704945.1	NCBI Assembly	GCA_002704945.1	https://www.ncbi.nlm.nih.gov/assembly/GCA_002704945.1	Binning	TOBG_NAT-207	Phylogenetic Assignment	Relative Abundance	5188273.zip	figshare	doi:10.6084/m9.figshare.5188273	http://dx.doi.org/10.6084/m9.figshare.5188273	bacteria	mesopelagic	North Atlantic
TARA146_bacteria_surface	Gathering Metagenomics Sequences & Assembly	NAT207	NAT207_TARA146_bacteria_surface	GCA_002704945.1	NCBI Assembly	GCA_002704945.1	https://www.ncbi.nlm.nih.gov/assembly/GCA_002704945.1	Binning	TOBG_NAT-207	Phylogenetic Assignment	Relative Abundance	5188273.zip	figshare	doi:10.6084/m9.figshare.5188273	http://dx.doi.org/10.6084/m9.figshare.5188273	bacteria	surface	North Atlantic
TARA146_protistan_mesopelagic	Gathering Metagenomics Sequences & Assembly	NAT207	NAT207_TARA146_protistan_mesopelagic	GCA_002704945.1	NCBI Assembly	GCA_002704945.1	https://www.ncbi.nlm.nih.gov/assembly/GCA_002704945.1	Binning	TOBG_NAT-207	Phylogenetic Assignment	Relative Abundance	5188273.zip	figshare	doi:10.6084/m9.figshare.5188273	http://dx.doi.org/10.6084/m9.figshare.5188273	protistan	mesopelagic	North Atlantic
TARA146_protistan_surface	Gathering Metagenomics Sequences & Assembly	NAT207	NAT207_TARA146_protistan_surface	GCA_002704945.1	NCBI Assembly	GCA_002704945.1	https://www.ncbi.nlm.nih.gov/assembly/GCA_002704945.1	Binning	TOBG_NAT-207	Phylogenetic Assignment	Relative Abundance	5188273.zip	figshare	doi:10.6084/m9.figshare.5188273	http://dx.doi.org/10.6084/m9.figshare.5188273	protistan	surface	North Atlantic
TARA148_protistan_surface	Gathering Metagenomics Sequences & Assembly	NAT207	NAT207_TARA148_protistan_surface	GCA_002704945.1	NCBI Assembly	GCA_002704945.1	https://www.ncbi.nlm.nih.gov/assembly/GCA_002704945.1	Binning	TOBG_NAT-207	Phylogenetic Assignment	Relative Abundance	5188273.zip	figshare	doi:10.6084/m9.figshare.5188273	http://dx.doi.org/10.6084/m9.figshare.5188273	protistan	surface	North Atlantic
TARA149_protistan_mesopelagic	Gathering Metagenomics Sequences & Assembly	NAT207	NAT207_TARA149_protistan_mesopelagic	GCA_002704945.1	NCBI Assembly	GCA_002704945.1	https://www.ncbi.nlm.nih.gov/assembly/GCA_002704945.1	Binning	TOBG_NAT-207	Phylogenetic Assignment	Relative Abundance	5188273.zip	figshare	doi:10.6084/m9.figshare.5188273	http://dx.doi.org/10.6084/m9.figshare.5188273	protistan	mesopelagic	North Atlantic
TARA149_protistan_surface	Gathering Metagenomics Sequences & Assembly	NAT207	NAT207_TARA149_protistan_surface	GCA_002704945.1	NCBI Assembly	GCA_002704945.1	https://www.ncbi.nlm.nih.gov/assembly/GCA_002704945.1	Binning	TOBG_NAT-207	Phylogenetic Assignment	Relative Abundance	5188273.zip	figshare	doi:10.6084/m9.figshare.5188273	http://dx.doi.org/10.6084/m9.figshare.5188273	protistan	surface	North Atlantic
TARA150_bacteria_DCM	Gathering Metagenomics Sequences & Assembly	NAT207	NAT207_TARA150_bacteria_DCM	GCA_002704945.1	NCBI Assembly	GCA_002704945.1	https://www.ncbi.nlm.nih.gov/assembly/GCA_002704945.1	Binning	TOBG_NAT-207	Phylogenetic Assignment	Relative Abundance	5188273.zip	figshare	doi:10.6084/m9.figshare.5188273	http://dx.doi.org/10.6084/m9.figshare.5188273	bacteria	DCM	North Atlantic
TARA150_protistan_DCM	Gathering Metagenomics Sequences & Assembly	NAT207	NAT207_TARA150_protistan_DCM	GCA_002704945.1	NCBI Assembly	GCA_002704945.1	https://www.ncbi.nlm.nih.gov/assembly/GCA_002704945.1	Binning	TOBG_NAT-207	Phylogenetic Assignment	Relative Abundance	5188273.zip	figshare	doi:10.6084/m9.figshare.5188273	http://dx.doi.org/10.6084/m9.figshare.5188273	protistan	DCM	North Atlantic
TARA150_protistan_surface	Gathering Metagenomics Sequences & Assembly	NAT207	NAT207_TARA150_protistan_surface	GCA_002704945.1	NCBI Assembly	GCA_002704945.1	https://www.ncbi.nlm.nih.gov/assembly/GCA_002704945.1	Binning	TOBG_NAT-207	Phylogenetic Assignment	Relative Abundance	5188273.zip	figshare	doi:10.6084/m9.figshare.5188273	http://dx.doi.org/10.6084/m9.figshare.5188273	protistan	surface	North Atlantic
TARA151_bacteria_DCM	Gathering Metagenomics Sequences & Assembly	NAT207	NAT207_TARA151_bacteria_DCM	GCA_002704945.1	NCBI Assembly	GCA_002704945.1	https://www.ncbi.nlm.nih.gov/assembly/GCA_002704945.1	Binning	TOBG_NAT-207	Phylogenetic Assignment	Relative Abundance	5188273.zip	figshare	doi:10.6084/m9.figshare.5188273	http://dx.doi.org/10.6084/m9.figshare.5188273	bacteria	DCM	North Atlantic
TARA151_protistan_DCM	Gathering Metagenomics Sequences & Assembly	NAT207	NAT207_TARA151_protistan_DCM	GCA_002704945.1	NCBI Assembly	GCA_002704945.1	https://www.ncbi.nlm.nih.gov/assembly/GCA_002704945.1	Binning	TOBG_NAT-207	Phylogenetic Assignment	Relative Abundance	5188273.zip	figshare	doi:10.6084/m9.figshare.5188273	http://dx.doi.org/10.6084/m9.figshare.5188273	protistan	DCM	North Atlantic
TARA152_bacteria_mesopelagic	Gathering Metagenomics Sequences & Assembly	NAT207	NAT207_TARA152_bacteria_mesopelagic	GCA_002704945.1	NCBI Assembly	GCA_002704945.1	https://www.ncbi.nlm.nih.gov/assembly/GCA_002704945.1	Binning	TOBG_NAT-207	Phylogenetic Assignment	Relative Abundance	5188273.zip	figshare	doi:10.6084/m9.figshare.5188273	http://dx.doi.org/10.6084/m9.figshare.5188273	bacteria	mesopelagic	North Atlantic
TARA152_bacteria_mixed	Gathering Metagenomics Sequences & Assembly	NAT207	NAT207_TARA152_bacteria_mixed	GCA_002704945.1	NCBI Assembly	GCA_002704945.1	https://www.ncbi.nlm.nih.gov/assembly/GCA_002704945.1	Binning	TOBG_NAT-207	Phylogenetic Assignment	Relative Abundance	5188273.zip	figshare	doi:10.6084/m9.figshare.5188273	http://dx.doi.org/10.6084/m9.figshare.5188273	bacteria	mixed	North Atlantic
TARA152_bacteria_surface	Gathering Metagenomics Sequences & Assembly	NAT207	NAT207_TARA152_bacteria_surface	GCA_002704945.1	NCBI Assembly	GCA_002704945.1	https://www.ncbi.nlm.nih.gov/assembly/GCA_002704945.1	Binning	TOBG_NAT-207	Phylogenetic Assignment	Relative Abundance	5188273.zip	figshare	doi:10.6084/m9.figshare.5188273	http://dx.doi.org/10.6084/m9.figshare.5188273	bacteria	surface	North Atlantic
TARA152_protistan_DCM	Gathering Metagenomics Sequences & Assembly	NAT207	NAT207_TARA152_protistan_DCM	GCA_002704945.1	NCBI Assembly	GCA_002704945.1	https://www.ncbi.nlm.nih.gov/assembly/GCA_002704945.1	Binning	TOBG_NAT-207	Phylogenetic Assignment	Relative Abundance	5188273.zip	figshare	doi:10.6084/m9.figshare.5188273	http://dx.doi.org/10.6084/m9.figshare.5188273	protistan	DCM	North Atlantic
TARA152_protistan_mesopelagic	Gathering Metagenomics Sequences & Assembly	NAT207	NAT207_TARA152_protistan_mesopelagic	GCA_002704945.1	NCBI Assembly	GCA_002704945.1	https://www.ncbi.nlm.nih.gov/assembly/GCA_002704945.1	Binning	TOBG_NAT-207	Phylogenetic Assignment	Relative Abundance	5188273.zip	figshare	doi:10.6084/m9.figshare.5188273	http://dx.doi.org/10.6084/m9.figshare.5188273	protistan	mesopelagic	North Atlantic
TARA004_bacteria_DCM	Gathering Metagenomics Sequences & Assembly	NAT239	NAT239_TARA004_bacteria_DCM	GCA_002698945.1	NCBI Assembly	GCA_002698945.1	https://www.ncbi.nlm.nih.gov/assembly/GCA_002698945.1	Binning	TOBG_NAT-239	Phylogenetic Assignment	Relative Abundance	5188273.zip	figshare	doi:10.6084/m9.figshare.5188273	http://dx.doi.org/10.6084/m9.figshare.5188273	bacteria	DCM	North Atlantic
TARA004_bacteria_surface	Gathering Metagenomics Sequences & Assembly	NAT239	NAT239_TARA004_bacteria_surface	GCA_002698945.1	NCBI Assembly	GCA_002698945.1	https://www.ncbi.nlm.nih.gov/assembly/GCA_002698945.1	Binning	TOBG_NAT-239	Phylogenetic Assignment	Relative Abundance	5188273.zip	figshare	doi:10.6084/m9.figshare.5188273	http://dx.doi.org/10.6084/m9.figshare.5188273	bacteria	surface	North Atlantic
TARA141_bacteria_surface	Gathering Metagenomics Sequences & Assembly	NAT239	NAT239_TARA141_bacteria_surface	GCA_002698945.1	NCBI Assembly	GCA_002698945.1	https://www.ncbi.nlm.nih.gov/assembly/GCA_002698945.1	Binning	TOBG_NAT-239	Phylogenetic Assignment	Relative Abundance	5188273.zip	figshare	doi:10.6084/m9.figshare.5188273	http://dx.doi.org/10.6084/m9.figshare.5188273	bacteria	surface	North Atlantic
TARA142_bacteria_DCM	Gathering Metagenomics Sequences & Assembly	NAT239	NAT239_TARA142_bacteria_DCM	GCA_002698945.1	NCBI Assembly	GCA_002698945.1	https://www.ncbi.nlm.nih.gov/assembly/GCA_002698945.1	Binning	TOBG_NAT-239	Phylogenetic Assignment	Relative Abundance	5188273.zip	figshare	doi:10.6084/m9.figshare.5188273	http://dx.doi.org/10.6084/m9.figshare.5188273	bacteria	DCM	North Atlantic
TARA142_bacteria_mesopelagic	Gathering Metagenomics Sequences & Assembly	NAT239	NAT239_TARA142_bacteria_mesopelagic	GCA_002698945.1	NCBI Assembly	GCA_002698945.1	https://www.ncbi.nlm.nih.gov/assembly/GCA_002698945.1	Binning	TOBG_NAT-239	Phylogenetic Assignment	Relative Abundance	5188273.zip	figshare	doi:10.6084/m9.figshare.5188273	http://dx.doi.org/10.6084/m9.figshare.5188273	bacteria	mesopelagic	North Atlantic
TARA142_bacteria_surface	Gathering Metagenomics Sequences & Assembly	NAT239	NAT239_TARA142_bacteria_surface	GCA_002698945.1	NCBI Assembly	GCA_002698945.1	https://www.ncbi.nlm.nih.gov/assembly/GCA_002698945.1	Binning	TOBG_NAT-239	Phylogenetic Assignment	Relative Abundance	5188273.zip	figshare	doi:10.6084/m9.figshare.5188273	http://dx.doi.org/10.6084/m9.figshare.5188273	bacteria	surface	North Atlantic
TARA145_bacteria_mesopelagic	Gathering Metagenomics Sequences & Assembly	NAT239	NAT239_TARA145_bacteria_mesopelagic	GCA_002698945.1	NCBI Assembly	GCA_002698945.1	https://www.ncbi.nlm.nih.gov/assembly/GCA_002698945.1	Binning	TOBG_NAT-239	Phylogenetic Assignment	Relative Abundance	5188273.zip	figshare	doi:10.6084/m9.figshare.5188273	http://dx.doi.org/10.6084/m9.figshare.5188273	bacteria	mesopelagic	North Atlantic
TARA145_bacteria_surface	Gathering Metagenomics Sequences & Assembly	NAT239	NAT239_TARA145_bacteria_surface	GCA_002698945.1	NCBI Assembly	GCA_002698945.1	https://www.ncbi.nlm.nih.gov/assembly/GCA_002698945.1	Binning	TOBG_NAT-239	Phylogenetic Assignment	Relative Abundance	5188273.zip	figshare	doi:10.6084/m9.figshare.5188273	http://dx.doi.org/10.6084/m9.figshare.5188273	bacteria	surface	North Atlantic
TARA146_bacteria_mesopelagic	Gathering Metagenomics Sequences & Assembly	NAT239	NAT239_TARA146_bacteria_mesopelagic	GCA_002698945.1	NCBI Assembly	GCA_002698945.1	https://www.ncbi.nlm.nih.gov/assembly/GCA_002698945.1	Binning	TOBG_NAT-239	Phylogenetic Assignment	Relative Abundance	5188273.zip	figshare	doi:10.6084/m9.figshare.5188273	http://dx.doi.org/10.6084/m9.figshare.5188273	bacteria	mesopelagic	North Atlantic
TARA146_bacteria_surface	Gathering Metagenomics Sequences & Assembly	NAT239	NAT239_TARA146_bacteria_surface	GCA_002698945.1	NCBI Assembly	GCA_002698945.1	https://www.ncbi.nlm.nih.gov/assembly/GCA_002698945.1	Binning	TOBG_NAT-239	Phylogenetic Assignment	Relative Abundance	5188273.zip	figshare	doi:10.6084/m9.figshare.5188273	http://dx.doi.org/10.6084/m9.figshare.5188273	bacteria	surface	North Atlantic
TARA146_protistan_mesopelagic	Gathering Metagenomics Sequences & Assembly	NAT239	NAT239_TARA146_protistan_mesopelagic	GCA_002698945.1	NCBI Assembly	GCA_002698945.1	https://www.ncbi.nlm.nih.gov/assembly/GCA_002698945.1	Binning	TOBG_NAT-239	Phylogenetic Assignment	Relative Abundance	5188273.zip	figshare	doi:10.6084/m9.figshare.5188273	http://dx.doi.org/10.6084/m9.figshare.5188273	protistan	mesopelagic	North Atlantic
TARA146_protistan_surface	Gathering Metagenomics Sequences & Assembly	NAT239	NAT239_TARA146_protistan_surface	GCA_002698945.1	NCBI Assembly	GCA_002698945.1	https://www.ncbi.nlm.nih.gov/assembly/GCA_002698945.1	Binning	TOBG_NAT-239	Phylogenetic Assignment	Relative Abundance	5188273.zip	figshare	doi:10.6084/m9.figshare.5188273	http://dx.doi.org/10.6084/m9.figshare.5188273	protistan	surface	North Atlantic
TARA148_protistan_surface	Gathering Metagenomics Sequences & Assembly	NAT239	NAT239_TARA148_protistan_surface	GCA_002698945.1	NCBI Assembly	GCA_002698945.1	https://www.ncbi.nlm.nih.gov/assembly/GCA_002698945.1	Binning	TOBG_NAT-239	Phylogenetic Assignment	Relative Abundance	5188273.zip	figshare	doi:10.6084/m9.figshare.5188273	http://dx.doi.org/10.6084/m9.figshare.5188273	protistan	surface	North Atlantic
TARA149_protistan_mesopelagic	Gathering Metagenomics Sequences & Assembly	NAT239	NAT239_TARA149_protistan_mesopelagic	GCA_002698945.1	NCBI Assembly	GCA_002698945.1	https://www.ncbi.nlm.nih.gov/assembly/GCA_002698945.1	Binning	TOBG_NAT-239	Phylogenetic Assignment	Relative Abundance	5188273.zip	figshare	doi:10.6084/m9.figshare.5188273	http://dx.doi.org/10.6084/m9.figshare.5188273	protistan	mesopelagic	North Atlantic
TARA149_protistan_surface	Gathering Metagenomics Sequences & Assembly	NAT239	NAT239_TARA149_protistan_surface	GCA_002698945.1	NCBI Assembly	GCA_002698945.1	https://www.ncbi.nlm.nih.gov/assembly/GCA_002698945.1	Binning	TOBG_NAT-239	Phylogenetic Assignment	Relative Abundance	5188273.zip	figshare	doi:10.6084/m9.figshare.5188273	http://dx.doi.org/10.6084/m9.figshare.5188273	protistan	surface	North Atlantic
TARA150_bacteria_DCM	Gathering Metagenomics Sequences & Assembly	NAT239	NAT239_TARA150_bacteria_DCM	GCA_002698945.1	NCBI Assembly	GCA_002698945.1	https://www.ncbi.nlm.nih.gov/assembly/GCA_002698945.1	Binning	TOBG_NAT-239	Phylogenetic Assignment	Relative Abundance	5188273.zip	figshare	doi:10.6084/m9.figshare.5188273	http://dx.doi.org/10.6084/m9.figshare.5188273	bacteria	DCM	North Atlantic
TARA150_protistan_DCM	Gathering Metagenomics Sequences & Assembly	NAT239	NAT239_TARA150_protistan_DCM	GCA_002698945.1	NCBI Assembly	GCA_002698945.1	https://www.ncbi.nlm.nih.gov/assembly/GCA_002698945.1	Binning	TOBG_NAT-239	Phylogenetic Assignment	Relative Abundance	5188273.zip	figshare	doi:10.6084/m9.figshare.5188273	http://dx.doi.org/10.6084/m9.figshare.5188273	protistan	DCM	North Atlantic
TARA150_protistan_surface	Gathering Metagenomics Sequences & Assembly	NAT239	NAT239_TARA150_protistan_surface	GCA_002698945.1	NCBI Assembly	GCA_002698945.1	https://www.ncbi.nlm.nih.gov/assembly/GCA_002698945.1	Binning	TOBG_NAT-239	Phylogenetic Assignment	Relative Abundance	5188273.zip	figshare	doi:10.6084/m9.figshare.5188273	http://dx.doi.org/10.6084/m9.figshare.5188273	protistan	surface	North Atlantic
TARA151_bacteria_DCM	Gathering Metagenomics Sequences & Assembly	NAT239	NAT239_TARA151_bacteria_DCM	GCA_002698945.1	NCBI Assembly	GCA_002698945.1	https://www.ncbi.nlm.nih.gov/assembly/GCA_002698945.1	Binning	TOBG_NAT-239	Phylogenetic Assignment	Relative Abundance	5188273.zip	figshare	doi:10.6084/m9.figshare.5188273	http://dx.doi.org/10.6084/m9.figshare.5188273	bacteria	DCM	North Atlantic
TARA151_protistan_DCM	Gathering Metagenomics Sequences & Assembly	NAT239	NAT239_TARA151_protistan_DCM	GCA_002698945.1	NCBI Assembly	GCA_002698945.1	https://www.ncbi.nlm.nih.gov/assembly/GCA_002698945.1	Binning	TOBG_NAT-239	Phylogenetic Assignment	Relative Abundance	5188273.zip	figshare	doi:10.6084/m9.figshare.5188273	http://dx.doi.org/10.6084/m9.figshare.5188273	protistan	DCM	North Atlantic
TARA152_bacteria_mesopelagic	Gathering Metagenomics Sequences & Assembly	NAT239	NAT239_TARA152_bacteria_mesopelagic	GCA_002698945.1	NCBI Assembly	GCA_002698945.1	https://www.ncbi.nlm.nih.gov/assembly/GCA_002698945.1	Binning	TOBG_NAT-239	Phylogenetic Assignment	Relative Abundance	5188273.zip	figshare	doi:10.6084/m9.figshare.5188273	http://dx.doi.org/10.6084/m9.figshare.5188273	bacteria	mesopelagic	North Atlantic
TARA152_bacteria_mixed	Gathering Metagenomics Sequences & Assembly	NAT239	NAT239_TARA152_bacteria_mixed	GCA_002698945.1	NCBI Assembly	GCA_002698945.1	https://www.ncbi.nlm.nih.gov/assembly/GCA_002698945.1	Binning	TOBG_NAT-239	Phylogenetic Assignment	Relative Abundance	5188273.zip	figshare	doi:10.6084/m9.figshare.5188273	http://dx.doi.org/10.6084/m9.figshare.5188273	bacteria	mixed	North Atlantic
TARA152_bacteria_surface	Gathering Metagenomics Sequences & Assembly	NAT239	NAT239_TARA152_bacteria_surface	GCA_002698945.1	NCBI Assembly	GCA_002698945.1	https://www.ncbi.nlm.nih.gov/assembly/GCA_002698945.1	Binning	TOBG_NAT-239	Phylogenetic Assignment	Relative Abundance	5188273.zip	figshare	doi:10.6084/m9.figshare.5188273	http://dx.doi.org/10.6084/m9.figshare.5188273	bacteria	surface	North Atlantic
TARA152_protistan_DCM	Gathering Metagenomics Sequences & Assembly	NAT239	NAT239_TARA152_protistan_DCM	GCA_002698945.1	NCBI Assembly	GCA_002698945.1	https://www.ncbi.nlm.nih.gov/assembly/GCA_002698945.1	Binning	TOBG_NAT-239	Phylogenetic Assignment	Relative Abundance	5188273.zip	figshare	doi:10.6084/m9.figshare.5188273	http://dx.doi.org/10.6084/m9.figshare.5188273	protistan	DCM	North Atlantic
TARA152_protistan_mesopelagic	Gathering Metagenomics Sequences & Assembly	NAT239	NAT239_TARA152_protistan_mesopelagic	GCA_002698945.1	NCBI Assembly	GCA_002698945.1	https://www.ncbi.nlm.nih.gov/assembly/GCA_002698945.1	Binning	TOBG_NAT-239	Phylogenetic Assignment	Relative Abundance	5188273.zip	figshare	doi:10.6084/m9.figshare.5188273	http://dx.doi.org/10.6084/m9.figshare.5188273	protistan	mesopelagic	North Atlantic
TARA004_bacteria_DCM	Gathering Metagenomics Sequences & Assembly	NAT255	NAT255_TARA004_bacteria_DCM	GCA_002697965.1	NCBI Assembly	GCA_002697965.1	https://www.ncbi.nlm.nih.gov/assembly/GCA_002697965.1	Binning	TOBG_NAT-255	Phylogenetic Assignment	Relative Abundance	5188273.zip	figshare	doi:10.6084/m9.figshare.5188273	http://dx.doi.org/10.6084/m9.figshare.5188273	bacteria	DCM	North Atlantic
TARA004_bacteria_surface	Gathering Metagenomics Sequences & Assembly	NAT255	NAT255_TARA004_bacteria_surface	GCA_002697965.1	NCBI Assembly	GCA_002697965.1	https://www.ncbi.nlm.nih.gov/assembly/GCA_002697965.1	Binning	TOBG_NAT-255	Phylogenetic Assignment	Relative Abundance	5188273.zip	figshare	doi:10.6084/m9.figshare.5188273	http://dx.doi.org/10.6084/m9.figshare.5188273	bacteria	surface	North Atlantic
TARA141_bacteria_surface	Gathering Metagenomics Sequences & Assembly	NAT255	NAT255_TARA141_bacteria_surface	GCA_002697965.1	NCBI Assembly	GCA_002697965.1	https://www.ncbi.nlm.nih.gov/assembly/GCA_002697965.1	Binning	TOBG_NAT-255	Phylogenetic Assignment	Relative Abundance	5188273.zip	figshare	doi:10.6084/m9.figshare.5188273	http://dx.doi.org/10.6084/m9.figshare.5188273	bacteria	surface	North Atlantic
TARA142_bacteria_DCM	Gathering Metagenomics Sequences & Assembly	NAT255	NAT255_TARA142_bacteria_DCM	GCA_002697965.1	NCBI Assembly	GCA_002697965.1	https://www.ncbi.nlm.nih.gov/assembly/GCA_002697965.1	Binning	TOBG_NAT-255	Phylogenetic Assignment	Relative Abundance	5188273.zip	figshare	doi:10.6084/m9.figshare.5188273	http://dx.doi.org/10.6084/m9.figshare.5188273	bacteria	DCM	North Atlantic
TARA142_bacteria_mesopelagic	Gathering Metagenomics Sequences & Assembly	NAT255	NAT255_TARA142_bacteria_mesopelagic	GCA_002697965.1	NCBI Assembly	GCA_002697965.1	https://www.ncbi.nlm.nih.gov/assembly/GCA_002697965.1	Binning	TOBG_NAT-255	Phylogenetic Assignment	Relative Abundance	5188273.zip	figshare	doi:10.6084/m9.figshare.5188273	http://dx.doi.org/10.6084/m9.figshare.5188273	bacteria	mesopelagic	North Atlantic
TARA142_bacteria_surface	Gathering Metagenomics Sequences & Assembly	NAT255	NAT255_TARA142_bacteria_surface	GCA_002697965.1	NCBI Assembly	GCA_002697965.1	https://www.ncbi.nlm.nih.gov/assembly/GCA_002697965.1	Binning	TOBG_NAT-255	Phylogenetic Assignment	Relative Abundance	5188273.zip	figshare	doi:10.6084/m9.figshare.5188273	http://dx.doi.org/10.6084/m9.figshare.5188273	bacteria	surface	North Atlantic
TARA145_bacteria_mesopelagic	Gathering Metagenomics Sequences & Assembly	NAT255	NAT255_TARA145_bacteria_mesopelagic	GCA_002697965.1	NCBI Assembly	GCA_002697965.1	https://www.ncbi.nlm.nih.gov/assembly/GCA_002697965.1	Binning	TOBG_NAT-255	Phylogenetic Assignment	Relative Abundance	5188273.zip	figshare	doi:10.6084/m9.figshare.5188273	http://dx.doi.org/10.6084/m9.figshare.5188273	bacteria	mesopelagic	North Atlantic
TARA145_bacteria_surface	Gathering Metagenomics Sequences & Assembly	NAT255	NAT255_TARA145_bacteria_surface	GCA_002697965.1	NCBI Assembly	GCA_002697965.1	https://www.ncbi.nlm.nih.gov/assembly/GCA_002697965.1	Binning	TOBG_NAT-255	Phylogenetic Assignment	Relative Abundance	5188273.zip	figshare	doi:10.6084/m9.figshare.5188273	http://dx.doi.org/10.6084/m9.figshare.5188273	bacteria	surface	North Atlantic
TARA146_bacteria_mesopelagic	Gathering Metagenomics Sequences & Assembly	NAT255	NAT255_TARA146_bacteria_mesopelagic	GCA_002697965.1	NCBI Assembly	GCA_002697965.1	https://www.ncbi.nlm.nih.gov/assembly/GCA_002697965.1	Binning	TOBG_NAT-255	Phylogenetic Assignment	Relative Abundance	5188273.zip	figshare	doi:10.6084/m9.figshare.5188273	http://dx.doi.org/10.6084/m9.figshare.5188273	bacteria	mesopelagic	North Atlantic
TARA146_bacteria_surface	Gathering Metagenomics Sequences & Assembly	NAT255	NAT255_TARA146_bacteria_surface	GCA_002697965.1	NCBI Assembly	GCA_002697965.1	https://www.ncbi.nlm.nih.gov/assembly/GCA_002697965.1	Binning	TOBG_NAT-255	Phylogenetic Assignment	Relative Abundance	5188273.zip	figshare	doi:10.6084/m9.figshare.5188273	http://dx.doi.org/10.6084/m9.figshare.5188273	bacteria	surface	North Atlantic
TARA146_protistan_mesopelagic	Gathering Metagenomics Sequences & Assembly	NAT255	NAT255_TARA146_protistan_mesopelagic	GCA_002697965.1	NCBI Assembly	GCA_002697965.1	https://www.ncbi.nlm.nih.gov/assembly/GCA_002697965.1	Binning	TOBG_NAT-255	Phylogenetic Assignment	Relative Abundance	5188273.zip	figshare	doi:10.6084/m9.figshare.5188273	http://dx.doi.org/10.6084/m9.figshare.5188273	protistan	mesopelagic	North Atlantic
TARA146_protistan_surface	Gathering Metagenomics Sequences & Assembly	NAT255	NAT255_TARA146_protistan_surface	GCA_002697965.1	NCBI Assembly	GCA_002697965.1	https://www.ncbi.nlm.nih.gov/assembly/GCA_002697965.1	Binning	TOBG_NAT-255	Phylogenetic Assignment	Relative Abundance	5188273.zip	figshare	doi:10.6084/m9.figshare.5188273	http://dx.doi.org/10.6084/m9.figshare.5188273	protistan	surface	North Atlantic
TARA148_protistan_surface	Gathering Metagenomics Sequences & Assembly	NAT255	NAT255_TARA148_protistan_surface	GCA_002697965.1	NCBI Assembly	GCA_002697965.1	https://www.ncbi.nlm.nih.gov/assembly/GCA_002697965.1	Binning	TOBG_NAT-255	Phylogenetic Assignment	Relative Abundance	5188273.zip	figshare	doi:10.6084/m9.figshare.5188273	http://dx.doi.org/10.6084/m9.figshare.5188273	protistan	surface	North Atlantic
TARA149_protistan_mesopelagic	Gathering Metagenomics Sequences & Assembly	NAT255	NAT255_TARA149_protistan_mesopelagic	GCA_002697965.1	NCBI Assembly	GCA_002697965.1	https://www.ncbi.nlm.nih.gov/assembly/GCA_002697965.1	Binning	TOBG_NAT-255	Phylogenetic Assignment	Relative Abundance	5188273.zip	figshare	doi:10.6084/m9.figshare.5188273	http://dx.doi.org/10.6084/m9.figshare.5188273	protistan	mesopelagic	North Atlantic
TARA149_protistan_surface	Gathering Metagenomics Sequences & Assembly	NAT255	NAT255_TARA149_protistan_surface	GCA_002697965.1	NCBI Assembly	GCA_002697965.1	https://www.ncbi.nlm.nih.gov/assembly/GCA_002697965.1	Binning	TOBG_NAT-255	Phylogenetic Assignment	Relative Abundance	5188273.zip	figshare	doi:10.6084/m9.figshare.5188273	http://dx.doi.org/10.6084/m9.figshare.5188273	protistan	surface	North Atlantic
TARA150_bacteria_DCM	Gathering Metagenomics Sequences & Assembly	NAT255	NAT255_TARA150_bacteria_DCM	GCA_002697965.1	NCBI Assembly	GCA_002697965.1	https://www.ncbi.nlm.nih.gov/assembly/GCA_002697965.1	Binning	TOBG_NAT-255	Phylogenetic Assignment	Relative Abundance	5188273.zip	figshare	doi:10.6084/m9.figshare.5188273	http://dx.doi.org/10.6084/m9.figshare.5188273	bacteria	DCM	North Atlantic
TARA150_protistan_DCM	Gathering Metagenomics Sequences & Assembly	NAT255	NAT255_TARA150_protistan_DCM	GCA_002697965.1	NCBI Assembly	GCA_002697965.1	https://www.ncbi.nlm.nih.gov/assembly/GCA_002697965.1	Binning	TOBG_NAT-255	Phylogenetic Assignment	Relative Abundance	5188273.zip	figshare	doi:10.6084/m9.figshare.5188273	http://dx.doi.org/10.6084/m9.figshare.5188273	protistan	DCM	North Atlantic
TARA150_protistan_surface	Gathering Metagenomics Sequences & Assembly	NAT255	NAT255_TARA150_protistan_surface	GCA_002697965.1	NCBI Assembly	GCA_002697965.1	https://www.ncbi.nlm.nih.gov/assembly/GCA_002697965.1	Binning	TOBG_NAT-255	Phylogenetic Assignment	Relative Abundance	5188273.zip	figshare	doi:10.6084/m9.figshare.5188273	http://dx.doi.org/10.6084/m9.figshare.5188273	protistan	surface	North Atlantic
TARA151_bacteria_DCM	Gathering Metagenomics Sequences & Assembly	NAT255	NAT255_TARA151_bacteria_DCM	GCA_002697965.1	NCBI Assembly	GCA_002697965.1	https://www.ncbi.nlm.nih.gov/assembly/GCA_002697965.1	Binning	TOBG_NAT-255	Phylogenetic Assignment	Relative Abundance	5188273.zip	figshare	doi:10.6084/m9.figshare.5188273	http://dx.doi.org/10.6084/m9.figshare.5188273	bacteria	DCM	North Atlantic
TARA151_protistan_DCM	Gathering Metagenomics Sequences & Assembly	NAT255	NAT255_TARA151_protistan_DCM	GCA_002697965.1	NCBI Assembly	GCA_002697965.1	https://www.ncbi.nlm.nih.gov/assembly/GCA_002697965.1	Binning	TOBG_NAT-255	Phylogenetic Assignment	Relative Abundance	5188273.zip	figshare	doi:10.6084/m9.figshare.5188273	http://dx.doi.org/10.6084/m9.figshare.5188273	protistan	DCM	North Atlantic
TARA152_bacteria_mesopelagic	Gathering Metagenomics Sequences & Assembly	NAT255	NAT255_TARA152_bacteria_mesopelagic	GCA_002697965.1	NCBI Assembly	GCA_002697965.1	https://www.ncbi.nlm.nih.gov/assembly/GCA_002697965.1	Binning	TOBG_NAT-255	Phylogenetic Assignment	Relative Abundance	5188273.zip	figshare	doi:10.6084/m9.figshare.5188273	http://dx.doi.org/10.6084/m9.figshare.5188273	bacteria	mesopelagic	North Atlantic
TARA152_bacteria_mixed	Gathering Metagenomics Sequences & Assembly	NAT255	NAT255_TARA152_bacteria_mixed	GCA_002697965.1	NCBI Assembly	GCA_002697965.1	https://www.ncbi.nlm.nih.gov/assembly/GCA_002697965.1	Binning	TOBG_NAT-255	Phylogenetic Assignment	Relative Abundance	5188273.zip	figshare	doi:10.6084/m9.figshare.5188273	http://dx.doi.org/10.6084/m9.figshare.5188273	bacteria	mixed	North Atlantic
TARA152_bacteria_surface	Gathering Metagenomics Sequences & Assembly	NAT255	NAT255_TARA152_bacteria_surface	GCA_002697965.1	NCBI Assembly	GCA_002697965.1	https://www.ncbi.nlm.nih.gov/assembly/GCA_002697965.1	Binning	TOBG_NAT-255	Phylogenetic Assignment	Relative Abundance	5188273.zip	figshare	doi:10.6084/m9.figshare.5188273	http://dx.doi.org/10.6084/m9.figshare.5188273	bacteria	surface	North Atlantic
TARA152_protistan_DCM	Gathering Metagenomics Sequences & Assembly	NAT255	NAT255_TARA152_protistan_DCM	GCA_002697965.1	NCBI Assembly	GCA_002697965.1	https://www.ncbi.nlm.nih.gov/assembly/GCA_002697965.1	Binning	TOBG_NAT-255	Phylogenetic Assignment	Relative Abundance	5188273.zip	figshare	doi:10.6084/m9.figshare.5188273	http://dx.doi.org/10.6084/m9.figshare.5188273	protistan	DCM	North Atlantic
TARA152_protistan_mesopelagic	Gathering Metagenomics Sequences & Assembly	NAT255	NAT255_TARA152_protistan_mesopelagic	GCA_002697965.1	NCBI Assembly	GCA_002697965.1	https://www.ncbi.nlm.nih.gov/assembly/GCA_002697965.1	Binning	TOBG_NAT-255	Phylogenetic Assignment	Relative Abundance	5188273.zip	figshare	doi:10.6084/m9.figshare.5188273	http://dx.doi.org/10.6084/m9.figshare.5188273	protistan	mesopelagic	North Atlantic
TARA004_bacteria_DCM	Gathering Metagenomics Sequences & Assembly	NAT284	NAT284_TARA004_bacteria_DCM	GCA_002702085.1	NCBI Assembly	GCA_002702085.1	https://www.ncbi.nlm.nih.gov/assembly/GCA_002702085.1	Binning	TOBG_NAT-284	Phylogenetic Assignment	Relative Abundance	5188273.zip	figshare	doi:10.6084/m9.figshare.5188273	http://dx.doi.org/10.6084/m9.figshare.5188273	bacteria	DCM	North Atlantic
TARA004_bacteria_surface	Gathering Metagenomics Sequences & Assembly	NAT284	NAT284_TARA004_bacteria_surface	GCA_002702085.1	NCBI Assembly	GCA_002702085.1	https://www.ncbi.nlm.nih.gov/assembly/GCA_002702085.1	Binning	TOBG_NAT-284	Phylogenetic Assignment	Relative Abundance	5188273.zip	figshare	doi:10.6084/m9.figshare.5188273	http://dx.doi.org/10.6084/m9.figshare.5188273	bacteria	surface	North Atlantic
TARA141_bacteria_surface	Gathering Metagenomics Sequences & Assembly	NAT284	NAT284_TARA141_bacteria_surface	GCA_002702085.1	NCBI Assembly	GCA_002702085.1	https://www.ncbi.nlm.nih.gov/assembly/GCA_002702085.1	Binning	TOBG_NAT-284	Phylogenetic Assignment	Relative Abundance	5188273.zip	figshare	doi:10.6084/m9.figshare.5188273	http://dx.doi.org/10.6084/m9.figshare.5188273	bacteria	surface	North Atlantic
TARA142_bacteria_DCM	Gathering Metagenomics Sequences & Assembly	NAT284	NAT284_TARA142_bacteria_DCM	GCA_002702085.1	NCBI Assembly	GCA_002702085.1	https://www.ncbi.nlm.nih.gov/assembly/GCA_002702085.1	Binning	TOBG_NAT-284	Phylogenetic Assignment	Relative Abundance	5188273.zip	figshare	doi:10.6084/m9.figshare.5188273	http://dx.doi.org/10.6084/m9.figshare.5188273	bacteria	DCM	North Atlantic
TARA142_bacteria_mesopelagic	Gathering Metagenomics Sequences & Assembly	NAT284	NAT284_TARA142_bacteria_mesopelagic	GCA_002702085.1	NCBI Assembly	GCA_002702085.1	https://www.ncbi.nlm.nih.gov/assembly/GCA_002702085.1	Binning	TOBG_NAT-284	Phylogenetic Assignment	Relative Abundance	5188273.zip	figshare	doi:10.6084/m9.figshare.5188273	http://dx.doi.org/10.6084/m9.figshare.5188273	bacteria	mesopelagic	North Atlantic
TARA142_bacteria_surface	Gathering Metagenomics Sequences & Assembly	NAT284	NAT284_TARA142_bacteria_surface	GCA_002702085.1	NCBI Assembly	GCA_002702085.1	https://www.ncbi.nlm.nih.gov/assembly/GCA_002702085.1	Binning	TOBG_NAT-284	Phylogenetic Assignment	Relative Abundance	5188273.zip	figshare	doi:10.6084/m9.figshare.5188273	http://dx.doi.org/10.6084/m9.figshare.5188273	bacteria	surface	North Atlantic
TARA145_bacteria_mesopelagic	Gathering Metagenomics Sequences & Assembly	NAT284	NAT284_TARA145_bacteria_mesopelagic	GCA_002702085.1	NCBI Assembly	GCA_002702085.1	https://www.ncbi.nlm.nih.gov/assembly/GCA_002702085.1	Binning	TOBG_NAT-284	Phylogenetic Assignment	Relative Abundance	5188273.zip	figshare	doi:10.6084/m9.figshare.5188273	http://dx.doi.org/10.6084/m9.figshare.5188273	bacteria	mesopelagic	North Atlantic
TARA145_bacteria_surface	Gathering Metagenomics Sequences & Assembly	NAT284	NAT284_TARA145_bacteria_surface	GCA_002702085.1	NCBI Assembly	GCA_002702085.1	https://www.ncbi.nlm.nih.gov/assembly/GCA_002702085.1	Binning	TOBG_NAT-284	Phylogenetic Assignment	Relative Abundance	5188273.zip	figshare	doi:10.6084/m9.figshare.5188273	http://dx.doi.org/10.6084/m9.figshare.5188273	bacteria	surface	North Atlantic
TARA146_bacteria_mesopelagic	Gathering Metagenomics Sequences & Assembly	NAT284	NAT284_TARA146_bacteria_mesopelagic	GCA_002702085.1	NCBI Assembly	GCA_002702085.1	https://www.ncbi.nlm.nih.gov/assembly/GCA_002702085.1	Binning	TOBG_NAT-284	Phylogenetic Assignment	Relative Abundance	5188273.zip	figshare	doi:10.6084/m9.figshare.5188273	http://dx.doi.org/10.6084/m9.figshare.5188273	bacteria	mesopelagic	North Atlantic
TARA146_bacteria_surface	Gathering Metagenomics Sequences & Assembly	NAT284	NAT284_TARA146_bacteria_surface	GCA_002702085.1	NCBI Assembly	GCA_002702085.1	https://www.ncbi.nlm.nih.gov/assembly/GCA_002702085.1	Binning	TOBG_NAT-284	Phylogenetic Assignment	Relative Abundance	5188273.zip	figshare	doi:10.6084/m9.figshare.5188273	http://dx.doi.org/10.6084/m9.figshare.5188273	bacteria	surface	North Atlantic
TARA146_protistan_mesopelagic	Gathering Metagenomics Sequences & Assembly	NAT284	NAT284_TARA146_protistan_mesopelagic	GCA_002702085.1	NCBI Assembly	GCA_002702085.1	https://www.ncbi.nlm.nih.gov/assembly/GCA_002702085.1	Binning	TOBG_NAT-284	Phylogenetic Assignment	Relative Abundance	5188273.zip	figshare	doi:10.6084/m9.figshare.5188273	http://dx.doi.org/10.6084/m9.figshare.5188273	protistan	mesopelagic	North Atlantic
TARA146_protistan_surface	Gathering Metagenomics Sequences & Assembly	NAT284	NAT284_TARA146_protistan_surface	GCA_002702085.1	NCBI Assembly	GCA_002702085.1	https://www.ncbi.nlm.nih.gov/assembly/GCA_002702085.1	Binning	TOBG_NAT-284	Phylogenetic Assignment	Relative Abundance	5188273.zip	figshare	doi:10.6084/m9.figshare.5188273	http://dx.doi.org/10.6084/m9.figshare.5188273	protistan	surface	North Atlantic
TARA148_protistan_surface	Gathering Metagenomics Sequences & Assembly	NAT284	NAT284_TARA148_protistan_surface	GCA_002702085.1	NCBI Assembly	GCA_002702085.1	https://www.ncbi.nlm.nih.gov/assembly/GCA_002702085.1	Binning	TOBG_NAT-284	Phylogenetic Assignment	Relative Abundance	5188273.zip	figshare	doi:10.6084/m9.figshare.5188273	http://dx.doi.org/10.6084/m9.figshare.5188273	protistan	surface	North Atlantic
TARA149_protistan_mesopelagic	Gathering Metagenomics Sequences & Assembly	NAT284	NAT284_TARA149_protistan_mesopelagic	GCA_002702085.1	NCBI Assembly	GCA_002702085.1	https://www.ncbi.nlm.nih.gov/assembly/GCA_002702085.1	Binning	TOBG_NAT-284	Phylogenetic Assignment	Relative Abundance	5188273.zip	figshare	doi:10.6084/m9.figshare.5188273	http://dx.doi.org/10.6084/m9.figshare.5188273	protistan	mesopelagic	North Atlantic
TARA149_protistan_surface	Gathering Metagenomics Sequences & Assembly	NAT284	NAT284_TARA149_protistan_surface	GCA_002702085.1	NCBI Assembly	GCA_002702085.1	https://www.ncbi.nlm.nih.gov/assembly/GCA_002702085.1	Binning	TOBG_NAT-284	Phylogenetic Assignment	Relative Abundance	5188273.zip	figshare	doi:10.6084/m9.figshare.5188273	http://dx.doi.org/10.6084/m9.figshare.5188273	protistan	surface	North Atlantic
TARA150_bacteria_DCM	Gathering Metagenomics Sequences & Assembly	NAT284	NAT284_TARA150_bacteria_DCM	GCA_002702085.1	NCBI Assembly	GCA_002702085.1	https://www.ncbi.nlm.nih.gov/assembly/GCA_002702085.1	Binning	TOBG_NAT-284	Phylogenetic Assignment	Relative Abundance	5188273.zip	figshare	doi:10.6084/m9.figshare.5188273	http://dx.doi.org/10.6084/m9.figshare.5188273	bacteria	DCM	North Atlantic
TARA150_protistan_DCM	Gathering Metagenomics Sequences & Assembly	NAT284	NAT284_TARA150_protistan_DCM	GCA_002702085.1	NCBI Assembly	GCA_002702085.1	https://www.ncbi.nlm.nih.gov/assembly/GCA_002702085.1	Binning	TOBG_NAT-284	Phylogenetic Assignment	Relative Abundance	5188273.zip	figshare	doi:10.6084/m9.figshare.5188273	http://dx.doi.org/10.6084/m9.figshare.5188273	protistan	DCM	North Atlantic
TARA150_protistan_surface	Gathering Metagenomics Sequences & Assembly	NAT284	NAT284_TARA150_protistan_surface	GCA_002702085.1	NCBI Assembly	GCA_002702085.1	https://www.ncbi.nlm.nih.gov/assembly/GCA_002702085.1	Binning	TOBG_NAT-284	Phylogenetic Assignment	Relative Abundance	5188273.zip	figshare	doi:10.6084/m9.figshare.5188273	http://dx.doi.org/10.6084/m9.figshare.5188273	protistan	surface	North Atlantic
TARA151_bacteria_DCM	Gathering Metagenomics Sequences & Assembly	NAT284	NAT284_TARA151_bacteria_DCM	GCA_002702085.1	NCBI Assembly	GCA_002702085.1	https://www.ncbi.nlm.nih.gov/assembly/GCA_002702085.1	Binning	TOBG_NAT-284	Phylogenetic Assignment	Relative Abundance	5188273.zip	figshare	doi:10.6084/m9.figshare.5188273	http://dx.doi.org/10.6084/m9.figshare.5188273	bacteria	DCM	North Atlantic
TARA151_protistan_DCM	Gathering Metagenomics Sequences & Assembly	NAT284	NAT284_TARA151_protistan_DCM	GCA_002702085.1	NCBI Assembly	GCA_002702085.1	https://www.ncbi.nlm.nih.gov/assembly/GCA_002702085.1	Binning	TOBG_NAT-284	Phylogenetic Assignment	Relative Abundance	5188273.zip	figshare	doi:10.6084/m9.figshare.5188273	http://dx.doi.org/10.6084/m9.figshare.5188273	protistan	DCM	North Atlantic
TARA152_bacteria_mesopelagic	Gathering Metagenomics Sequences & Assembly	NAT284	NAT284_TARA152_bacteria_mesopelagic	GCA_002702085.1	NCBI Assembly	GCA_002702085.1	https://www.ncbi.nlm.nih.gov/assembly/GCA_002702085.1	Binning	TOBG_NAT-284	Phylogenetic Assignment	Relative Abundance	5188273.zip	figshare	doi:10.6084/m9.figshare.5188273	http://dx.doi.org/10.6084/m9.figshare.5188273	bacteria	mesopelagic	North Atlantic
TARA152_bacteria_mixed	Gathering Metagenomics Sequences & Assembly	NAT284	NAT284_TARA152_bacteria_mixed	GCA_002702085.1	NCBI Assembly	GCA_002702085.1	https://www.ncbi.nlm.nih.gov/assembly/GCA_002702085.1	Binning	TOBG_NAT-284	Phylogenetic Assignment	Relative Abundance	5188273.zip	figshare	doi:10.6084/m9.figshare.5188273	http://dx.doi.org/10.6084/m9.figshare.5188273	bacteria	mixed	North Atlantic
TARA152_bacteria_surface	Gathering Metagenomics Sequences & Assembly	NAT284	NAT284_TARA152_bacteria_surface	GCA_002702085.1	NCBI Assembly	GCA_002702085.1	https://www.ncbi.nlm.nih.gov/assembly/GCA_002702085.1	Binning	TOBG_NAT-284	Phylogenetic Assignment	Relative Abundance	5188273.zip	figshare	doi:10.6084/m9.figshare.5188273	http://dx.doi.org/10.6084/m9.figshare.5188273	bacteria	surface	North Atlantic
TARA152_protistan_DCM	Gathering Metagenomics Sequences & Assembly	NAT284	NAT284_TARA152_protistan_DCM	GCA_002702085.1	NCBI Assembly	GCA_002702085.1	https://www.ncbi.nlm.nih.gov/assembly/GCA_002702085.1	Binning	TOBG_NAT-284	Phylogenetic Assignment	Relative Abundance	5188273.zip	figshare	doi:10.6084/m9.figshare.5188273	http://dx.doi.org/10.6084/m9.figshare.5188273	protistan	DCM	North Atlantic
TARA152_protistan_mesopelagic	Gathering Metagenomics Sequences & Assembly	NAT284	NAT284_TARA152_protistan_mesopelagic	GCA_002702085.1	NCBI Assembly	GCA_002702085.1	https://www.ncbi.nlm.nih.gov/assembly/GCA_002702085.1	Binning	TOBG_NAT-284	Phylogenetic Assignment	Relative Abundance	5188273.zip	figshare	doi:10.6084/m9.figshare.5188273	http://dx.doi.org/10.6084/m9.figshare.5188273	protistan	mesopelagic	North Atlantic
TARA004_bacteria_DCM	Gathering Metagenomics Sequences & Assembly	NAT292	NAT292_TARA004_bacteria_DCM	GCA_002698445.1	NCBI Assembly	GCA_002698445.1	https://www.ncbi.nlm.nih.gov/assembly/GCA_002698445.1	Binning	TOBG_NAT-292	Phylogenetic Assignment	Relative Abundance	5188273.zip	figshare	doi:10.6084/m9.figshare.5188273	http://dx.doi.org/10.6084/m9.figshare.5188273	bacteria	DCM	North Atlantic
TARA004_bacteria_surface	Gathering Metagenomics Sequences & Assembly	NAT292	NAT292_TARA004_bacteria_surface	GCA_002698445.1	NCBI Assembly	GCA_002698445.1	https://www.ncbi.nlm.nih.gov/assembly/GCA_002698445.1	Binning	TOBG_NAT-292	Phylogenetic Assignment	Relative Abundance	5188273.zip	figshare	doi:10.6084/m9.figshare.5188273	http://dx.doi.org/10.6084/m9.figshare.5188273	bacteria	surface	North Atlantic
TARA141_bacteria_surface	Gathering Metagenomics Sequences & Assembly	NAT292	NAT292_TARA141_bacteria_surface	GCA_002698445.1	NCBI Assembly	GCA_002698445.1	https://www.ncbi.nlm.nih.gov/assembly/GCA_002698445.1	Binning	TOBG_NAT-292	Phylogenetic Assignment	Relative Abundance	5188273.zip	figshare	doi:10.6084/m9.figshare.5188273	http://dx.doi.org/10.6084/m9.figshare.5188273	bacteria	surface	North Atlantic
TARA142_bacteria_DCM	Gathering Metagenomics Sequences & Assembly	NAT292	NAT292_TARA142_bacteria_DCM	GCA_002698445.1	NCBI Assembly	GCA_002698445.1	https://www.ncbi.nlm.nih.gov/assembly/GCA_002698445.1	Binning	TOBG_NAT-292	Phylogenetic Assignment	Relative Abundance	5188273.zip	figshare	doi:10.6084/m9.figshare.5188273	http://dx.doi.org/10.6084/m9.figshare.5188273	bacteria	DCM	North Atlantic
TARA142_bacteria_mesopelagic	Gathering Metagenomics Sequences & Assembly	NAT292	NAT292_TARA142_bacteria_mesopelagic	GCA_002698445.1	NCBI Assembly	GCA_002698445.1	https://www.ncbi.nlm.nih.gov/assembly/GCA_002698445.1	Binning	TOBG_NAT-292	Phylogenetic Assignment	Relative Abundance	5188273.zip	figshare	doi:10.6084/m9.figshare.5188273	http://dx.doi.org/10.6084/m9.figshare.5188273	bacteria	mesopelagic	North Atlantic
TARA142_bacteria_surface	Gathering Metagenomics Sequences & Assembly	NAT292	NAT292_TARA142_bacteria_surface	GCA_002698445.1	NCBI Assembly	GCA_002698445.1	https://www.ncbi.nlm.nih.gov/assembly/GCA_002698445.1	Binning	TOBG_NAT-292	Phylogenetic Assignment	Relative Abundance	5188273.zip	figshare	doi:10.6084/m9.figshare.5188273	http://dx.doi.org/10.6084/m9.figshare.5188273	bacteria	surface	North Atlantic
TARA145_bacteria_mesopelagic	Gathering Metagenomics Sequences & Assembly	NAT292	NAT292_TARA145_bacteria_mesopelagic	GCA_002698445.1	NCBI Assembly	GCA_002698445.1	https://www.ncbi.nlm.nih.gov/assembly/GCA_002698445.1	Binning	TOBG_NAT-292	Phylogenetic Assignment	Relative Abundance	5188273.zip	figshare	doi:10.6084/m9.figshare.5188273	http://dx.doi.org/10.6084/m9.figshare.5188273	bacteria	mesopelagic	North Atlantic
TARA145_bacteria_surface	Gathering Metagenomics Sequences & Assembly	NAT292	NAT292_TARA145_bacteria_surface	GCA_002698445.1	NCBI Assembly	GCA_002698445.1	https://www.ncbi.nlm.nih.gov/assembly/GCA_002698445.1	Binning	TOBG_NAT-292	Phylogenetic Assignment	Relative Abundance	5188273.zip	figshare	doi:10.6084/m9.figshare.5188273	http://dx.doi.org/10.6084/m9.figshare.5188273	bacteria	surface	North Atlantic
TARA146_bacteria_mesopelagic	Gathering Metagenomics Sequences & Assembly	NAT292	NAT292_TARA146_bacteria_mesopelagic	GCA_002698445.1	NCBI Assembly	GCA_002698445.1	https://www.ncbi.nlm.nih.gov/assembly/GCA_002698445.1	Binning	TOBG_NAT-292	Phylogenetic Assignment	Relative Abundance	5188273.zip	figshare	doi:10.6084/m9.figshare.5188273	http://dx.doi.org/10.6084/m9.figshare.5188273	bacteria	mesopelagic	North Atlantic
TARA146_bacteria_surface	Gathering Metagenomics Sequences & Assembly	NAT292	NAT292_TARA146_bacteria_surface	GCA_002698445.1	NCBI Assembly	GCA_002698445.1	https://www.ncbi.nlm.nih.gov/assembly/GCA_002698445.1	Binning	TOBG_NAT-292	Phylogenetic Assignment	Relative Abundance	5188273.zip	figshare	doi:10.6084/m9.figshare.5188273	http://dx.doi.org/10.6084/m9.figshare.5188273	bacteria	surface	North Atlantic
TARA146_protistan_mesopelagic	Gathering Metagenomics Sequences & Assembly	NAT292	NAT292_TARA146_protistan_mesopelagic	GCA_002698445.1	NCBI Assembly	GCA_002698445.1	https://www.ncbi.nlm.nih.gov/assembly/GCA_002698445.1	Binning	TOBG_NAT-292	Phylogenetic Assignment	Relative Abundance	5188273.zip	figshare	doi:10.6084/m9.figshare.5188273	http://dx.doi.org/10.6084/m9.figshare.5188273	protistan	mesopelagic	North Atlantic
TARA146_protistan_surface	Gathering Metagenomics Sequences & Assembly	NAT292	NAT292_TARA146_protistan_surface	GCA_002698445.1	NCBI Assembly	GCA_002698445.1	https://www.ncbi.nlm.nih.gov/assembly/GCA_002698445.1	Binning	TOBG_NAT-292	Phylogenetic Assignment	Relative Abundance	5188273.zip	figshare	doi:10.6084/m9.figshare.5188273	http://dx.doi.org/10.6084/m9.figshare.5188273	protistan	surface	North Atlantic
TARA148_protistan_surface	Gathering Metagenomics Sequences & Assembly	NAT292	NAT292_TARA148_protistan_surface	GCA_002698445.1	NCBI Assembly	GCA_002698445.1	https://www.ncbi.nlm.nih.gov/assembly/GCA_002698445.1	Binning	TOBG_NAT-292	Phylogenetic Assignment	Relative Abundance	5188273.zip	figshare	doi:10.6084/m9.figshare.5188273	http://dx.doi.org/10.6084/m9.figshare.5188273	protistan	surface	North Atlantic
TARA149_protistan_mesopelagic	Gathering Metagenomics Sequences & Assembly	NAT292	NAT292_TARA149_protistan_mesopelagic	GCA_002698445.1	NCBI Assembly	GCA_002698445.1	https://www.ncbi.nlm.nih.gov/assembly/GCA_002698445.1	Binning	TOBG_NAT-292	Phylogenetic Assignment	Relative Abundance	5188273.zip	figshare	doi:10.6084/m9.figshare.5188273	http://dx.doi.org/10.6084/m9.figshare.5188273	protistan	mesopelagic	North Atlantic
TARA149_protistan_surface	Gathering Metagenomics Sequences & Assembly	NAT292	NAT292_TARA149_protistan_surface	GCA_002698445.1	NCBI Assembly	GCA_002698445.1	https://www.ncbi.nlm.nih.gov/assembly/GCA_002698445.1	Binning	TOBG_NAT-292	Phylogenetic Assignment	Relative Abundance	5188273.zip	figshare	doi:10.6084/m9.figshare.5188273	http://dx.doi.org/10.6084/m9.figshare.5188273	protistan	surface	North Atlantic
TARA150_bacteria_DCM	Gathering Metagenomics Sequences & Assembly	NAT292	NAT292_TARA150_bacteria_DCM	GCA_002698445.1	NCBI Assembly	GCA_002698445.1	https://www.ncbi.nlm.nih.gov/assembly/GCA_002698445.1	Binning	TOBG_NAT-292	Phylogenetic Assignment	Relative Abundance	5188273.zip	figshare	doi:10.6084/m9.figshare.5188273	http://dx.doi.org/10.6084/m9.figshare.5188273	bacteria	DCM	North Atlantic
TARA150_protistan_DCM	Gathering Metagenomics Sequences & Assembly	NAT292	NAT292_TARA150_protistan_DCM	GCA_002698445.1	NCBI Assembly	GCA_002698445.1	https://www.ncbi.nlm.nih.gov/assembly/GCA_002698445.1	Binning	TOBG_NAT-292	Phylogenetic Assignment	Relative Abundance	5188273.zip	figshare	doi:10.6084/m9.figshare.5188273	http://dx.doi.org/10.6084/m9.figshare.5188273	protistan	DCM	North Atlantic
TARA150_protistan_surface	Gathering Metagenomics Sequences & Assembly	NAT292	NAT292_TARA150_protistan_surface	GCA_002698445.1	NCBI Assembly	GCA_002698445.1	https://www.ncbi.nlm.nih.gov/assembly/GCA_002698445.1	Binning	TOBG_NAT-292	Phylogenetic Assignment	Relative Abundance	5188273.zip	figshare	doi:10.6084/m9.figshare.5188273	http://dx.doi.org/10.6084/m9.figshare.5188273	protistan	surface	North Atlantic
TARA151_bacteria_DCM	Gathering Metagenomics Sequences & Assembly	NAT292	NAT292_TARA151_bacteria_DCM	GCA_002698445.1	NCBI Assembly	GCA_002698445.1	https://www.ncbi.nlm.nih.gov/assembly/GCA_002698445.1	Binning	TOBG_NAT-292	Phylogenetic Assignment	Relative Abundance	5188273.zip	figshare	doi:10.6084/m9.figshare.5188273	http://dx.doi.org/10.6084/m9.figshare.5188273	bacteria	DCM	North Atlantic
TARA151_protistan_DCM	Gathering Metagenomics Sequences & Assembly	NAT292	NAT292_TARA151_protistan_DCM	GCA_002698445.1	NCBI Assembly	GCA_002698445.1	https://www.ncbi.nlm.nih.gov/assembly/GCA_002698445.1	Binning	TOBG_NAT-292	Phylogenetic Assignment	Relative Abundance	5188273.zip	figshare	doi:10.6084/m9.figshare.5188273	http://dx.doi.org/10.6084/m9.figshare.5188273	protistan	DCM	North Atlantic
TARA152_bacteria_mesopelagic	Gathering Metagenomics Sequences & Assembly	NAT292	NAT292_TARA152_bacteria_mesopelagic	GCA_002698445.1	NCBI Assembly	GCA_002698445.1	https://www.ncbi.nlm.nih.gov/assembly/GCA_002698445.1	Binning	TOBG_NAT-292	Phylogenetic Assignment	Relative Abundance	5188273.zip	figshare	doi:10.6084/m9.figshare.5188273	http://dx.doi.org/10.6084/m9.figshare.5188273	bacteria	mesopelagic	North Atlantic
TARA152_bacteria_mixed	Gathering Metagenomics Sequences & Assembly	NAT292	NAT292_TARA152_bacteria_mixed	GCA_002698445.1	NCBI Assembly	GCA_002698445.1	https://www.ncbi.nlm.nih.gov/assembly/GCA_002698445.1	Binning	TOBG_NAT-292	Phylogenetic Assignment	Relative Abundance	5188273.zip	figshare	doi:10.6084/m9.figshare.5188273	http://dx.doi.org/10.6084/m9.figshare.5188273	bacteria	mixed	North Atlantic
TARA152_bacteria_surface	Gathering Metagenomics Sequences & Assembly	NAT292	NAT292_TARA152_bacteria_surface	GCA_002698445.1	NCBI Assembly	GCA_002698445.1	https://www.ncbi.nlm.nih.gov/assembly/GCA_002698445.1	Binning	TOBG_NAT-292	Phylogenetic Assignment	Relative Abundance	5188273.zip	figshare	doi:10.6084/m9.figshare.5188273	http://dx.doi.org/10.6084/m9.figshare.5188273	bacteria	surface	North Atlantic
TARA152_protistan_DCM	Gathering Metagenomics Sequences & Assembly	NAT292	NAT292_TARA152_protistan_DCM	GCA_002698445.1	NCBI Assembly	GCA_002698445.1	https://www.ncbi.nlm.nih.gov/assembly/GCA_002698445.1	Binning	TOBG_NAT-292	Phylogenetic Assignment	Relative Abundance	5188273.zip	figshare	doi:10.6084/m9.figshare.5188273	http://dx.doi.org/10.6084/m9.figshare.5188273	protistan	DCM	North Atlantic
TARA152_protistan_mesopelagic	Gathering Metagenomics Sequences & Assembly	NAT292	NAT292_TARA152_protistan_mesopelagic	GCA_002698445.1	NCBI Assembly	GCA_002698445.1	https://www.ncbi.nlm.nih.gov/assembly/GCA_002698445.1	Binning	TOBG_NAT-292	Phylogenetic Assignment	Relative Abundance	5188273.zip	figshare	doi:10.6084/m9.figshare.5188273	http://dx.doi.org/10.6084/m9.figshare.5188273	protistan	mesopelagic	North Atlantic
TARA004_bacteria_DCM	Gathering Metagenomics Sequences & Assembly	NAT71	NAT71_TARA004_bacteria_DCM	GCA_002698125.1	NCBI Assembly	GCA_002698125.1	https://www.ncbi.nlm.nih.gov/assembly/GCA_002698125.1	Binning	TOBG_NAT-71	Phylogenetic Assignment	Relative Abundance	5188273.zip	figshare	doi:10.6084/m9.figshare.5188273	http://dx.doi.org/10.6084/m9.figshare.5188273	bacteria	DCM	North Atlantic
TARA004_bacteria_surface	Gathering Metagenomics Sequences & Assembly	NAT71	NAT71_TARA004_bacteria_surface	GCA_002698125.1	NCBI Assembly	GCA_002698125.1	https://www.ncbi.nlm.nih.gov/assembly/GCA_002698125.1	Binning	TOBG_NAT-71	Phylogenetic Assignment	Relative Abundance	5188273.zip	figshare	doi:10.6084/m9.figshare.5188273	http://dx.doi.org/10.6084/m9.figshare.5188273	bacteria	surface	North Atlantic
TARA141_bacteria_surface	Gathering Metagenomics Sequences & Assembly	NAT71	NAT71_TARA141_bacteria_surface	GCA_002698125.1	NCBI Assembly	GCA_002698125.1	https://www.ncbi.nlm.nih.gov/assembly/GCA_002698125.1	Binning	TOBG_NAT-71	Phylogenetic Assignment	Relative Abundance	5188273.zip	figshare	doi:10.6084/m9.figshare.5188273	http://dx.doi.org/10.6084/m9.figshare.5188273	bacteria	surface	North Atlantic
TARA142_bacteria_DCM	Gathering Metagenomics Sequences & Assembly	NAT71	NAT71_TARA142_bacteria_DCM	GCA_002698125.1	NCBI Assembly	GCA_002698125.1	https://www.ncbi.nlm.nih.gov/assembly/GCA_002698125.1	Binning	TOBG_NAT-71	Phylogenetic Assignment	Relative Abundance	5188273.zip	figshare	doi:10.6084/m9.figshare.5188273	http://dx.doi.org/10.6084/m9.figshare.5188273	bacteria	DCM	North Atlantic
TARA142_bacteria_mesopelagic	Gathering Metagenomics Sequences & Assembly	NAT71	NAT71_TARA142_bacteria_mesopelagic	GCA_002698125.1	NCBI Assembly	GCA_002698125.1	https://www.ncbi.nlm.nih.gov/assembly/GCA_002698125.1	Binning	TOBG_NAT-71	Phylogenetic Assignment	Relative Abundance	5188273.zip	figshare	doi:10.6084/m9.figshare.5188273	http://dx.doi.org/10.6084/m9.figshare.5188273	bacteria	mesopelagic	North Atlantic
TARA142_bacteria_surface	Gathering Metagenomics Sequences & Assembly	NAT71	NAT71_TARA142_bacteria_surface	GCA_002698125.1	NCBI Assembly	GCA_002698125.1	https://www.ncbi.nlm.nih.gov/assembly/GCA_002698125.1	Binning	TOBG_NAT-71	Phylogenetic Assignment	Relative Abundance	5188273.zip	figshare	doi:10.6084/m9.figshare.5188273	http://dx.doi.org/10.6084/m9.figshare.5188273	bacteria	surface	North Atlantic
TARA145_bacteria_mesopelagic	Gathering Metagenomics Sequences & Assembly	NAT71	NAT71_TARA145_bacteria_mesopelagic	GCA_002698125.1	NCBI Assembly	GCA_002698125.1	https://www.ncbi.nlm.nih.gov/assembly/GCA_002698125.1	Binning	TOBG_NAT-71	Phylogenetic Assignment	Relative Abundance	5188273.zip	figshare	doi:10.6084/m9.figshare.5188273	http://dx.doi.org/10.6084/m9.figshare.5188273	bacteria	mesopelagic	North Atlantic
TARA145_bacteria_surface	Gathering Metagenomics Sequences & Assembly	NAT71	NAT71_TARA145_bacteria_surface	GCA_002698125.1	NCBI Assembly	GCA_002698125.1	https://www.ncbi.nlm.nih.gov/assembly/GCA_002698125.1	Binning	TOBG_NAT-71	Phylogenetic Assignment	Relative Abundance	5188273.zip	figshare	doi:10.6084/m9.figshare.5188273	http://dx.doi.org/10.6084/m9.figshare.5188273	bacteria	surface	North Atlantic
TARA146_bacteria_mesopelagic	Gathering Metagenomics Sequences & Assembly	NAT71	NAT71_TARA146_bacteria_mesopelagic	GCA_002698125.1	NCBI Assembly	GCA_002698125.1	https://www.ncbi.nlm.nih.gov/assembly/GCA_002698125.1	Binning	TOBG_NAT-71	Phylogenetic Assignment	Relative Abundance	5188273.zip	figshare	doi:10.6084/m9.figshare.5188273	http://dx.doi.org/10.6084/m9.figshare.5188273	bacteria	mesopelagic	North Atlantic
TARA146_bacteria_surface	Gathering Metagenomics Sequences & Assembly	NAT71	NAT71_TARA146_bacteria_surface	GCA_002698125.1	NCBI Assembly	GCA_002698125.1	https://www.ncbi.nlm.nih.gov/assembly/GCA_002698125.1	Binning	TOBG_NAT-71	Phylogenetic Assignment	Relative Abundance	5188273.zip	figshare	doi:10.6084/m9.figshare.5188273	http://dx.doi.org/10.6084/m9.figshare.5188273	bacteria	surface	North Atlantic
TARA146_protistan_mesopelagic	Gathering Metagenomics Sequences & Assembly	NAT71	NAT71_TARA146_protistan_mesopelagic	GCA_002698125.1	NCBI Assembly	GCA_002698125.1	https://www.ncbi.nlm.nih.gov/assembly/GCA_002698125.1	Binning	TOBG_NAT-71	Phylogenetic Assignment	Relative Abundance	5188273.zip	figshare	doi:10.6084/m9.figshare.5188273	http://dx.doi.org/10.6084/m9.figshare.5188273	protistan	mesopelagic	North Atlantic
TARA146_protistan_surface	Gathering Metagenomics Sequences & Assembly	NAT71	NAT71_TARA146_protistan_surface	GCA_002698125.1	NCBI Assembly	GCA_002698125.1	https://www.ncbi.nlm.nih.gov/assembly/GCA_002698125.1	Binning	TOBG_NAT-71	Phylogenetic Assignment	Relative Abundance	5188273.zip	figshare	doi:10.6084/m9.figshare.5188273	http://dx.doi.org/10.6084/m9.figshare.5188273	protistan	surface	North Atlantic
TARA148_protistan_surface	Gathering Metagenomics Sequences & Assembly	NAT71	NAT71_TARA148_protistan_surface	GCA_002698125.1	NCBI Assembly	GCA_002698125.1	https://www.ncbi.nlm.nih.gov/assembly/GCA_002698125.1	Binning	TOBG_NAT-71	Phylogenetic Assignment	Relative Abundance	5188273.zip	figshare	doi:10.6084/m9.figshare.5188273	http://dx.doi.org/10.6084/m9.figshare.5188273	protistan	surface	North Atlantic
TARA149_protistan_mesopelagic	Gathering Metagenomics Sequences & Assembly	NAT71	NAT71_TARA149_protistan_mesopelagic	GCA_002698125.1	NCBI Assembly	GCA_002698125.1	https://www.ncbi.nlm.nih.gov/assembly/GCA_002698125.1	Binning	TOBG_NAT-71	Phylogenetic Assignment	Relative Abundance	5188273.zip	figshare	doi:10.6084/m9.figshare.5188273	http://dx.doi.org/10.6084/m9.figshare.5188273	protistan	mesopelagic	North Atlantic
TARA149_protistan_surface	Gathering Metagenomics Sequences & Assembly	NAT71	NAT71_TARA149_protistan_surface	GCA_002698125.1	NCBI Assembly	GCA_002698125.1	https://www.ncbi.nlm.nih.gov/assembly/GCA_002698125.1	Binning	TOBG_NAT-71	Phylogenetic Assignment	Relative Abundance	5188273.zip	figshare	doi:10.6084/m9.figshare.5188273	http://dx.doi.org/10.6084/m9.figshare.5188273	protistan	surface	North Atlantic
TARA150_bacteria_DCM	Gathering Metagenomics Sequences & Assembly	NAT71	NAT71_TARA150_bacteria_DCM	GCA_002698125.1	NCBI Assembly	GCA_002698125.1	https://www.ncbi.nlm.nih.gov/assembly/GCA_002698125.1	Binning	TOBG_NAT-71	Phylogenetic Assignment	Relative Abundance	5188273.zip	figshare	doi:10.6084/m9.figshare.5188273	http://dx.doi.org/10.6084/m9.figshare.5188273	bacteria	DCM	North Atlantic
TARA150_protistan_DCM	Gathering Metagenomics Sequences & Assembly	NAT71	NAT71_TARA150_protistan_DCM	GCA_002698125.1	NCBI Assembly	GCA_002698125.1	https://www.ncbi.nlm.nih.gov/assembly/GCA_002698125.1	Binning	TOBG_NAT-71	Phylogenetic Assignment	Relative Abundance	5188273.zip	figshare	doi:10.6084/m9.figshare.5188273	http://dx.doi.org/10.6084/m9.figshare.5188273	protistan	DCM	North Atlantic
TARA150_protistan_surface	Gathering Metagenomics Sequences & Assembly	NAT71	NAT71_TARA150_protistan_surface	GCA_002698125.1	NCBI Assembly	GCA_002698125.1	https://www.ncbi.nlm.nih.gov/assembly/GCA_002698125.1	Binning	TOBG_NAT-71	Phylogenetic Assignment	Relative Abundance	5188273.zip	figshare	doi:10.6084/m9.figshare.5188273	http://dx.doi.org/10.6084/m9.figshare.5188273	protistan	surface	North Atlantic
TARA151_bacteria_DCM	Gathering Metagenomics Sequences & Assembly	NAT71	NAT71_TARA151_bacteria_DCM	GCA_002698125.1	NCBI Assembly	GCA_002698125.1	https://www.ncbi.nlm.nih.gov/assembly/GCA_002698125.1	Binning	TOBG_NAT-71	Phylogenetic Assignment	Relative Abundance	5188273.zip	figshare	doi:10.6084/m9.figshare.5188273	http://dx.doi.org/10.6084/m9.figshare.5188273	bacteria	DCM	North Atlantic
TARA151_protistan_DCM	Gathering Metagenomics Sequences & Assembly	NAT71	NAT71_TARA151_protistan_DCM	GCA_002698125.1	NCBI Assembly	GCA_002698125.1	https://www.ncbi.nlm.nih.gov/assembly/GCA_002698125.1	Binning	TOBG_NAT-71	Phylogenetic Assignment	Relative Abundance	5188273.zip	figshare	doi:10.6084/m9.figshare.5188273	http://dx.doi.org/10.6084/m9.figshare.5188273	protistan	DCM	North Atlantic
TARA152_bacteria_mesopelagic	Gathering Metagenomics Sequences & Assembly	NAT71	NAT71_TARA152_bacteria_mesopelagic	GCA_002698125.1	NCBI Assembly	GCA_002698125.1	https://www.ncbi.nlm.nih.gov/assembly/GCA_002698125.1	Binning	TOBG_NAT-71	Phylogenetic Assignment	Relative Abundance	5188273.zip	figshare	doi:10.6084/m9.figshare.5188273	http://dx.doi.org/10.6084/m9.figshare.5188273	bacteria	mesopelagic	North Atlantic
TARA152_bacteria_mixed	Gathering Metagenomics Sequences & Assembly	NAT71	NAT71_TARA152_bacteria_mixed	GCA_002698125.1	NCBI Assembly	GCA_002698125.1	https://www.ncbi.nlm.nih.gov/assembly/GCA_002698125.1	Binning	TOBG_NAT-71	Phylogenetic Assignment	Relative Abundance	5188273.zip	figshare	doi:10.6084/m9.figshare.5188273	http://dx.doi.org/10.6084/m9.figshare.5188273	bacteria	mixed	North Atlantic
TARA152_bacteria_surface	Gathering Metagenomics Sequences & Assembly	NAT71	NAT71_TARA152_bacteria_surface	GCA_002698125.1	NCBI Assembly	GCA_002698125.1	https://www.ncbi.nlm.nih.gov/assembly/GCA_002698125.1	Binning	TOBG_NAT-71	Phylogenetic Assignment	Relative Abundance	5188273.zip	figshare	doi:10.6084/m9.figshare.5188273	http://dx.doi.org/10.6084/m9.figshare.5188273	bacteria	surface	North Atlantic
TARA152_protistan_DCM	Gathering Metagenomics Sequences & Assembly	NAT71	NAT71_TARA152_protistan_DCM	GCA_002698125.1	NCBI Assembly	GCA_002698125.1	https://www.ncbi.nlm.nih.gov/assembly/GCA_002698125.1	Binning	TOBG_NAT-71	Phylogenetic Assignment	Relative Abundance	5188273.zip	figshare	doi:10.6084/m9.figshare.5188273	http://dx.doi.org/10.6084/m9.figshare.5188273	protistan	DCM	North Atlantic
TARA152_protistan_mesopelagic	Gathering Metagenomics Sequences & Assembly	NAT71	NAT71_TARA152_protistan_mesopelagic	GCA_002698125.1	NCBI Assembly	GCA_002698125.1	https://www.ncbi.nlm.nih.gov/assembly/GCA_002698125.1	Binning	TOBG_NAT-71	Phylogenetic Assignment	Relative Abundance	5188273.zip	figshare	doi:10.6084/m9.figshare.5188273	http://dx.doi.org/10.6084/m9.figshare.5188273	protistan	mesopelagic	North Atlantic
TARA133_bacteria_DCM	Gathering Metagenomics Sequences & Assembly	NP1171	NP1171_TARA133_bacteria_DCM	GCA_002730955.1	NCBI Assembly	GCA_002730955.1	https://www.ncbi.nlm.nih.gov/assembly/GCA_002730955.1	Binning	TOBG_NP-1171	Phylogenetic Assignment	Relative Abundance	5188273.zip	figshare	doi:10.6084/m9.figshare.5188273	http://dx.doi.org/10.6084/m9.figshare.5188273	bacteria	DCM	North Pacific
TARA133_bacteria_mesopelagic	Gathering Metagenomics Sequences & Assembly	NP1171	NP1171_TARA133_bacteria_mesopelagic	GCA_002730955.1	NCBI Assembly	GCA_002730955.1	https://www.ncbi.nlm.nih.gov/assembly/GCA_002730955.1	Binning	TOBG_NP-1171	Phylogenetic Assignment	Relative Abundance	5188273.zip	figshare	doi:10.6084/m9.figshare.5188273	http://dx.doi.org/10.6084/m9.figshare.5188273	bacteria	mesopelagic	North Pacific
TARA133_bacteria_surface	Gathering Metagenomics Sequences & Assembly	NP1171	NP1171_TARA133_bacteria_surface	GCA_002730955.1	NCBI Assembly	GCA_002730955.1	https://www.ncbi.nlm.nih.gov/assembly/GCA_002730955.1	Binning	TOBG_NP-1171	Phylogenetic Assignment	Relative Abundance	5188273.zip	figshare	doi:10.6084/m9.figshare.5188273	http://dx.doi.org/10.6084/m9.figshare.5188273	bacteria	surface	North Pacific
TARA137_bacteria_DCM	Gathering Metagenomics Sequences & Assembly	NP1171	NP1171_TARA137_bacteria_DCM	GCA_002730955.1	NCBI Assembly	GCA_002730955.1	https://www.ncbi.nlm.nih.gov/assembly/GCA_002730955.1	Binning	TOBG_NP-1171	Phylogenetic Assignment	Relative Abundance	5188273.zip	figshare	doi:10.6084/m9.figshare.5188273	http://dx.doi.org/10.6084/m9.figshare.5188273	bacteria	DCM	North Pacific
TARA137_bacteria_surface	Gathering Metagenomics Sequences & Assembly	NP1171	NP1171_TARA137_bacteria_surface	GCA_002730955.1	NCBI Assembly	GCA_002730955.1	https://www.ncbi.nlm.nih.gov/assembly/GCA_002730955.1	Binning	TOBG_NP-1171	Phylogenetic Assignment	Relative Abundance	5188273.zip	figshare	doi:10.6084/m9.figshare.5188273	http://dx.doi.org/10.6084/m9.figshare.5188273	bacteria	surface	North Pacific
TARA137_protistan_DCM	Gathering Metagenomics Sequences & Assembly	NP1171	NP1171_TARA137_protistan_DCM	GCA_002730955.1	NCBI Assembly	GCA_002730955.1	https://www.ncbi.nlm.nih.gov/assembly/GCA_002730955.1	Binning	TOBG_NP-1171	Phylogenetic Assignment	Relative Abundance	5188273.zip	figshare	doi:10.6084/m9.figshare.5188273	http://dx.doi.org/10.6084/m9.figshare.5188273	protistan	DCM	North Pacific
TARA137_protistan_mesopelagic	Gathering Metagenomics Sequences & Assembly	NP1171	NP1171_TARA137_protistan_mesopelagic	GCA_002730955.1	NCBI Assembly	GCA_002730955.1	https://www.ncbi.nlm.nih.gov/assembly/GCA_002730955.1	Binning	TOBG_NP-1171	Phylogenetic Assignment	Relative Abundance	5188273.zip	figshare	doi:10.6084/m9.figshare.5188273	http://dx.doi.org/10.6084/m9.figshare.5188273	protistan	mesopelagic	North Pacific
TARA137_protistan_surface	Gathering Metagenomics Sequences & Assembly	NP1171	NP1171_TARA137_protistan_surface	GCA_002730955.1	NCBI Assembly	GCA_002730955.1	https://www.ncbi.nlm.nih.gov/assembly/GCA_002730955.1	Binning	TOBG_NP-1171	Phylogenetic Assignment	Relative Abundance	5188273.zip	figshare	doi:10.6084/m9.figshare.5188273	http://dx.doi.org/10.6084/m9.figshare.5188273	protistan	surface	North Pacific
TARA137_virus_DCM	Gathering Metagenomics Sequences & Assembly	NP1171	NP1171_TARA137_virus_DCM	GCA_002730955.1	NCBI Assembly	GCA_002730955.1	https://www.ncbi.nlm.nih.gov/assembly/GCA_002730955.1	Binning	TOBG_NP-1171	Phylogenetic Assignment	Relative Abundance	5188273.zip	figshare	doi:10.6084/m9.figshare.5188273	http://dx.doi.org/10.6084/m9.figshare.5188273	virus	DCM	North Pacific
TARA137_virus_mesopelagic	Gathering Metagenomics Sequences & Assembly	NP1171	NP1171_TARA137_virus_mesopelagic	GCA_002730955.1	NCBI Assembly	GCA_002730955.1	https://www.ncbi.nlm.nih.gov/assembly/GCA_002730955.1	Binning	TOBG_NP-1171	Phylogenetic Assignment	Relative Abundance	5188273.zip	figshare	doi:10.6084/m9.figshare.5188273	http://dx.doi.org/10.6084/m9.figshare.5188273	virus	mesopelagic	North Pacific
TARA137_virus_surface	Gathering Metagenomics Sequences & Assembly	NP1171	NP1171_TARA137_virus_surface	GCA_002730955.1	NCBI Assembly	GCA_002730955.1	https://www.ncbi.nlm.nih.gov/assembly/GCA_002730955.1	Binning	TOBG_NP-1171	Phylogenetic Assignment	Relative Abundance	5188273.zip	figshare	doi:10.6084/m9.figshare.5188273	http://dx.doi.org/10.6084/m9.figshare.5188273	virus	surface	North Pacific
TARA138_protistan_DCM	Gathering Metagenomics Sequences & Assembly	NP1171	NP1171_TARA138_protistan_DCM	GCA_002730955.1	NCBI Assembly	GCA_002730955.1	https://www.ncbi.nlm.nih.gov/assembly/GCA_002730955.1	Binning	TOBG_NP-1171	Phylogenetic Assignment	Relative Abundance	5188273.zip	figshare	doi:10.6084/m9.figshare.5188273	http://dx.doi.org/10.6084/m9.figshare.5188273	protistan	DCM	North Pacific
TARA138_protistan_mesopelagic	Gathering Metagenomics Sequences & Assembly	NP1171	NP1171_TARA138_protistan_mesopelagic	GCA_002730955.1	NCBI Assembly	GCA_002730955.1	https://www.ncbi.nlm.nih.gov/assembly/GCA_002730955.1	Binning	TOBG_NP-1171	Phylogenetic Assignment	Relative Abundance	5188273.zip	figshare	doi:10.6084/m9.figshare.5188273	http://dx.doi.org/10.6084/m9.figshare.5188273	protistan	mesopelagic	North Pacific
TARA138_protistan_surface	Gathering Metagenomics Sequences & Assembly	NP1171	NP1171_TARA138_protistan_surface	GCA_002730955.1	NCBI Assembly	GCA_002730955.1	https://www.ncbi.nlm.nih.gov/assembly/GCA_002730955.1	Binning	TOBG_NP-1171	Phylogenetic Assignment	Relative Abundance	5188273.zip	figshare	doi:10.6084/m9.figshare.5188273	http://dx.doi.org/10.6084/m9.figshare.5188273	protistan	surface	North Pacific
TARA138_virus_surface	Gathering Metagenomics Sequences & Assembly	NP1171	NP1171_TARA138_virus_surface	GCA_002730955.1	NCBI Assembly	GCA_002730955.1	https://www.ncbi.nlm.nih.gov/assembly/GCA_002730955.1	Binning	TOBG_NP-1171	Phylogenetic Assignment	Relative Abundance	5188273.zip	figshare	doi:10.6084/m9.figshare.5188273	http://dx.doi.org/10.6084/m9.figshare.5188273	virus	surface	North Pacific
TARA133_bacteria_DCM	Gathering Metagenomics Sequences & Assembly	NP134	NP134_TARA133_bacteria_DCM	GCA_002730515.1	NCBI Assembly	GCA_002730515.1	https://www.ncbi.nlm.nih.gov/assembly/GCA_002730515.1	Binning	TOBG_NP-134	Phylogenetic Assignment	Relative Abundance	5188273.zip	figshare	doi:10.6084/m9.figshare.5188273	http://dx.doi.org/10.6084/m9.figshare.5188273	bacteria	DCM	North Pacific
TARA133_bacteria_mesopelagic	Gathering Metagenomics Sequences & Assembly	NP134	NP134_TARA133_bacteria_mesopelagic	GCA_002730515.1	NCBI Assembly	GCA_002730515.1	https://www.ncbi.nlm.nih.gov/assembly/GCA_002730515.1	Binning	TOBG_NP-134	Phylogenetic Assignment	Relative Abundance	5188273.zip	figshare	doi:10.6084/m9.figshare.5188273	http://dx.doi.org/10.6084/m9.figshare.5188273	bacteria	mesopelagic	North Pacific
TARA133_bacteria_surface	Gathering Metagenomics Sequences & Assembly	NP134	NP134_TARA133_bacteria_surface	GCA_002730515.1	NCBI Assembly	GCA_002730515.1	https://www.ncbi.nlm.nih.gov/assembly/GCA_002730515.1	Binning	TOBG_NP-134	Phylogenetic Assignment	Relative Abundance	5188273.zip	figshare	doi:10.6084/m9.figshare.5188273	http://dx.doi.org/10.6084/m9.figshare.5188273	bacteria	surface	North Pacific
TARA137_bacteria_DCM	Gathering Metagenomics Sequences & Assembly	NP134	NP134_TARA137_bacteria_DCM	GCA_002730515.1	NCBI Assembly	GCA_002730515.1	https://www.ncbi.nlm.nih.gov/assembly/GCA_002730515.1	Binning	TOBG_NP-134	Phylogenetic Assignment	Relative Abundance	5188273.zip	figshare	doi:10.6084/m9.figshare.5188273	http://dx.doi.org/10.6084/m9.figshare.5188273	bacteria	DCM	North Pacific
TARA137_bacteria_surface	Gathering Metagenomics Sequences & Assembly	NP134	NP134_TARA137_bacteria_surface	GCA_002730515.1	NCBI Assembly	GCA_002730515.1	https://www.ncbi.nlm.nih.gov/assembly/GCA_002730515.1	Binning	TOBG_NP-134	Phylogenetic Assignment	Relative Abundance	5188273.zip	figshare	doi:10.6084/m9.figshare.5188273	http://dx.doi.org/10.6084/m9.figshare.5188273	bacteria	surface	North Pacific
TARA137_protistan_DCM	Gathering Metagenomics Sequences & Assembly	NP134	NP134_TARA137_protistan_DCM	GCA_002730515.1	NCBI Assembly	GCA_002730515.1	https://www.ncbi.nlm.nih.gov/assembly/GCA_002730515.1	Binning	TOBG_NP-134	Phylogenetic Assignment	Relative Abundance	5188273.zip	figshare	doi:10.6084/m9.figshare.5188273	http://dx.doi.org/10.6084/m9.figshare.5188273	protistan	DCM	North Pacific
TARA137_protistan_mesopelagic	Gathering Metagenomics Sequences & Assembly	NP134	NP134_TARA137_protistan_mesopelagic	GCA_002730515.1	NCBI Assembly	GCA_002730515.1	https://www.ncbi.nlm.nih.gov/assembly/GCA_002730515.1	Binning	TOBG_NP-134	Phylogenetic Assignment	Relative Abundance	5188273.zip	figshare	doi:10.6084/m9.figshare.5188273	http://dx.doi.org/10.6084/m9.figshare.5188273	protistan	mesopelagic	North Pacific
TARA137_protistan_surface	Gathering Metagenomics Sequences & Assembly	NP134	NP134_TARA137_protistan_surface	GCA_002730515.1	NCBI Assembly	GCA_002730515.1	https://www.ncbi.nlm.nih.gov/assembly/GCA_002730515.1	Binning	TOBG_NP-134	Phylogenetic Assignment	Relative Abundance	5188273.zip	figshare	doi:10.6084/m9.figshare.5188273	http://dx.doi.org/10.6084/m9.figshare.5188273	protistan	surface	North Pacific
TARA137_virus_DCM	Gathering Metagenomics Sequences & Assembly	NP134	NP134_TARA137_virus_DCM	GCA_002730515.1	NCBI Assembly	GCA_002730515.1	https://www.ncbi.nlm.nih.gov/assembly/GCA_002730515.1	Binning	TOBG_NP-134	Phylogenetic Assignment	Relative Abundance	5188273.zip	figshare	doi:10.6084/m9.figshare.5188273	http://dx.doi.org/10.6084/m9.figshare.5188273	virus	DCM	North Pacific
TARA137_virus_mesopelagic	Gathering Metagenomics Sequences & Assembly	NP134	NP134_TARA137_virus_mesopelagic	GCA_002730515.1	NCBI Assembly	GCA_002730515.1	https://www.ncbi.nlm.nih.gov/assembly/GCA_002730515.1	Binning	TOBG_NP-134	Phylogenetic Assignment	Relative Abundance	5188273.zip	figshare	doi:10.6084/m9.figshare.5188273	http://dx.doi.org/10.6084/m9.figshare.5188273	virus	mesopelagic	North Pacific
TARA137_virus_surface	Gathering Metagenomics Sequences & Assembly	NP134	NP134_TARA137_virus_surface	GCA_002730515.1	NCBI Assembly	GCA_002730515.1	https://www.ncbi.nlm.nih.gov/assembly/GCA_002730515.1	Binning	TOBG_NP-134	Phylogenetic Assignment	Relative Abundance	5188273.zip	figshare	doi:10.6084/m9.figshare.5188273	http://dx.doi.org/10.6084/m9.figshare.5188273	virus	surface	North Pacific
TARA138_protistan_DCM	Gathering Metagenomics Sequences & Assembly	NP134	NP134_TARA138_protistan_DCM	GCA_002730515.1	NCBI Assembly	GCA_002730515.1	https://www.ncbi.nlm.nih.gov/assembly/GCA_002730515.1	Binning	TOBG_NP-134	Phylogenetic Assignment	Relative Abundance	5188273.zip	figshare	doi:10.6084/m9.figshare.5188273	http://dx.doi.org/10.6084/m9.figshare.5188273	protistan	DCM	North Pacific
TARA138_protistan_mesopelagic	Gathering Metagenomics Sequences & Assembly	NP134	NP134_TARA138_protistan_mesopelagic	GCA_002730515.1	NCBI Assembly	GCA_002730515.1	https://www.ncbi.nlm.nih.gov/assembly/GCA_002730515.1	Binning	TOBG_NP-134	Phylogenetic Assignment	Relative Abundance	5188273.zip	figshare	doi:10.6084/m9.figshare.5188273	http://dx.doi.org/10.6084/m9.figshare.5188273	protistan	mesopelagic	North Pacific
TARA138_protistan_surface	Gathering Metagenomics Sequences & Assembly	NP134	NP134_TARA138_protistan_surface	GCA_002730515.1	NCBI Assembly	GCA_002730515.1	https://www.ncbi.nlm.nih.gov/assembly/GCA_002730515.1	Binning	TOBG_NP-134	Phylogenetic Assignment	Relative Abundance	5188273.zip	figshare	doi:10.6084/m9.figshare.5188273	http://dx.doi.org/10.6084/m9.figshare.5188273	protistan	surface	North Pacific
TARA138_virus_surface	Gathering Metagenomics Sequences & Assembly	NP134	NP134_TARA138_virus_surface	GCA_002730515.1	NCBI Assembly	GCA_002730515.1	https://www.ncbi.nlm.nih.gov/assembly/GCA_002730515.1	Binning	TOBG_NP-134	Phylogenetic Assignment	Relative Abundance	5188273.zip	figshare	doi:10.6084/m9.figshare.5188273	http://dx.doi.org/10.6084/m9.figshare.5188273	virus	surface	North Pacific
TARA133_bacteria_DCM	Gathering Metagenomics Sequences & Assembly	NP1395	NP1395_TARA133_bacteria_DCM	GCA_002731135.1	NCBI Assembly	GCA_002731135.1	https://www.ncbi.nlm.nih.gov/assembly/GCA_002731135.1	Binning	TOBG_NP-1395	Phylogenetic Assignment	Relative Abundance	5188273.zip	figshare	doi:10.6084/m9.figshare.5188273	http://dx.doi.org/10.6084/m9.figshare.5188273	bacteria	DCM	North Pacific
TARA133_bacteria_mesopelagic	Gathering Metagenomics Sequences & Assembly	NP1395	NP1395_TARA133_bacteria_mesopelagic	GCA_002731135.1	NCBI Assembly	GCA_002731135.1	https://www.ncbi.nlm.nih.gov/assembly/GCA_002731135.1	Binning	TOBG_NP-1395	Phylogenetic Assignment	Relative Abundance	5188273.zip	figshare	doi:10.6084/m9.figshare.5188273	http://dx.doi.org/10.6084/m9.figshare.5188273	bacteria	mesopelagic	North Pacific
TARA133_bacteria_surface	Gathering Metagenomics Sequences & Assembly	NP1395	NP1395_TARA133_bacteria_surface	GCA_002731135.1	NCBI Assembly	GCA_002731135.1	https://www.ncbi.nlm.nih.gov/assembly/GCA_002731135.1	Binning	TOBG_NP-1395	Phylogenetic Assignment	Relative Abundance	5188273.zip	figshare	doi:10.6084/m9.figshare.5188273	http://dx.doi.org/10.6084/m9.figshare.5188273	bacteria	surface	North Pacific
TARA137_bacteria_DCM	Gathering Metagenomics Sequences & Assembly	NP1395	NP1395_TARA137_bacteria_DCM	GCA_002731135.1	NCBI Assembly	GCA_002731135.1	https://www.ncbi.nlm.nih.gov/assembly/GCA_002731135.1	Binning	TOBG_NP-1395	Phylogenetic Assignment	Relative Abundance	5188273.zip	figshare	doi:10.6084/m9.figshare.5188273	http://dx.doi.org/10.6084/m9.figshare.5188273	bacteria	DCM	North Pacific
TARA137_bacteria_surface	Gathering Metagenomics Sequences & Assembly	NP1395	NP1395_TARA137_bacteria_surface	GCA_002731135.1	NCBI Assembly	GCA_002731135.1	https://www.ncbi.nlm.nih.gov/assembly/GCA_002731135.1	Binning	TOBG_NP-1395	Phylogenetic Assignment	Relative Abundance	5188273.zip	figshare	doi:10.6084/m9.figshare.5188273	http://dx.doi.org/10.6084/m9.figshare.5188273	bacteria	surface	North Pacific
TARA137_protistan_DCM	Gathering Metagenomics Sequences & Assembly	NP1395	NP1395_TARA137_protistan_DCM	GCA_002731135.1	NCBI Assembly	GCA_002731135.1	https://www.ncbi.nlm.nih.gov/assembly/GCA_002731135.1	Binning	TOBG_NP-1395	Phylogenetic Assignment	Relative Abundance	5188273.zip	figshare	doi:10.6084/m9.figshare.5188273	http://dx.doi.org/10.6084/m9.figshare.5188273	protistan	DCM	North Pacific
TARA137_protistan_mesopelagic	Gathering Metagenomics Sequences & Assembly	NP1395	NP1395_TARA137_protistan_mesopelagic	GCA_002731135.1	NCBI Assembly	GCA_002731135.1	https://www.ncbi.nlm.nih.gov/assembly/GCA_002731135.1	Binning	TOBG_NP-1395	Phylogenetic Assignment	Relative Abundance	5188273.zip	figshare	doi:10.6084/m9.figshare.5188273	http://dx.doi.org/10.6084/m9.figshare.5188273	protistan	mesopelagic	North Pacific
TARA137_protistan_surface	Gathering Metagenomics Sequences & Assembly	NP1395	NP1395_TARA137_protistan_surface	GCA_002731135.1	NCBI Assembly	GCA_002731135.1	https://www.ncbi.nlm.nih.gov/assembly/GCA_002731135.1	Binning	TOBG_NP-1395	Phylogenetic Assignment	Relative Abundance	5188273.zip	figshare	doi:10.6084/m9.figshare.5188273	http://dx.doi.org/10.6084/m9.figshare.5188273	protistan	surface	North Pacific
TARA137_virus_DCM	Gathering Metagenomics Sequences & Assembly	NP1395	NP1395_TARA137_virus_DCM	GCA_002731135.1	NCBI Assembly	GCA_002731135.1	https://www.ncbi.nlm.nih.gov/assembly/GCA_002731135.1	Binning	TOBG_NP-1395	Phylogenetic Assignment	Relative Abundance	5188273.zip	figshare	doi:10.6084/m9.figshare.5188273	http://dx.doi.org/10.6084/m9.figshare.5188273	virus	DCM	North Pacific
TARA137_virus_mesopelagic	Gathering Metagenomics Sequences & Assembly	NP1395	NP1395_TARA137_virus_mesopelagic	GCA_002731135.1	NCBI Assembly	GCA_002731135.1	https://www.ncbi.nlm.nih.gov/assembly/GCA_002731135.1	Binning	TOBG_NP-1395	Phylogenetic Assignment	Relative Abundance	5188273.zip	figshare	doi:10.6084/m9.figshare.5188273	http://dx.doi.org/10.6084/m9.figshare.5188273	virus	mesopelagic	North Pacific
TARA137_virus_surface	Gathering Metagenomics Sequences & Assembly	NP1395	NP1395_TARA137_virus_surface	GCA_002731135.1	NCBI Assembly	GCA_002731135.1	https://www.ncbi.nlm.nih.gov/assembly/GCA_002731135.1	Binning	TOBG_NP-1395	Phylogenetic Assignment	Relative Abundance	5188273.zip	figshare	doi:10.6084/m9.figshare.5188273	http://dx.doi.org/10.6084/m9.figshare.5188273	virus	surface	North Pacific
TARA138_protistan_DCM	Gathering Metagenomics Sequences & Assembly	NP1395	NP1395_TARA138_protistan_DCM	GCA_002731135.1	NCBI Assembly	GCA_002731135.1	https://www.ncbi.nlm.nih.gov/assembly/GCA_002731135.1	Binning	TOBG_NP-1395	Phylogenetic Assignment	Relative Abundance	5188273.zip	figshare	doi:10.6084/m9.figshare.5188273	http://dx.doi.org/10.6084/m9.figshare.5188273	protistan	DCM	North Pacific
TARA138_protistan_mesopelagic	Gathering Metagenomics Sequences & Assembly	NP1395	NP1395_TARA138_protistan_mesopelagic	GCA_002731135.1	NCBI Assembly	GCA_002731135.1	https://www.ncbi.nlm.nih.gov/assembly/GCA_002731135.1	Binning	TOBG_NP-1395	Phylogenetic Assignment	Relative Abundance	5188273.zip	figshare	doi:10.6084/m9.figshare.5188273	http://dx.doi.org/10.6084/m9.figshare.5188273	protistan	mesopelagic	North Pacific
TARA138_protistan_surface	Gathering Metagenomics Sequences & Assembly	NP1395	NP1395_TARA138_protistan_surface	GCA_002731135.1	NCBI Assembly	GCA_002731135.1	https://www.ncbi.nlm.nih.gov/assembly/GCA_002731135.1	Binning	TOBG_NP-1395	Phylogenetic Assignment	Relative Abundance	5188273.zip	figshare	doi:10.6084/m9.figshare.5188273	http://dx.doi.org/10.6084/m9.figshare.5188273	protistan	surface	North Pacific
TARA138_virus_surface	Gathering Metagenomics Sequences & Assembly	NP1395	NP1395_TARA138_virus_surface	GCA_002731135.1	NCBI Assembly	GCA_002731135.1	https://www.ncbi.nlm.nih.gov/assembly/GCA_002731135.1	Binning	TOBG_NP-1395	Phylogenetic Assignment	Relative Abundance	5188273.zip	figshare	doi:10.6084/m9.figshare.5188273	http://dx.doi.org/10.6084/m9.figshare.5188273	virus	surface	North Pacific
TARA133_bacteria_DCM	Gathering Metagenomics Sequences & Assembly	NP20	NP20_TARA133_bacteria_DCM	GCA_002729765.1	NCBI Assembly	GCA_002729765.1	https://www.ncbi.nlm.nih.gov/assembly/GCA_002729765.1	Binning	TOBG_NP-20	Phylogenetic Assignment	Relative Abundance	5188273.zip	figshare	doi:10.6084/m9.figshare.5188273	http://dx.doi.org/10.6084/m9.figshare.5188273	bacteria	DCM	North Pacific
TARA133_bacteria_mesopelagic	Gathering Metagenomics Sequences & Assembly	NP20	NP20_TARA133_bacteria_mesopelagic	GCA_002729765.1	NCBI Assembly	GCA_002729765.1	https://www.ncbi.nlm.nih.gov/assembly/GCA_002729765.1	Binning	TOBG_NP-20	Phylogenetic Assignment	Relative Abundance	5188273.zip	figshare	doi:10.6084/m9.figshare.5188273	http://dx.doi.org/10.6084/m9.figshare.5188273	bacteria	mesopelagic	North Pacific
TARA133_bacteria_surface	Gathering Metagenomics Sequences & Assembly	NP20	NP20_TARA133_bacteria_surface	GCA_002729765.1	NCBI Assembly	GCA_002729765.1	https://www.ncbi.nlm.nih.gov/assembly/GCA_002729765.1	Binning	TOBG_NP-20	Phylogenetic Assignment	Relative Abundance	5188273.zip	figshare	doi:10.6084/m9.figshare.5188273	http://dx.doi.org/10.6084/m9.figshare.5188273	bacteria	surface	North Pacific
TARA137_bacteria_DCM	Gathering Metagenomics Sequences & Assembly	NP20	NP20_TARA137_bacteria_DCM	GCA_002729765.1	NCBI Assembly	GCA_002729765.1	https://www.ncbi.nlm.nih.gov/assembly/GCA_002729765.1	Binning	TOBG_NP-20	Phylogenetic Assignment	Relative Abundance	5188273.zip	figshare	doi:10.6084/m9.figshare.5188273	http://dx.doi.org/10.6084/m9.figshare.5188273	bacteria	DCM	North Pacific
TARA137_bacteria_surface	Gathering Metagenomics Sequences & Assembly	NP20	NP20_TARA137_bacteria_surface	GCA_002729765.1	NCBI Assembly	GCA_002729765.1	https://www.ncbi.nlm.nih.gov/assembly/GCA_002729765.1	Binning	TOBG_NP-20	Phylogenetic Assignment	Relative Abundance	5188273.zip	figshare	doi:10.6084/m9.figshare.5188273	http://dx.doi.org/10.6084/m9.figshare.5188273	bacteria	surface	North Pacific
TARA137_protistan_DCM	Gathering Metagenomics Sequences & Assembly	NP20	NP20_TARA137_protistan_DCM	GCA_002729765.1	NCBI Assembly	GCA_002729765.1	https://www.ncbi.nlm.nih.gov/assembly/GCA_002729765.1	Binning	TOBG_NP-20	Phylogenetic Assignment	Relative Abundance	5188273.zip	figshare	doi:10.6084/m9.figshare.5188273	http://dx.doi.org/10.6084/m9.figshare.5188273	protistan	DCM	North Pacific
TARA137_protistan_mesopelagic	Gathering Metagenomics Sequences & Assembly	NP20	NP20_TARA137_protistan_mesopelagic	GCA_002729765.1	NCBI Assembly	GCA_002729765.1	https://www.ncbi.nlm.nih.gov/assembly/GCA_002729765.1	Binning	TOBG_NP-20	Phylogenetic Assignment	Relative Abundance	5188273.zip	figshare	doi:10.6084/m9.figshare.5188273	http://dx.doi.org/10.6084/m9.figshare.5188273	protistan	mesopelagic	North Pacific
TARA137_protistan_surface	Gathering Metagenomics Sequences & Assembly	NP20	NP20_TARA137_protistan_surface	GCA_002729765.1	NCBI Assembly	GCA_002729765.1	https://www.ncbi.nlm.nih.gov/assembly/GCA_002729765.1	Binning	TOBG_NP-20	Phylogenetic Assignment	Relative Abundance	5188273.zip	figshare	doi:10.6084/m9.figshare.5188273	http://dx.doi.org/10.6084/m9.figshare.5188273	protistan	surface	North Pacific
TARA137_virus_DCM	Gathering Metagenomics Sequences & Assembly	NP20	NP20_TARA137_virus_DCM	GCA_002729765.1	NCBI Assembly	GCA_002729765.1	https://www.ncbi.nlm.nih.gov/assembly/GCA_002729765.1	Binning	TOBG_NP-20	Phylogenetic Assignment	Relative Abundance	5188273.zip	figshare	doi:10.6084/m9.figshare.5188273	http://dx.doi.org/10.6084/m9.figshare.5188273	virus	DCM	North Pacific
TARA137_virus_mesopelagic	Gathering Metagenomics Sequences & Assembly	NP20	NP20_TARA137_virus_mesopelagic	GCA_002729765.1	NCBI Assembly	GCA_002729765.1	https://www.ncbi.nlm.nih.gov/assembly/GCA_002729765.1	Binning	TOBG_NP-20	Phylogenetic Assignment	Relative Abundance	5188273.zip	figshare	doi:10.6084/m9.figshare.5188273	http://dx.doi.org/10.6084/m9.figshare.5188273	virus	mesopelagic	North Pacific
TARA137_virus_surface	Gathering Metagenomics Sequences & Assembly	NP20	NP20_TARA137_virus_surface	GCA_002729765.1	NCBI Assembly	GCA_002729765.1	https://www.ncbi.nlm.nih.gov/assembly/GCA_002729765.1	Binning	TOBG_NP-20	Phylogenetic Assignment	Relative Abundance	5188273.zip	figshare	doi:10.6084/m9.figshare.5188273	http://dx.doi.org/10.6084/m9.figshare.5188273	virus	surface	North Pacific
TARA138_protistan_DCM	Gathering Metagenomics Sequences & Assembly	NP20	NP20_TARA138_protistan_DCM	GCA_002729765.1	NCBI Assembly	GCA_002729765.1	https://www.ncbi.nlm.nih.gov/assembly/GCA_002729765.1	Binning	TOBG_NP-20	Phylogenetic Assignment	Relative Abundance	5188273.zip	figshare	doi:10.6084/m9.figshare.5188273	http://dx.doi.org/10.6084/m9.figshare.5188273	protistan	DCM	North Pacific
TARA138_protistan_mesopelagic	Gathering Metagenomics Sequences & Assembly	NP20	NP20_TARA138_protistan_mesopelagic	GCA_002729765.1	NCBI Assembly	GCA_002729765.1	https://www.ncbi.nlm.nih.gov/assembly/GCA_002729765.1	Binning	TOBG_NP-20	Phylogenetic Assignment	Relative Abundance	5188273.zip	figshare	doi:10.6084/m9.figshare.5188273	http://dx.doi.org/10.6084/m9.figshare.5188273	protistan	mesopelagic	North Pacific
TARA138_protistan_surface	Gathering Metagenomics Sequences & Assembly	NP20	NP20_TARA138_protistan_surface	GCA_002729765.1	NCBI Assembly	GCA_002729765.1	https://www.ncbi.nlm.nih.gov/assembly/GCA_002729765.1	Binning	TOBG_NP-20	Phylogenetic Assignment	Relative Abundance	5188273.zip	figshare	doi:10.6084/m9.figshare.5188273	http://dx.doi.org/10.6084/m9.figshare.5188273	protistan	surface	North Pacific
TARA138_virus_surface	Gathering Metagenomics Sequences & Assembly	NP20	NP20_TARA138_virus_surface	GCA_002729765.1	NCBI Assembly	GCA_002729765.1	https://www.ncbi.nlm.nih.gov/assembly/GCA_002729765.1	Binning	TOBG_NP-20	Phylogenetic Assignment	Relative Abundance	5188273.zip	figshare	doi:10.6084/m9.figshare.5188273	http://dx.doi.org/10.6084/m9.figshare.5188273	virus	surface	North Pacific
TARA133_bacteria_DCM	Gathering Metagenomics Sequences & Assembly	NP57	NP57_TARA133_bacteria_DCM	GCA_002729125.1	NCBI Assembly	GCA_002729125.1	https://www.ncbi.nlm.nih.gov/assembly/GCA_002729125.1	Binning	TOBG_NP-57	Phylogenetic Assignment	Relative Abundance	5188273.zip	figshare	doi:10.6084/m9.figshare.5188273	http://dx.doi.org/10.6084/m9.figshare.5188273	bacteria	DCM	North Pacific
TARA133_bacteria_mesopelagic	Gathering Metagenomics Sequences & Assembly	NP57	NP57_TARA133_bacteria_mesopelagic	GCA_002729125.1	NCBI Assembly	GCA_002729125.1	https://www.ncbi.nlm.nih.gov/assembly/GCA_002729125.1	Binning	TOBG_NP-57	Phylogenetic Assignment	Relative Abundance	5188273.zip	figshare	doi:10.6084/m9.figshare.5188273	http://dx.doi.org/10.6084/m9.figshare.5188273	bacteria	mesopelagic	North Pacific
TARA133_bacteria_surface	Gathering Metagenomics Sequences & Assembly	NP57	NP57_TARA133_bacteria_surface	GCA_002729125.1	NCBI Assembly	GCA_002729125.1	https://www.ncbi.nlm.nih.gov/assembly/GCA_002729125.1	Binning	TOBG_NP-57	Phylogenetic Assignment	Relative Abundance	5188273.zip	figshare	doi:10.6084/m9.figshare.5188273	http://dx.doi.org/10.6084/m9.figshare.5188273	bacteria	surface	North Pacific
TARA137_bacteria_DCM	Gathering Metagenomics Sequences & Assembly	NP57	NP57_TARA137_bacteria_DCM	GCA_002729125.1	NCBI Assembly	GCA_002729125.1	https://www.ncbi.nlm.nih.gov/assembly/GCA_002729125.1	Binning	TOBG_NP-57	Phylogenetic Assignment	Relative Abundance	5188273.zip	figshare	doi:10.6084/m9.figshare.5188273	http://dx.doi.org/10.6084/m9.figshare.5188273	bacteria	DCM	North Pacific
TARA137_bacteria_surface	Gathering Metagenomics Sequences & Assembly	NP57	NP57_TARA137_bacteria_surface	GCA_002729125.1	NCBI Assembly	GCA_002729125.1	https://www.ncbi.nlm.nih.gov/assembly/GCA_002729125.1	Binning	TOBG_NP-57	Phylogenetic Assignment	Relative Abundance	5188273.zip	figshare	doi:10.6084/m9.figshare.5188273	http://dx.doi.org/10.6084/m9.figshare.5188273	bacteria	surface	North Pacific
TARA137_protistan_DCM	Gathering Metagenomics Sequences & Assembly	NP57	NP57_TARA137_protistan_DCM	GCA_002729125.1	NCBI Assembly	GCA_002729125.1	https://www.ncbi.nlm.nih.gov/assembly/GCA_002729125.1	Binning	TOBG_NP-57	Phylogenetic Assignment	Relative Abundance	5188273.zip	figshare	doi:10.6084/m9.figshare.5188273	http://dx.doi.org/10.6084/m9.figshare.5188273	protistan	DCM	North Pacific
TARA137_protistan_mesopelagic	Gathering Metagenomics Sequences & Assembly	NP57	NP57_TARA137_protistan_mesopelagic	GCA_002729125.1	NCBI Assembly	GCA_002729125.1	https://www.ncbi.nlm.nih.gov/assembly/GCA_002729125.1	Binning	TOBG_NP-57	Phylogenetic Assignment	Relative Abundance	5188273.zip	figshare	doi:10.6084/m9.figshare.5188273	http://dx.doi.org/10.6084/m9.figshare.5188273	protistan	mesopelagic	North Pacific
TARA137_protistan_surface	Gathering Metagenomics Sequences & Assembly	NP57	NP57_TARA137_protistan_surface	GCA_002729125.1	NCBI Assembly	GCA_002729125.1	https://www.ncbi.nlm.nih.gov/assembly/GCA_002729125.1	Binning	TOBG_NP-57	Phylogenetic Assignment	Relative Abundance	5188273.zip	figshare	doi:10.6084/m9.figshare.5188273	http://dx.doi.org/10.6084/m9.figshare.5188273	protistan	surface	North Pacific
TARA137_virus_DCM	Gathering Metagenomics Sequences & Assembly	NP57	NP57_TARA137_virus_DCM	GCA_002729125.1	NCBI Assembly	GCA_002729125.1	https://www.ncbi.nlm.nih.gov/assembly/GCA_002729125.1	Binning	TOBG_NP-57	Phylogenetic Assignment	Relative Abundance	5188273.zip	figshare	doi:10.6084/m9.figshare.5188273	http://dx.doi.org/10.6084/m9.figshare.5188273	virus	DCM	North Pacific
TARA137_virus_mesopelagic	Gathering Metagenomics Sequences & Assembly	NP57	NP57_TARA137_virus_mesopelagic	GCA_002729125.1	NCBI Assembly	GCA_002729125.1	https://www.ncbi.nlm.nih.gov/assembly/GCA_002729125.1	Binning	TOBG_NP-57	Phylogenetic Assignment	Relative Abundance	5188273.zip	figshare	doi:10.6084/m9.figshare.5188273	http://dx.doi.org/10.6084/m9.figshare.5188273	virus	mesopelagic	North Pacific
TARA137_virus_surface	Gathering Metagenomics Sequences & Assembly	NP57	NP57_TARA137_virus_surface	GCA_002729125.1	NCBI Assembly	GCA_002729125.1	https://www.ncbi.nlm.nih.gov/assembly/GCA_002729125.1	Binning	TOBG_NP-57	Phylogenetic Assignment	Relative Abundance	5188273.zip	figshare	doi:10.6084/m9.figshare.5188273	http://dx.doi.org/10.6084/m9.figshare.5188273	virus	surface	North Pacific
TARA138_protistan_DCM	Gathering Metagenomics Sequences & Assembly	NP57	NP57_TARA138_protistan_DCM	GCA_002729125.1	NCBI Assembly	GCA_002729125.1	https://www.ncbi.nlm.nih.gov/assembly/GCA_002729125.1	Binning	TOBG_NP-57	Phylogenetic Assignment	Relative Abundance	5188273.zip	figshare	doi:10.6084/m9.figshare.5188273	http://dx.doi.org/10.6084/m9.figshare.5188273	protistan	DCM	North Pacific
TARA138_protistan_mesopelagic	Gathering Metagenomics Sequences & Assembly	NP57	NP57_TARA138_protistan_mesopelagic	GCA_002729125.1	NCBI Assembly	GCA_002729125.1	https://www.ncbi.nlm.nih.gov/assembly/GCA_002729125.1	Binning	TOBG_NP-57	Phylogenetic Assignment	Relative Abundance	5188273.zip	figshare	doi:10.6084/m9.figshare.5188273	http://dx.doi.org/10.6084/m9.figshare.5188273	protistan	mesopelagic	North Pacific
TARA138_protistan_surface	Gathering Metagenomics Sequences & Assembly	NP57	NP57_TARA138_protistan_surface	GCA_002729125.1	NCBI Assembly	GCA_002729125.1	https://www.ncbi.nlm.nih.gov/assembly/GCA_002729125.1	Binning	TOBG_NP-57	Phylogenetic Assignment	Relative Abundance	5188273.zip	figshare	doi:10.6084/m9.figshare.5188273	http://dx.doi.org/10.6084/m9.figshare.5188273	protistan	surface	North Pacific
TARA138_virus_surface	Gathering Metagenomics Sequences & Assembly	NP57	NP57_TARA138_virus_surface	GCA_002729125.1	NCBI Assembly	GCA_002729125.1	https://www.ncbi.nlm.nih.gov/assembly/GCA_002729125.1	Binning	TOBG_NP-57	Phylogenetic Assignment	Relative Abundance	5188273.zip	figshare	doi:10.6084/m9.figshare.5188273	http://dx.doi.org/10.6084/m9.figshare.5188273	virus	surface	North Pacific
TARA133_bacteria_DCM	Gathering Metagenomics Sequences & Assembly	NP68	NP68_TARA133_bacteria_DCM	GCA_002726525.1	NCBI Assembly	GCA_002726525.1	https://www.ncbi.nlm.nih.gov/assembly/GCA_002726525.1	Binning	TOBG_NP-68	Phylogenetic Assignment	Relative Abundance	5188273.zip	figshare	doi:10.6084/m9.figshare.5188273	http://dx.doi.org/10.6084/m9.figshare.5188273	bacteria	DCM	North Pacific
TARA133_bacteria_mesopelagic	Gathering Metagenomics Sequences & Assembly	NP68	NP68_TARA133_bacteria_mesopelagic	GCA_002726525.1	NCBI Assembly	GCA_002726525.1	https://www.ncbi.nlm.nih.gov/assembly/GCA_002726525.1	Binning	TOBG_NP-68	Phylogenetic Assignment	Relative Abundance	5188273.zip	figshare	doi:10.6084/m9.figshare.5188273	http://dx.doi.org/10.6084/m9.figshare.5188273	bacteria	mesopelagic	North Pacific
TARA133_bacteria_surface	Gathering Metagenomics Sequences & Assembly	NP68	NP68_TARA133_bacteria_surface	GCA_002726525.1	NCBI Assembly	GCA_002726525.1	https://www.ncbi.nlm.nih.gov/assembly/GCA_002726525.1	Binning	TOBG_NP-68	Phylogenetic Assignment	Relative Abundance	5188273.zip	figshare	doi:10.6084/m9.figshare.5188273	http://dx.doi.org/10.6084/m9.figshare.5188273	bacteria	surface	North Pacific
TARA137_bacteria_DCM	Gathering Metagenomics Sequences & Assembly	NP68	NP68_TARA137_bacteria_DCM	GCA_002726525.1	NCBI Assembly	GCA_002726525.1	https://www.ncbi.nlm.nih.gov/assembly/GCA_002726525.1	Binning	TOBG_NP-68	Phylogenetic Assignment	Relative Abundance	5188273.zip	figshare	doi:10.6084/m9.figshare.5188273	http://dx.doi.org/10.6084/m9.figshare.5188273	bacteria	DCM	North Pacific
[truncated: 86,218 more rows]
