# Supplementary material for: The reconstruction of 2,631 draft metagenome-assembled genomes from the global oceans
Source: Sci Data. 2018 Jan 16;5:170203. doi: 10.1038/sdata.2017.203 (PMC5769542; doi:10.1038/sdata.2017.203)
Supplement: Supplementary Table 1 [file sdata2017203-s3.xlsx]

## Sheet: Sheet1
Supplementary Table 1. Statistics for each of the 2,631 draft genomes, including completion and contamination.
Genome ID	Percent Complete	Percent Contamination	Strain Heterogeneity	%G+C	No. of contigs	Max. contig length (bp)	N50 contig length (bp)	Mean contig length (bp)	Length (Mbp)	Coding density	Data repository hosting the genome assembly reported in this study	GenBank Accession ID for newly reported draft genomes	Matches Delmont et al. (2017) genome	Matches Tully et al. (2017) genome
TOBG_ARS-1	97.19	9.64	70	31.21	60	87593	30360	21678	1.3	95.3	NCBI Assembly	NZES00000000	n.a.	n.a.
TOBG_ARS-10	52.96	0	0	44.83	516	83489	13786	12800	6.6	93.58	NCBI Assembly	NZER00000000	n.a.	n.a.
TOBG_ARS-100	72.06	1.78	100	55.03	96	72109	21801	18695	1.79	95.52	NCBI Assembly	NZEQ00000000	n.a.	n.a.
TOBG_ARS-1004	72.61	3.89	15	41.8	99	108141	20382	15391	1.52	95.1	NCBI Assembly	NZEP00000000	n.a.	n.a.
TOBG_ARS-1005	54.3	4.8	63.64	49.22	140	87977	12206	11736	1.64	95.32	NCBI Assembly	NZEO00000000	n.a.	n.a.
TOBG_ARS-1007	69.59	2.43	14.29	42.5	100	167171	28408	21025	2.1	95.25	NCBI Assembly	NZEN00000000	n.a.	n.a.
TOBG_ARS-1008	57.59	2.36	100	44.32	72	50960	13257	12718	0.92	93.89	NCBI Assembly	NZEM00000000	n.a.	n.a.
TOBG_ARS-1009	80.9	9.11	32.14	38.74	138	118312	32200	22912	3.16	94.35	NCBI Assembly	NZEL00000000	n.a.	n.a.
TOBG_ARS-101	65.6	1.74	100	40.57	106	78596	16911	15044	1.59	93.04	NCBI Assembly	NZEK00000000	n.a.	n.a.
TOBG_ARS-1011	51.34	2.11	100	37.41	89	53477	15833	13863	1.23	92.8	NCBI Assembly	NZEJ00000000	n.a.	n.a.
TOBG_ARS-1012	91.25	6.81	62.5	52.91	121	167457	43231	27807	3.36	92.45	NCBI Assembly	NZEI00000000	n.a.	n.a.
TOBG_ARS-1013	59.98	4.55	100	47.41	70	34494	12853	12422	0.87	89.39	NCBI Assembly	NZEH00000000	n.a.	n.a.
TOBG_ARS-1015	64.25	3.84	78.95	58.08	177	63138	15087	14059	2.49	91.72	NCBI Assembly	NZEG00000000	n.a.	n.a.
TOBG_ARS-1016	52.66	3.01	33.33	28.8	52	25246	10757	10386	0.54	95.28	NCBI Assembly	NZEF00000000	n.a.	n.a.
TOBG_ARS-1018	76.79	3.27	0	33.71	128	88473	17833	14825	1.9	94.61	NCBI Assembly	NZEE00000000	n.a.	n.a.
TOBG_ARS-1019	88.66	5.9	69.23	55.94	63	111961	51072	35876	2.26	91.34	NCBI Assembly	NZED00000000	n.a.	n.a.
TOBG_ARS-102	84.03	0	0	34.55	20	139818	56427	43225	0.86	89.79	NCBI Assembly	NZEC00000000	n.a.	n.a.
TOBG_ARS-1020	55.1	2.59	0	46.1	81	45012	13189	12288	1	89.23	NCBI Assembly	NZEB00000000	n.a.	n.a.
TOBG_ARS-1021	69.63	3.74	100	39.74	29	104997	60831	33139	0.96	92.76	figshare	not applicable	n.a.	n.a.
TOBG_ARS-1023	50.48	2.3	66.67	41.52	63	131977	47760	33871	2.13	90.82	NCBI Assembly	NZEA00000000	n.a.	n.a.
TOBG_ARS-1024	51.82	3.28	53.85	48.67	91	154542	32379	27094	2.47	90.91	NCBI Assembly	NZDZ00000000	n.a.	n.a.
TOBG_ARS-1025	69.2	2.4	100	64.04	52	69000	30769	23161	1.2	94.37	NCBI Assembly	NZDY00000000	n.a.	n.a.
TOBG_ARS-1026	57.43	3.61	100	30.55	35	107832	45759	28091	0.98	94.41	NCBI Assembly	NZDX00000000	n.a.	n.a.
TOBG_ARS-1028	52.43	4.61	0	39.54	68	26922	12168	11251	0.77	94.61	NCBI Assembly	NZDW00000000	n.a.	n.a.
TOBG_ARS-1029	50.52	2.2	42.86	42.28	166	58675	11741	12083	2.01	92.24	NCBI Assembly	NZDV00000000	n.a.	n.a.
TOBG_ARS-103	60.98	0.93	0	34.48	66	55947	21710	18313	1.21	92.51	NCBI Assembly	NZDU00000000	n.a.	n.a.
TOBG_ARS-1030	90.6	6.32	84.62	65.84	115	107664	29545	22821	2.62	94.32	NCBI Assembly	NZDT00000000	n.a.	n.a.
TOBG_ARS-1032	91.84	6.52	4.76	63.92	245	81462	21107	17599	4.31	91.46	NCBI Assembly	NZDS00000000	TARA_RED_MAG_00026	n.a.
TOBG_ARS-1033	55.19	2.35	0	47.73	217	52536	13297	12088	2.62	95.09	NCBI Assembly	NZDR00000000	n.a.	n.a.
TOBG_ARS-1034	90.29	5.21	55.56	44.86	82	139868	38545	22716	1.86	94.78	NCBI Assembly	NZDQ00000000	n.a.	n.a.
TOBG_ARS-1035	65.2	2.2	66.67	42.01	187	78536	28336	21215	3.97	85.55	NCBI Assembly	NZDP00000000	n.a.	n.a.
TOBG_ARS-1036	93.52	5.71	83.78	64.03	116	98031	31600	24530	2.85	92.34	NCBI Assembly	NZDO00000000	n.a.	n.a.
TOBG_ARS-1037	74.52	4.13	91.84	61.23	106	140298	39485	26015	2.76	91.06	NCBI Assembly	NZDN00000000	n.a.	n.a.
TOBG_ARS-1039	68.64	2.85	11.11	36.9	111	57791	15711	13737	1.52	93.95	NCBI Assembly	NZDM00000000	n.a.	n.a.
TOBG_ARS-104	71.69	1.03	0	36.23	322	44016	12948	11884	3.83	85.39	NCBI Assembly	NZDL00000000	n.a.	n.a.
TOBG_ARS-1040	56.96	2.34	33.33	29.79	76	55114	13101	12185	0.93	93.62	figshare	not applicable	n.a.	n.a.
TOBG_ARS-1041	52.32	3.74	50	33.7	45	32265	11666	11517	0.52	91.24	NCBI Assembly	NZDK00000000	n.a.	n.a.
TOBG_ARS-1043	62.41	3	0	41.89	225	53936	13225	12455	2.8	89.82	NCBI Assembly	NZDJ00000000	n.a.	n.a.
TOBG_ARS-105	62.04	1.37	0	40.25	148	34763	13280	12207	1.81	95.64	NCBI Assembly	NZDI00000000	n.a.	n.a.
TOBG_ARS-106	68.69	1.87	50	35.71	19	200589	70415	54609	1.04	90.92	NCBI Assembly	NZDH00000000	n.a.	n.a.
TOBG_ARS-108	67.13	4.67	42.86	31.03	65	30767	14976	13048	0.85	93.1	NCBI Assembly	NZDG00000000	n.a.	n.a.
TOBG_ARS-109	63.82	4.21	42.86	27.16	38	48212	21389	16642	0.63	93.42	NCBI Assembly	NZDF00000000	n.a.	n.a.
TOBG_ARS-11	100	6.7	0	44.49	23	661953	429745	125079	2.88	91.65	NCBI Assembly	NZDE00000000	n.a.	n.a.
TOBG_ARS-112	91.38	8.62	100	52.38	31	750301	220152	112791	3.5	93.39	NCBI Assembly	NZDD00000000	n.a.	n.a.
TOBG_ARS-1126	53.97	0	0	26.36	30	31509	17146	14460	0.43	92.92	NCBI Assembly	NZDC00000000	n.a.	n.a.
TOBG_ARS-113	50.86	2.05	0	60.9	350	45729	11169	10910	3.82	86.18	NCBI Assembly	NZDB00000000	n.a.	n.a.
TOBG_ARS-1134	73.14	0.8	50	37.92	53	139335	41522	25623	1.36	95.56	NCBI Assembly	NZDA00000000	n.a.	n.a.
TOBG_ARS-115	76.81	3.51	0	47.37	117	117185	29090	21080	2.47	92.75	NCBI Assembly	NZCZ00000000	n.a.	n.a.
TOBG_ARS-116	62.23	4.07	0	63.41	331	31262	10846	10434	3.45	88.42	NCBI Assembly	NZCY00000000	n.a.	n.a.
TOBG_ARS-1160	69.24	0.93	0	36.72	39	76760	30380	20606	0.8	93.1	NCBI Assembly	NZCX00000000	n.a.	n.a.
TOBG_ARS-1168	75.41	0	0	52.13	43	108631	36887	27850	1.2	87.26	NCBI Assembly	NZCW00000000	n.a.	n.a.
TOBG_ARS-117	73.85	3.41	0	63.95	214	44309	16496	13759	2.94	93.35	NCBI Assembly	NZCV00000000	n.a.	n.a.
TOBG_ARS-1172	61.84	0	0	29.27	46	34226	17954	13710	0.63	94.83	NCBI Assembly	NZCU00000000	n.a.	n.a.
TOBG_ARS-1176	78.5	1.87	0	27.63	32	224511	37593	30062	0.96	94	NCBI Assembly	NZCT00000000	n.a.	n.a.
TOBG_ARS-1178	64.64	1.87	0	27.75	36	65330	21872	16847	0.61	93.62	NCBI Assembly	NZCS00000000	n.a.	n.a.
TOBG_ARS-118	50.4	3.2	40	56.47	115	51339	12688	12186	1.4	95.89	NCBI Assembly	NZCR00000000	n.a.	n.a.
TOBG_ARS-1180	65.81	1.87	0	32.97	80	43687	15076	13046	1.04	89.86	NCBI Assembly	NZCQ00000000	n.a.	n.a.
TOBG_ARS-1182	53.58	0.93	0	30.02	21	75980	38191	27390	0.58	94.76	figshare	not applicable	n.a.	n.a.
TOBG_ARS-1183	59.08	1.1	0	42.24	59	49243	18196	15281	0.9	91.83	NCBI Assembly	NZCP00000000	n.a.	n.a.
TOBG_ARS-1193	61.52	1.38	0	52.3	59	83671	17432	15616	0.92	89.59	NCBI Assembly	NZCO00000000	n.a.	n.a.
TOBG_ARS-1199	86.21	0	0	36.77	15	160722	95926	60831	0.91	92.52	NCBI Assembly	NZCN00000000	n.a.	n.a.
TOBG_ARS-12	55.28	1.72	0	59.71	275	103989	21224	17339	4.77	90.1	NCBI Assembly	NZCM00000000	n.a.	n.a.
TOBG_ARS-120	89.55	8.73	5	65.41	207	153029	43865	30134	6.24	88.83	NCBI Assembly	NZCL00000000	n.a.	n.a.
TOBG_ARS-1203	74.3	0.93	0	34.2	32	209954	50548	33446	1.07	90.6	NCBI Assembly	NZCK00000000	n.a.	n.a.
TOBG_ARS-121	66.71	3.61	7.69	60.74	206	47785	13148	12221	2.52	91.4	NCBI Assembly	NZCJ00000000	n.a.	n.a.
TOBG_ARS-1215	74.67	2.14	0	68.62	26	113169	70792	55651	1.45	93.9	NCBI Assembly	NZCI00000000	n.a.	n.a.
TOBG_ARS-1224	53.72	0	0	61.15	132	46130	13081	12002	1.58	89.09	NCBI Assembly	NZCH00000000	n.a.	n.a.
TOBG_ARS-123	77.69	2.56	33.33	56.28	127	55964	17964	14652	1.86	94.58	NCBI Assembly	NZCG00000000	n.a.	n.a.
TOBG_ARS-124	50.48	3.3	100	50	56	70273	32433	22538	1.26	93.67	NCBI Assembly	NZCF00000000	n.a.	n.a.
TOBG_ARS-1246	50.91	0	0	50.04	53	96795	43926	28216	1.5	93.31	NCBI Assembly	NZCE00000000	n.a.	n.a.
TOBG_ARS-125	74.24	2.25	0	41.56	71	72527	15045	14809	1.05	88.04	NCBI Assembly	NZCD00000000	n.a.	n.a.
TOBG_ARS-1279	79.43	3.24	0	53.12	84	106947	41005	31023	2.61	90.59	NCBI Assembly	NZCC00000000	n.a.	n.a.
TOBG_ARS-1285	65.97	0.65	100	30.64	39	41401	16601	16201	0.63	92.47	NCBI Assembly	NZCB00000000	n.a.	n.a.
TOBG_ARS-1286	67.76	0	0	32.02	15	88656	54460	40381	0.61	92.19	NCBI Assembly	NZCA00000000	n.a.	n.a.
TOBG_ARS-1290	52.96	0	0	43.24	21	197571	120420	42287	0.89	88.18	NCBI Assembly	NZBZ00000000	n.a.	n.a.
TOBG_ARS-1297	71.61	0.87	0	44.77	5	575191	271703	264685	1.32	93.35	NCBI Assembly	NZBY00000000	n.a.	n.a.
TOBG_ARS-1298	52.41	0	0	40.48	29	114306	44949	26728	0.78	82.06	NCBI Assembly	NZBX00000000	n.a.	n.a.
TOBG_ARS-13	97.32	4.46	60	37.74	63	249883	93829	60201	3.79	88.28	NCBI Assembly	NZBW00000000	n.a.	n.a.
TOBG_ARS-1301	65.42	0	0	33.92	32	36907	17181	13614	0.44	87.88	NCBI Assembly	NZBV00000000	n.a.	n.a.
TOBG_ARS-1304	56.47	4.49	0	39.16	45	57990	22304	18873	0.85	91.86	figshare	not applicable	n.a.	n.a.
TOBG_ARS-1307	74.69	0.93	0	41.28	12	149539	90796	62097	0.75	93.13	NCBI Assembly	NZBU00000000	n.a.	n.a.
TOBG_ARS-1309	59.5	2.8	100	34.43	18	75785	50771	32887	0.59	92.93	NCBI Assembly	NZBT00000000	n.a.	n.a.
TOBG_ARS-1310	54.85	1.85	100	38.15	78	49621	17100	14825	1.16	94.02	NCBI Assembly	NZBS00000000	n.a.	n.a.
TOBG_ARS-1318	53.66	2.8	0	35	23	92213	43369	24221	0.56	90.76	NCBI Assembly	NZBR00000000	n.a.	n.a.
TOBG_ARS-1330	85.48	0.99	100	48.36	46	150583	46014	28916	1.33	89.1	NCBI Assembly	NZBQ00000000	n.a.	n.a.
TOBG_ARS-1333	55.09	2.3	20	36.98	69	48133	19234	15620	1.08	96.96	NCBI Assembly	NZBP00000000	n.a.	n.a.
TOBG_ARS-1334	64.09	0.93	100	39.19	81	46773	15963	14140	1.15	93.09	NCBI Assembly	NZBO00000000	n.a.	n.a.
TOBG_ARS-1358	89.72	1.87	100	41	11	173317	79789	60594	0.67	94.29	NCBI Assembly	NZBN00000000	n.a.	n.a.
TOBG_ARS-1360	84.77	0	0	40.97	18	80235	52728	32861	0.59	88.79	NCBI Assembly	NZBM00000000	n.a.	n.a.
TOBG_ARS-1386	72.31	1.12	0	39.21	23	101874	45093	31966	0.74	91.45	NCBI Assembly	NZBL00000000	n.a.	n.a.
TOBG_ARS-1394	51.82	2.07	0	32.75	42	80440	29033	19458	0.82	89.11	NCBI Assembly	NZBK00000000	n.a.	n.a.
TOBG_ARS-14	73.14	1.79	0	37.89	227	44508	16182	13899	3.16	92.59	NCBI Assembly	NZBJ00000000	n.a.	n.a.
TOBG_ARS-1403	65.42	0	0	30.55	25	94832	42124	31013	0.78	94.46	NCBI Assembly	NZBI00000000	n.a.	n.a.
TOBG_ARS-1414	73.36	1.87	0	28.4	58	41636	15001	14122	0.82	94.37	NCBI Assembly	NZBH00000000	n.a.	n.a.
TOBG_ARS-1419	72.04	0.93	0	38.27	39	93088	28579	23729	0.93	92.01	NCBI Assembly	NZBG00000000	n.a.	n.a.
TOBG_ARS-1420	51.44	0	0	36.3	20	98916	50711	25813	0.52	93.06	NCBI Assembly	NZBF00000000	n.a.	n.a.
TOBG_ARS-1426	90.6	1.28	0	65.29	38	174588	78225	48658	1.85	93.55	NCBI Assembly	NZBE00000000	n.a.	n.a.
TOBG_ARS-1427	72.43	0	0	35.34	18	119174	49485	30661	0.55	93.06	NCBI Assembly	NZBD00000000	n.a.	n.a.
TOBG_ARS-1434	75.31	0	0	67.05	288	74926	27159	20216	5.82	92.48	NCBI Assembly	NZBC00000000	n.a.	n.a.
TOBG_ARS-1441	77.57	0	0	30.16	51	59950	17470	16818	0.86	93.67	NCBI Assembly	NZBB00000000	n.a.	n.a.
TOBG_ARS-15	97.85	2.69	0	68.35	135	459954	97315	37569	5.07	90.91	NCBI Assembly	NZBA00000000	n.a.	n.a.
TOBG_ARS-16	94.61	3.14	31.25	58.35	167	122166	28407	18921	3.16	89	NCBI Assembly	NZAZ00000000	n.a.	n.a.
TOBG_ARS-17	95.73	6.25	0	63.7	159	225202	88603	29661	4.72	92.06	NCBI Assembly	NZAY00000000	n.a.	n.a.
TOBG_ARS-18	83.13	4.89	63.64	39.68	196	149187	25817	18935	3.71	91.5	figshare	not applicable	n.a.	n.a.
TOBG_ARS-19	68.36	0.39	100	37.04	119	40224	13196	12025	1.43	94.57	NCBI Assembly	NZAX00000000	n.a.	n.a.
TOBG_ARS-2	62.8	1.06	46.67	62.23	171	93344	23095	16872	2.89	89.15	NCBI Assembly	NZAW00000000	n.a.	n.a.
TOBG_ARS-20	61.36	0.86	100	44.92	119	189255	50741	33431	3.98	89.84	NCBI Assembly	NZAV00000000	n.a.	n.a.
TOBG_ARS-21	52.8	0	0	35.36	181	32629	9455	9954	1.8	95.77	NCBI Assembly	NZAU00000000	n.a.	n.a.
TOBG_ARS-22	68.71	1.7	25	54.81	241	71493	13153	12440	3	91.12	NCBI Assembly	NZAT00000000	n.a.	n.a.
TOBG_ARS-23	57.32	0	0	40.72	235	96903	21010	16895	3.97	94.19	NCBI Assembly	NZAS00000000	n.a.	n.a.
TOBG_ARS-24	89.41	4.98	76.92	65.05	139	69620	22174	17794	2.47	91.91	NCBI Assembly	NZAR00000000	n.a.	n.a.
TOBG_ARS-25	50.86	1.72	100	51.63	144	34619	11857	11752	1.69	91.77	NCBI Assembly	NZAQ00000000	n.a.	n.a.
TOBG_ARS-26	50.79	0.93	66.67	55.76	146	50276	11239	11138	1.63	89.92	NCBI Assembly	NZAP00000000	n.a.	n.a.
TOBG_ARS-27	86.43	3.84	38.46	59.77	96	45852	19558	16357	1.57	90.63	NCBI Assembly	NZAO00000000	n.a.	n.a.
TOBG_ARS-28	81.25	1.2	0	40.42	253	100905	22168	17415	4.41	86.39	figshare	not applicable	n.a.	n.a.
TOBG_ARS-29	95.73	7.32	92.31	50.87	57	277912	62528	39763	2.27	90.18	NCBI Assembly	NZAN00000000	n.a.	n.a.
TOBG_ARS-3	97.95	3.32	93.75	63.76	51	602247	353444	88219	4.5	90.8	NCBI Assembly	NZAM00000000	n.a.	n.a.
TOBG_ARS-30	81.99	1.35	0	62.39	114	103750	19780	16163	1.84	94.18	NCBI Assembly	NZAL00000000	n.a.	n.a.
TOBG_ARS-31	85.24	4.13	77.78	60.19	181	98489	31855	23678	4.29	89.61	NCBI Assembly	NZAK00000000	n.a.	n.a.
TOBG_ARS-32	59.4	0	0	41.31	175	42374	12694	11787	2.06	89.58	figshare	not applicable	n.a.	n.a.
TOBG_ARS-33	84.35	1.32	25	43.56	94	85877	27617	20965	1.97	91.9	NCBI Assembly	NZAJ00000000	TARA_ION_MAG_00001	n.a.
TOBG_ARS-34	88.12	2.97	0	60.89	124	141074	39269	28027	3.48	85.38	NCBI Assembly	NZAI00000000	n.a.	n.a.
TOBG_ARS-35	60.19	0.84	50	42.79	166	37919	13954	12553	2.08	89.67	NCBI Assembly	NZAH00000000	n.a.	n.a.
TOBG_ARS-36	68.06	1.94	66.67	45.71	30	225648	106385	64729	1.94	86.41	NCBI Assembly	NZAG00000000	n.a.	n.a.
TOBG_ARS-37	60.75	1.64	0	34.34	193	45227	14697	12972	2.5	92.89	NCBI Assembly	NZAF00000000	n.a.	n.a.
TOBG_ARS-38	98.28	6.9	13.33	61.97	79	543224	190325	78128	6.17	87.9	NCBI Assembly	NZAE00000000	n.a.	n.a.
TOBG_ARS-39	54.56	0	0	46.4	73	36353	15791	13105	0.96	87.56	figshare	not applicable	n.a.	n.a.
TOBG_ARS-4	94.96	3.36	100	44.34	13	802501	278926	138029	1.79	89.96	NCBI Assembly	NZAD00000000	n.a.	n.a.
TOBG_ARS-40	97.79	0.68	0	54.52	73	240994	86692	54105	3.95	92.59	NCBI Assembly	NZAC00000000	n.a.	n.a.
TOBG_ARS-41	58.79	1.98	0	38.47	145	66547	15784	13942	2.02	95.7	NCBI Assembly	NZAB00000000	n.a.	n.a.
TOBG_ARS-42	90.6	2.56	25	52.82	72	461318	68408	32566	2.34	94.23	NCBI Assembly	NZAA00000000	TARA_IOS_MAG_00046, TARA_ION_MAG_00055, TARA_PSW_MAG_00066	n.a.
TOBG_ARS-43	64.8	0.8	100	56.4	48	107871	24658	19129	0.92	96.15	NCBI Assembly	NYZZ00000000	n.a.	n.a.
TOBG_ARS-44	53.44	0	0	46.33	100	43912	13146	11993	1.2	91.34	NCBI Assembly	NYZY00000000	n.a.	n.a.
TOBG_ARS-45	78.52	0.89	0	47.99	204	60308	15490	14191	2.9	92.67	NCBI Assembly	NYZX00000000	n.a.	n.a.
TOBG_ARS-46	82.32	4.27	12.5	57.98	77	192931	57626	36324	2.8	91.87	NCBI Assembly	NYZW00000000	n.a.	n.a.
TOBG_ARS-47	58.4	0	0	47.59	39	103623	49430	29899	1.17	95.54	NCBI Assembly	NYZV00000000	n.a.	n.a.
TOBG_ARS-48	63.79	0	0	44.25	46	140914	45772	31326	1.44	90.83	NCBI Assembly	NYZU00000000	n.a.	n.a.
TOBG_ARS-49	72.66	0	0	49.67	55	75051	27688	19772	1.09	94.52	NCBI Assembly	NYZT00000000	n.a.	n.a.
TOBG_ARS-5	88.73	2.37	7.14	63.47	325	112202	21974	17255	5.61	88.96	NCBI Assembly	NYZS00000000	n.a.	n.a.
TOBG_ARS-50	61.77	0	0	46.45	54	46916	17795	14614	0.79	90.56	NCBI Assembly	NYZR00000000	n.a.	n.a.
TOBG_ARS-51	98.81	7.14	0	40.02	203	410668	115470	37666	7.65	93.4	NCBI Assembly	NYZQ00000000	n.a.	n.a.
TOBG_ARS-52	71.78	0.42	0	36.69	35	224421	70345	31889	1.12	88.93	NCBI Assembly	NYZP00000000	n.a.	n.a.
TOBG_ARS-53	68.65	0.86	0	45.21	150	65030	11253	11162	1.67	93.53	figshare	not applicable	n.a.	n.a.
TOBG_ARS-54	69.16	0	0	37.33	119	60627	16900	13309	1.58	92.94	NCBI Assembly	NYZO00000000	n.a.	n.a.
TOBG_ARS-55	54.09	1.98	0	40.4	190	40991	12248	11460	2.18	94.91	NCBI Assembly	NYZN00000000	n.a.	n.a.
TOBG_ARS-56	55.18	0	0	44.37	34	113037	29832	19624	0.67	91.56	NCBI Assembly	NYZM00000000	n.a.	n.a.
TOBG_ARS-57	58.8	1.12	0	39.22	90	94254	20288	16828	1.51	93.62	NCBI Assembly	NYZL00000000	n.a.	n.a.
TOBG_ARS-58	65.82	1.44	20	51.03	67	56241	17914	16047	1.08	95.34	NCBI Assembly	NYZK00000000	n.a.	n.a.
TOBG_ARS-59	94.86	4.35	90	64.07	77	122024	51399	33214	2.56	90.16	NCBI Assembly	NYZJ00000000	TARA_ION_MAG_00026	n.a.
TOBG_ARS-6	63.1	0	0	55.49	146	75135	18255	14977	2.19	86.42	NCBI Assembly	NYZI00000000	n.a.	n.a.
TOBG_ARS-60	82.8	1.6	0	46.3	73	88845	43180	30160	2.2	94.56	NCBI Assembly	NYZH00000000	n.a.	n.a.
TOBG_ARS-61	83.27	2.35	0	66.58	457	42544	12287	11683	5.34	90.54	NCBI Assembly	NYZG00000000	n.a.	n.a.
TOBG_ARS-62	82.04	2.29	0	63.81	223	51700	16359	14224	3.17	90.53	NCBI Assembly	NYZF00000000	n.a.	n.a.
TOBG_ARS-63	89.08	3.41	0	65.06	167	101137	29334	21400	3.57	93.19	NCBI Assembly	NYZE00000000	n.a.	n.a.
TOBG_ARS-64	66.43	0	0	62.87	198	72842	21717	17618	3.49	90.96	NCBI Assembly	NYZD00000000	n.a.	n.a.
TOBG_ARS-65	80.68	0.57	0	66.53	446	108019	20605	17496	7.8	90.5	NCBI Assembly	NYZC00000000	n.a.	n.a.
TOBG_ARS-66	85.68	4.52	12.5	69.77	279	72406	21544	17496	4.88	92.1	NCBI Assembly	NYZB00000000	n.a.	n.a.
TOBG_ARS-67	89.56	2.4	0	63.44	270	81642	17800	15846	4.28	91.7	NCBI Assembly	NYZA00000000	n.a.	n.a.
TOBG_ARS-68	88.71	1.08	0	60.86	53	282561	109679	53251	2.82	93.05	NCBI Assembly	NYYZ00000000	n.a.	n.a.
TOBG_ARS-69	55.49	1.1	100	65.6	87	78329	22804	19277	1.68	94.02	NCBI Assembly	NYYY00000000	n.a.	n.a.
TOBG_ARS-7	97.75	2.72	75	45.88	63	279604	94554	59311	3.74	90.88	NCBI Assembly	NYYX00000000	n.a.	n.a.
TOBG_ARS-70	91.09	0.5	0	58.27	110	209878	44013	27988	3.08	85.25	NCBI Assembly	NYYW00000000	n.a.	n.a.
TOBG_ARS-71	93.47	1.37	0	47.54	77	151320	49784	30855	2.38	91.56	NCBI Assembly	NYYV00000000	TARA_SOC_MAG_00001	n.a.
TOBG_ARS-72	54.75	0.93	0	36.94	58	62778	20414	15850	0.92	90.66	NCBI Assembly	NYYT00000000	n.a.	n.a.
TOBG_ARS-73	72.43	0.93	0	42.3	66	78823	16541	14441	0.95	91.57	NCBI Assembly	NYYS00000000	n.a.	n.a.
TOBG_ARS-733	51.57	4.39	0	57.12	365	40268	9527	9545	3.48	89.17	NCBI Assembly	NYYR00000000	n.a.	n.a.
TOBG_ARS-74	74.3	0	0	33.09	78	46088	19109	16142	1.26	89.36	NCBI Assembly	NYYQ00000000	n.a.	n.a.
TOBG_ARS-75	97.41	7.37	13.64	53.3	140	164079	48290	30478	4.27	93.67	NCBI Assembly	NYYT00000000	n.a.	n.a.
TOBG_ARS-76	89.19	1.35	100	45.22	46	172847	73288	46978	2.16	95.08	NCBI Assembly	NYYP00000000	n.a.	n.a.
TOBG_ARS-77	70.87	1.31	0	62.9	97	63977	15612	14397	1.4	92.99	NCBI Assembly	NYYO00000000	n.a.	n.a.
TOBG_ARS-78	50.13	0	0	50.85	49	101513	30063	21773	1.07	95.26	NCBI Assembly	NYYN00000000	n.a.	n.a.
TOBG_ARS-79	69.42	0	0	51.88	96	75560	13623	13536	1.3	87.23	NCBI Assembly	NYYM00000000	n.a.	n.a.
TOBG_ARS-8	62.87	1	100	59.64	197	30499	10605	10251	2.02	87.99	NCBI Assembly	NYYL00000000	n.a.	n.a.
TOBG_ARS-80	63.33	1.66	25	44.98	103	46092	19385	15829	1.63	94.4	NCBI Assembly	NYYK00000000	n.a.	n.a.
TOBG_ARS-81	86.82	4.95	33.33	61.23	197	113252	23120	17790	3.5	93.28	NCBI Assembly	NYYJ00000000	n.a.	n.a.
TOBG_ARS-82	66.89	1.14	0	46.6	130	43387	18125	15512	2.02	84.12	NCBI Assembly	NYYI00000000	n.a.	n.a.
TOBG_ARS-83	65.52	0	0	34.54	108	118977	45063	27169	2.93	90.29	NCBI Assembly	NYYH00000000	n.a.	n.a.
TOBG_ARS-84	73.14	0.22	100	58.25	81	84347	32241	22081	1.79	92.54	NCBI Assembly	NYYG00000000	n.a.	n.a.
TOBG_ARS-85	52.02	0	0	39.05	71	45173	12107	11560	0.82	94.11	NCBI Assembly	NYYF00000000	n.a.	n.a.
TOBG_ARS-86	92.47	0	0	29.88	76	125697	41932	27630	2.1	95.95	NCBI Assembly	NYYE00000000	n.a.	n.a.
TOBG_ARS-87	53.87	1.43	28.57	46.83	243	99541	20570	16683	4.05	80.61	NCBI Assembly	NYYD00000000	n.a.	n.a.
TOBG_ARS-88	66.06	0.84	0	57.72	146	32291	12516	11350	1.66	90.19	NCBI Assembly	NYYC00000000	n.a.	n.a.
TOBG_ARS-89	66.76	1.71	0	60.1	208	39589	12374	11661	2.43	88.19	NCBI Assembly	NYYB00000000	n.a.	n.a.
TOBG_ARS-9	63.79	1.72	100	51.42	128	176049	30988	21527	2.76	91.7	NCBI Assembly	NYYA00000000	n.a.	n.a.
TOBG_ARS-90	88.17	4.3	0	65.58	150	107427	31493	22506	3.38	91.83	NCBI Assembly	NYXZ00000000	n.a.	n.a.
TOBG_ARS-91	66.4	1.6	0	49.87	65	79152	26937	20208	1.31	95.84	NCBI Assembly	NYXY00000000	n.a.	n.a.
TOBG_ARS-92	55.76	1.2	0	32.45	55	49286	19629	17068	0.94	96.8	NCBI Assembly	NYXX00000000	n.a.	TMED258
TOBG_ARS-93	98.94	1.91	0	40.01	27	609350	298914	128922	3.48	93.75	NCBI Assembly	NYXW00000000	n.a.	n.a.
TOBG_ARS-94	50.37	1.68	0	45.56	70	100242	47538	30134	2.11	89.44	NCBI Assembly	NYXV00000000	n.a.	n.a.
TOBG_ARS-95	80.22	4.4	40	39.11	37	164295	56969	44688	1.65	95.47	NCBI Assembly	NYXP00000000	n.a.	n.a.
TOBG_ARS-96	61.73	0.55	0	42.68	85	101214	25928	19028	1.62	95.17	NCBI Assembly	NYXO00000000	n.a.	n.a.
TOBG_ARS-97	50.86	1.72	100	40.55	256	57071	14064	13522	3.46	90.15	NCBI Assembly	NYXN00000000	n.a.	n.a.
TOBG_ARS-98	50.17	0	0	56.9	208	56888	15727	13938	2.9	89.27	NCBI Assembly	NYXM00000000	n.a.	n.a.
TOBG_ARS-99	50.47	0.93	100	58	91	47211	13915	12308	1.12	95.67	NCBI Assembly	NYXL00000000	n.a.	n.a.
TOBG_CPC-1	86.8	2.75	84.62	46.16	245	314690	51250	29744	7.29	77.27	NCBI Assembly	NYXK00000000	n.a.	n.a.
TOBG_CPC-10	55.14	0.06	100	38.18	96	39961	11939	11407	1.1	94.87	NCBI Assembly	NYXJ00000000	n.a.	n.a.
TOBG_CPC-100	56.57	1.9	100	56.96	51	65107	30743	22405	1.14	91.87	NCBI Assembly	NYXI00000000	n.a.	n.a.
TOBG_CPC-11	94.98	2.42	66.67	64.82	104	135167	47167	34789	3.62	90.74	NCBI Assembly	NYXH00000000	n.a.	n.a.
TOBG_CPC-12	98.44	3.01	18.18	59.89	57	436016	232226	78280	4.46	91.78	NCBI Assembly	NYXG00000000	n.a.	n.a.
TOBG_CPC-1232	83.64	6.69	15.15	34.63	131	86221	15642	13466	1.76	93.11	NCBI Assembly	NYXF00000000	n.a.	n.a.
TOBG_CPC-13	98.99	1.12	0	46.41	112	440011	136522	44919	5.03	90.94	NCBI Assembly	NYXE00000000	TARA_PSE_MAG_00027	n.a.
TOBG_CPC-1326	77.95	3.71	100	44.1	142	61687	12609	11697	1.66	95.58	NCBI Assembly	NYXD00000000	n.a.	n.a.
TOBG_CPC-1328	51.51	1.91	81.82	35.41	113	47620	11339	10728	1.21	95.1	NCBI Assembly	NYXC00000000	n.a.	n.a.
TOBG_CPC-1337	58.66	4.84	33.33	31.85	51	161121	40398	24960	1.27	96.7	NCBI Assembly	NYXB00000000	n.a.	n.a.
TOBG_CPC-1357	51.01	4.21	7.41	31.69	112	105306	12188	11436	1.28	93.93	NCBI Assembly	NYXA00000000	n.a.	n.a.
TOBG_CPC-1365	53.76	3.45	0	31.34	95	38262	8894	9145	0.87	96.84	NCBI Assembly	NYWZ00000000	n.a.	n.a.
TOBG_CPC-1369	57.1	1.14	0	64.95	78	90790	31539	22728	1.77	92.12	NCBI Assembly	NYWY00000000	n.a.	n.a.
TOBG_CPC-1382	68.1	3.45	0	36.44	69	52528	20534	16716	1.15	93.69	NCBI Assembly	NYWX00000000	n.a.	n.a.
TOBG_CPC-1397	57.4	3.65	11.11	33.75	91	51952	17990	14564	1.33	94.42	NCBI Assembly	NYWW00000000	n.a.	n.a.
TOBG_CPC-1399	75.91	4.7	11.76	44.32	77	145927	38203	24611	1.9	91.91	NCBI Assembly	NYWV00000000	TARA_ASE_MAG_00007	n.a.
TOBG_CPC-14	98.9	0.09	50	47.52	46	291690	139887	60112	2.77	93.87	NCBI Assembly	NYWU00000000	n.a.	n.a.
TOBG_CPC-1446	67.87	0	0	37.92	73	72953	19943	17093	1.25	95.27	NCBI Assembly	NYWT00000000	n.a.	n.a.
TOBG_CPC-1447	52.44	0.91	0	42.66	226	42591	14307	12745	2.88	91	NCBI Assembly	NYWS00000000	n.a.	n.a.
TOBG_CPC-1462	61.67	2.48	30	36.51	63	77174	30757	22999	1.45	94.55	NCBI Assembly	NYWR00000000	n.a.	n.a.
TOBG_CPC-1469	65.86	1.34	0	35.34	108	56565	14558	12422	1.34	93.76	NCBI Assembly	NYWQ00000000	n.a.	n.a.
TOBG_CPC-15	67.71	0	0	40.56	89	281269	72686	48962	4.36	90.58	NCBI Assembly	NYWP00000000	n.a.	n.a.
TOBG_CPC-16	71.9	0	0	27.4	161	91280	21260	16644	2.68	93.3	NCBI Assembly	NYWO00000000	n.a.	n.a.
TOBG_CPC-17	97.44	0.54	25	44.33	53	339326	121050	93352	4.95	87.99	NCBI Assembly	NYWN00000000	n.a.	n.a.
TOBG_CPC-18	51.72	0	0	60.51	50	196390	56250	35998	1.8	90.97	NCBI Assembly	NYWM00000000	n.a.	n.a.
TOBG_CPC-19	99.04	0.61	0	65.66	103	351230	110406	63677	6.56	90.2	NCBI Assembly	NYWL00000000	n.a.	n.a.
TOBG_CPC-2	98.7	0.73	0	52.19	131	281281	126384	38036	4.98	88.37	NCBI Assembly	NYWK00000000	n.a.	n.a.
TOBG_CPC-20	82.65	4.98	0	54.22	183	81013	16189	13698	2.51	91.21	NCBI Assembly	NYWJ00000000	n.a.	n.a.
TOBG_CPC-21	100	1	0	67.95	87	406562	141498	74715	6.5	90.04	NCBI Assembly	NYWI00000000	TARA_PSE_MAG_00016	n.a.
TOBG_CPC-22	66.2	1.94	88.89	56.42	164	64174	11766	11050	1.81	90.73	NCBI Assembly	NYWH00000000	n.a.	n.a.
TOBG_CPC-23	88.68	1.73	0	41.4	294	98488	20512	15427	4.54	94.13	NCBI Assembly	NYWG00000000	n.a.	n.a.
TOBG_CPC-24	79.49	1.12	0	47.85	291	86051	16145	13908	4.05	85.58	NCBI Assembly	NYWF00000000	n.a.	n.a.
TOBG_CPC-25	96.22	1.14	0	62.43	99	174516	57058	34726	3.44	90.61	NCBI Assembly	NYWE00000000	n.a.	n.a.
TOBG_CPC-26	66.12	1.14	0	63.37	178	132182	37239	17370	3.09	90.2	NCBI Assembly	NYWD00000000	n.a.	n.a.
TOBG_CPC-27	87.1	4.32	25	50.7	128	107615	40584	27316	3.5	87.39	NCBI Assembly	NYWC00000000	n.a.	n.a.
TOBG_CPC-28	95.97	2.14	88.89	61.32	78	215419	94912	52909	4.13	90.54	NCBI Assembly	NYWB00000000	n.a.	n.a.
TOBG_CPC-288	91.18	9.81	37.5	32.88	97	78971	26465	20412	1.98	94.01	NCBI Assembly	NYWA00000000	n.a.	n.a.
TOBG_CPC-289	90.06	5.95	0	29.74	31	206254	61239	34624	1.07	96.57	NCBI Assembly	NYVZ00000000	n.a.	n.a.
TOBG_CPC-29	75.6	1.02	80	38.11	111	51581	15570	12222	1.36	94.43	NCBI Assembly	NYVY00000000	n.a.	n.a.
TOBG_CPC-290	68.69	4.3	20	34.34	44	181550	61081	33747	1.48	95.37	NCBI Assembly	NYVX00000000	n.a.	n.a.
TOBG_CPC-291	62.65	2.49	78.12	49.36	125	68657	23621	19749	2.47	89.93	NCBI Assembly	NYVW00000000	n.a.	n.a.
TOBG_CPC-293	67.78	2.87	52.17	49.87	186	45591	12955	11742	2.18	90.88	NCBI Assembly	NYVV00000000	TARA_PON_MAG_00031	n.a.
TOBG_CPC-294	81.03	6.9	54.17	36.27	98	128892	54344	39532	3.87	89.07	NCBI Assembly	NYVU00000000	n.a.	n.a.
TOBG_CPC-295	62.83	2.1	66.67	45.9	106	84256	27943	21930	2.32	85.94	NCBI Assembly	NYVT00000000	n.a.	n.a.
TOBG_CPC-296	79.78	3.93	0	33.56	42	37085	19612	15101	0.63	93.79	figshare	not applicable	TARA_PSW_MAG_00039	n.a.
TOBG_CPC-297	83.31	5.11	40	66.73	179	81169	19938	16655	2.98	91.18	NCBI Assembly	NYVS00000000	n.a.	n.a.
TOBG_CPC-299	60.13	2.44	40	52.55	156	145045	17243	15054	2.35	91.96	figshare	not applicable	n.a.	n.a.
TOBG_CPC-3	93.18	2.27	50	66.16	176	147829	28072	20959	3.69	92.22	NCBI Assembly	NYVR00000000	TARA_PSE_MAG_00082	n.a.
TOBG_CPC-30	80.96	0	0	31.92	87	78523	32074	22236	1.93	95.04	NCBI Assembly	NYVQ00000000	n.a.	n.a.
TOBG_CPC-300	78.86	2.04	66.67	38.5	188	85901	18361	14844	2.79	94.05	NCBI Assembly	NYVP00000000	n.a.	n.a.
TOBG_CPC-301	61	2.3	42.86	34.01	66	83045	18087	13988	0.92	96.88	NCBI Assembly	NYVO00000000	n.a.	n.a.
TOBG_CPC-302	69.35	3.47	75	63.02	308	40661	12896	11921	3.67	90.09	NCBI Assembly	NYVN00000000	n.a.	n.a.
TOBG_CPC-305	82.11	5.39	9.09	29.67	102	120342	38343	22064	2.25	95.03	NCBI Assembly	NYVM00000000	n.a.	n.a.
TOBG_CPC-306	63.86	3.61	66.67	29.65	35	104945	23228	19361	0.68	96.9	NCBI Assembly	NYVL00000000	n.a.	n.a.
TOBG_CPC-307	51.65	3.09	20	34.37	49	72578	21336	16566	0.81	97.2	NCBI Assembly	NYVK00000000	n.a.	n.a.
TOBG_CPC-309	81.05	7.86	25	27.34	170	103700	23647	17099	2.91	93.4	NCBI Assembly	NYVJ00000000	n.a.	n.a.
TOBG_CPC-31	90.81	1.11	0	49.74	433	76635	20642	16306	7.06	87.52	NCBI Assembly	NYVH00000000	n.a.	n.a.
TOBG_CPC-310	74.77	3.15	75	47.66	79	196426	44468	29840	2.36	91.51	NCBI Assembly	NYXU00000000	n.a.	n.a.
TOBG_CPC-311	64.65	2.99	75	32.37	58	51025	18161	15066	0.87	96.77	NCBI Assembly	NYXT00000000	n.a.	n.a.
TOBG_CPC-313	52.54	2.7	33.33	54.85	153	40691	12444	11155	1.71	92.24	NCBI Assembly	NYXS00000000	n.a.	n.a.
TOBG_CPC-314	63.79	3.45	100	41.42	37	280684	67426	49927	1.85	89.52	NCBI Assembly	NYXR00000000	n.a.	n.a.
TOBG_CPC-315	51.62	4.14	3.7	48.49	205	40916	9350	9391	1.93	89.54	NCBI Assembly	NYXQ00000000	n.a.	n.a.
TOBG_CPC-316	90.26	6.43	24.14	52.63	62	520053	189681	53777	3.33	91.67	NCBI Assembly	NYVG00000000	n.a.	n.a.
TOBG_CPC-317	58.66	2.21	0	30.68	108	37534	9337	9533	1.03	95.21	NCBI Assembly	NYVF00000000	n.a.	n.a.
TOBG_CPC-319	80.48	6	0	29.63	136	99253	23410	17640	2.4	94.55	NCBI Assembly	NYVE00000000	n.a.	n.a.
TOBG_CPC-32	91.27	0.14	0	61.97	184	63043	23953	18590	3.42	89.54	NCBI Assembly	NYVD00000000	n.a.	n.a.
TOBG_CPC-320	88.23	5.08	87.5	52.73	141	101648	29950	23899	3.37	87.75	NCBI Assembly	NYVC00000000	n.a.	n.a.
TOBG_CPC-322	74.53	4.55	75	59.18	193	53440	17285	14130	2.73	92.97	NCBI Assembly	NYVB00000000	n.a.	n.a.
TOBG_CPC-323	79.89	2.37	91.67	37.13	57	145720	39976	27466	1.57	94.1	NCBI Assembly	NYVA00000000	n.a.	n.a.
TOBG_CPC-324	90.44	10	42.86	48.76	115	205574	64401	36955	4.25	91.75	figshare	not applicable	TARA_PSE_MAG_00099	n.a.
TOBG_CPC-325	66.29	3.8	15.38	50.71	116	73982	14201	13030	1.51	90.55	NCBI Assembly	NYUZ00000000	n.a.	n.a.
TOBG_CPC-326	63.38	3.2	82.35	57.17	131	43222	15653	13150	1.72	91.85	NCBI Assembly	NYUY00000000	n.a.	n.a.
TOBG_CPC-327	78	3.71	65	45.02	77	154133	60473	41907	3.23	90.2	NCBI Assembly	NYUX00000000	n.a.	n.a.
TOBG_CPC-33	82.19	1	100	46.76	153	66602	15338	13451	2.06	93.72	NCBI Assembly	NYUW00000000	n.a.	n.a.
TOBG_CPC-34	82.58	3.09	66.67	37.12	75	228256	71341	41717	3.13	92.05	NCBI Assembly	NYUV00000000	n.a.	n.a.
TOBG_CPC-35	62.67	1.68	71.43	55.62	147	30479	12252	11060	1.63	91.63	NCBI Assembly	NYUU00000000	n.a.	n.a.
TOBG_CPC-36	63.97	0	0	61.5	141	132384	32548	24416	3.44	90.94	NCBI Assembly	NYUT00000000	n.a.	n.a.
TOBG_CPC-37	52.59	0	0	41.35	38	82281	31515	26131	0.99	89.49	NCBI Assembly	NYUS00000000	n.a.	n.a.
TOBG_CPC-38	99.02	8.04	0	65.2	142	244501	72199	35451	5.03	88.82	NCBI Assembly	NYUR00000000	TARA_PSW_MAG_00032	n.a.
TOBG_CPC-39	76	1.81	9.09	61.05	266	37371	12363	11346	3.02	91.06	NCBI Assembly	NYUQ00000000	n.a.	n.a.
TOBG_CPC-4	63.32	0.98	33.33	60.47	211	33985	11654	10923	2.3	91.33	NCBI Assembly	NYUP00000000	n.a.	n.a.
TOBG_CPC-40	99.25	2.92	0	66.08	92	436827	162717	57290	5.27	89.39	NCBI Assembly	NYUO00000000	n.a.	n.a.
TOBG_CPC-41	98.92	1.61	100	36.1	62	290482	81412	55617	3.45	91.13	NCBI Assembly	NYVI00000000	n.a.	n.a.
TOBG_CPC-42	96.96	5.29	0	60.3	111	291831	105895	40699	4.52	91.47	NCBI Assembly	NYUN00000000	n.a.	n.a.
TOBG_CPC-43	99	0	0	54.69	75	457719	101525	62431	4.68	89.28	NCBI Assembly	NYUM00000000	n.a.	n.a.
TOBG_CPC-44	50.67	0	0	35.98	69	49349	16432	13514	0.93	96.66	NCBI Assembly	NYUL00000000	n.a.	n.a.
TOBG_CPC-45	96.38	2.6	36.36	56.57	151	118546	36027	23838	3.6	90.43	NCBI Assembly	NYUK00000000	n.a.	n.a.
TOBG_CPC-46	89.12	3.27	66.67	63.21	209	76086	16653	14202	2.97	91.08	NCBI Assembly	NYUJ00000000	n.a.	n.a.
TOBG_CPC-47	76.62	1.69	100	65.04	155	53597	16027	13634	2.11	92.33	NCBI Assembly	NYUI00000000	n.a.	n.a.
TOBG_CPC-48	96.98	7.89	95.45	57.25	181	164569	33401	23876	4.32	91.63	NCBI Assembly	NYUH00000000	n.a.	n.a.
TOBG_CPC-49	97.56	7.83	36.84	60.39	71	227191	105807	47679	3.39	91.03	NCBI Assembly	NYUG00000000	n.a.	n.a.
TOBG_CPC-5	100	2.25	100	37.55	34	457916	173894	98346	3.34	91.91	NCBI Assembly	NYUF00000000	n.a.	n.a.
TOBG_CPC-50	80.73	4.08	16.67	38.89	208	95485	18249	14999	3.12	94.59	NCBI Assembly	NYUE00000000	n.a.	n.a.
TOBG_CPC-51	97.85	3.23	0	64.12	118	311927	137317	45729	5.4	92.02	NCBI Assembly	NYUD00000000	n.a.	n.a.
TOBG_CPC-52	91.09	3.17	37.5	51.73	242	75560	16923	14407	3.49	91.52	NCBI Assembly	NYUC00000000	n.a.	n.a.
TOBG_CPC-53	85.74	0.84	100	46.64	173	120726	26734	21029	3.64	90.05	NCBI Assembly	NYUB00000000	n.a.	n.a.
TOBG_CPC-54	77.72	1.75	18.18	62.68	188	84809	16141	13638	2.56	90.9	NCBI Assembly	NYUA00000000	n.a.	n.a.
TOBG_CPC-55	67.47	1.72	83.33	60.08	169	42756	10447	10109	1.71	94.4	NCBI Assembly	NYTZ00000000	n.a.	n.a.
TOBG_CPC-56	63.34	0.44	100	58.39	83	73917	20197	16308	1.35	92.2	NCBI Assembly	NYTY00000000	n.a.	n.a.
TOBG_CPC-57	50.89	0	0	69.55	153	22888	10694	9662	1.48	92.98	NCBI Assembly	NYTX00000000	n.a.	n.a.
TOBG_CPC-58	85.66	2.8	83.33	51.31	107	159497	39972	27179	2.91	89.87	NCBI Assembly	NYTW00000000	n.a.	n.a.
TOBG_CPC-59	85.16	3.17	9.09	54.31	151	68079	19160	14791	2.23	91.84	NCBI Assembly	NYTV00000000	n.a.	n.a.
TOBG_CPC-6	93.67	2.38	0	48.28	164	155222	32683	24774	4.06	91.05	NCBI Assembly	NYTU00000000	n.a.	n.a.
TOBG_CPC-60	69.55	0.81	0	30	104	37708	13109	11274	1.17	96.6	NCBI Assembly	NYTT00000000	n.a.	n.a.
TOBG_CPC-61	80.16	2.33	50	46.27	110	118046	41917	28757	3.16	88.96	NCBI Assembly	NYTS00000000	n.a.	n.a.
TOBG_CPC-62	79.78	0.81	0	57.2	291	74210	14733	13040	3.79	89.16	NCBI Assembly	NYTR00000000	n.a.	n.a.
TOBG_CPC-63	56.9	0	0	38.27	163	32530	10960	10562	1.72	95.21	NCBI Assembly	NYTQ00000000	n.a.	n.a.
TOBG_CPC-64	91.95	0.55	0	44.29	158	76440	27520	20027	3.16	90.6	NCBI Assembly	NYTP00000000	TARA_PSE_MAG_00118	n.a.
TOBG_CPC-65	62.73	0.61	100	57.24	139	39226	11086	10559	1.47	92.15	NCBI Assembly	NYTO00000000	n.a.	n.a.
TOBG_CPC-66	58.56	0.34	0	45.08	100	43477	12116	11578	1.16	92.95	NCBI Assembly	NYTN00000000	n.a.	n.a.
TOBG_CPC-67	92.84	0.46	0	41.13	166	82724	23617	18517	3.07	91.48	NCBI Assembly	NYTM00000000	n.a.	n.a.
TOBG_CPC-68	68.62	0	0	61.49	73	194465	53548	38362	2.8	93.08	NCBI Assembly	NYTL00000000	n.a.	n.a.
TOBG_CPC-69	99.08	1.03	78.26	55.4	94	237464	83599	47476	4.46	90.07	NCBI Assembly	NYTK00000000	n.a.	n.a.
TOBG_CPC-7	97.95	1.95	77.78	58.37	114	178955	45353	31260	3.56	92.02	NCBI Assembly	NYTJ00000000	n.a.	n.a.
TOBG_CPC-70	99.24	0.19	0	38.68	36	743836	303219	94497	3.4	92.12	NCBI Assembly	NYTI00000000	n.a.	n.a.
TOBG_CPC-71	98.51	1.55	0	42.63	57	455077	171433	110088	6.28	92.04	figshare	not applicable	TARA_PSE_MAG_00014	n.a.
TOBG_CPC-72	97.01	2.67	0	64.07	58	257782	99165	64217	3.72	90.24	NCBI Assembly	NYTH00000000	n.a.	n.a.
TOBG_CPC-73	84.2	0	0	57.2	94	86104	33453	21905	2.06	93.62	NCBI Assembly	NYTG00000000	n.a.	n.a.
TOBG_CPC-74	72.3	1.17	25	37.5	93	91032	27440	20218	1.88	93.58	NCBI Assembly	NYTF00000000	n.a.	n.a.
TOBG_CPC-75	76.67	1.65	81.82	54.07	65	95247	58222	34411	2.24	91.84	NCBI Assembly	NYTE00000000	n.a.	n.a.
TOBG_CPC-76	54.79	0.05	0	41.83	337	46581	10988	10538	3.55	93.05	NCBI Assembly	NYTD00000000	n.a.	n.a.
TOBG_CPC-77	55.21	1.9	42.86	54.86	290	28568	10551	10270	2.98	92.33	NCBI Assembly	NYTC00000000	n.a.	n.a.
TOBG_CPC-78	65.83	0	0	65.81	216	47629	11382	10566	2.28	90.85	NCBI Assembly	NYTB00000000	n.a.	n.a.
TOBG_CPC-79	96.63	4.96	5.88	42.92	52	325316	169782	78432	4.08	92.1	figshare	not applicable	n.a.	n.a.
TOBG_CPC-8	99.25	0.14	0	55.7	95	219416	97038	49017	4.66	91.47	NCBI Assembly	NYTA00000000	n.a.	n.a.
TOBG_CPC-80	91.46	4.18	92.11	47.23	101	96064	28129	21321	2.15	93.84	NCBI Assembly	NYSZ00000000	n.a.	n.a.
TOBG_CPC-81	84.89	1.05	77.78	67.11	95	124847	44509	27155	2.58	92.32	figshare	not applicable	TARA_ANE_MAG_00007	n.a.
TOBG_CPC-82	94.2	1.86	57.14	54.68	148	90426	38033	25527	3.78	92.58	figshare	not applicable	n.a.	n.a.
TOBG_CPC-83	56.99	1.14	0	66.16	194	67021	18560	14831	2.88	90.82	NCBI Assembly	NYSY00000000	n.a.	n.a.
TOBG_CPC-84	72.11	0	0	58.56	100	82065	25354	18544	1.85	95.57	NCBI Assembly	NYSX00000000	n.a.	n.a.
TOBG_CPC-85	88.98	1.7	100	63.35	123	135328	48589	29215	3.59	91.14	NCBI Assembly	NYSW00000000	n.a.	n.a.
TOBG_CPC-86	98.86	9.3	75	62.7	58	250129	139376	50065	2.9	93.38	NCBI Assembly	NYSV00000000	TARA_PSE_MAG_00028	n.a.
TOBG_CPC-87	69.81	1.63	100	58.56	138	37120	11677	10964	1.51	91.44	figshare	not applicable	n.a.	n.a.
TOBG_CPC-88	64.51	0	0	73.96	558	47993	12391	11516	6.43	87.5	NCBI Assembly	NYSU00000000	n.a.	n.a.
TOBG_CPC-89	53.24	0	0	49.63	72	57390	13228	12167	0.88	95.44	NCBI Assembly	NYST00000000	n.a.	n.a.
TOBG_CPC-9	95.83	1.7	0	62.53	209	251191	43655	24265	5.07	90.86	NCBI Assembly	NYSS00000000	n.a.	n.a.
TOBG_CPC-90	68.38	0.43	0	34.26	33	83876	39248	27348	0.9	96.54	NCBI Assembly	NYSR00000000	n.a.	n.a.
TOBG_CPC-91	51.57	1.28	50	32.92	49	55742	21152	15924	0.78	96.78	NCBI Assembly	NYSQ00000000	n.a.	n.a.
TOBG_CPC-92	54.17	1.45	81.82	34.68	47	59993	22100	16313	0.77	97.64	NCBI Assembly	NYSP00000000	n.a.	n.a.
TOBG_CPC-93	60.43	1.96	16.67	31.89	72	34599	14964	13018	0.94	95.98	NCBI Assembly	NYSO00000000	n.a.	n.a.
TOBG_CPC-94	52.41	1.88	91.67	45.05	117	34585	16907	14438	1.69	88.76	NCBI Assembly	NYSN00000000	n.a.	n.a.
TOBG_CPC-95	99.63	6.69	92.86	58.41	41	340249	171514	98388	4.03	88.16	NCBI Assembly	NYSM00000000	n.a.	n.a.
TOBG_CPC-96	89.77	2.74	29.41	56.31	82	156544	56437	37569	3.08	92.89	figshare	not applicable	TARA_PSE_MAG_00066	n.a.
TOBG_CPC-97	93.28	4.84	0	36.5	44	189605	87014	37612	1.65	96.31	NCBI Assembly	NYSL00000000	n.a.	n.a.
TOBG_CPC-98	94.5	0.33	0	33.53	88	433729	59970	39557	3.48	92.4	NCBI Assembly	NYSK00000000	n.a.	n.a.
TOBG_CPC-99	52.49	0	0	40.45	99	34840	10817	10594	1.05	92.57	NCBI Assembly	NYSJ00000000	n.a.	n.a.
TOBG_EAC-1	85.64	1.18	80	61.21	122	91798	22912	20137	2.46	92.89	NCBI Assembly	NZUA00000000	n.a.	n.a.
TOBG_EAC-10	91.88	4.51	88.89	31.2	42	124656	49045	31847	1.34	95.22	NCBI Assembly	NZTZ00000000	n.a.	n.a.
TOBG_EAC-100	68.27	1.6	100	38.09	31	129391	53625	41705	1.29	95.53	NCBI Assembly	NZTY00000000	n.a.	n.a.
TOBG_EAC-101	68.34	0	0	63.01	25	202310	108776	81137	2.03	92.06	NCBI Assembly	NZTX00000000	n.a.	n.a.
TOBG_EAC-102	77.59	0.09	0	60.34	65	230869	80123	48995	3.18	90.8	NCBI Assembly	NZTW00000000	n.a.	n.a.
TOBG_EAC-103	85.41	1.18	33.33	68.51	120	102694	33061	25257	3.03	91.94	NCBI Assembly	NZTV00000000	n.a.	n.a.
TOBG_EAC-104	50.96	1	7.69	47.64	178	29574	11787	11564	2.06	92.44	NCBI Assembly	NZTU00000000	n.a.	n.a.
TOBG_EAC-105	51.52	0.85	0	69.29	92	35284	13176	12881	1.19	94.06	NCBI Assembly	NZTT00000000	n.a.	n.a.
TOBG_EAC-106	62.13	0.32	100	40	48	86948	41033	28382	1.36	96.07	NCBI Assembly	NZTS00000000	n.a.	n.a.
TOBG_EAC-107	80.13	2.67	100	39.81	54	161512	54787	35765	1.93	95.63	NCBI Assembly	NZTR00000000	n.a.	n.a.
TOBG_EAC-108	98.17	0.7	0	36.07	21	453740	394077	130613	2.74	91.04	NCBI Assembly	NZTQ00000000	n.a.	n.a.
TOBG_EAC-109	96.81	0.74	0	41.83	94	251954	44674	32129	3.02	92.95	NCBI Assembly	NZTP00000000	n.a.	n.a.
TOBG_EAC-11	94.51	1.06	0	28.83	68	108097	50331	29801	2.03	96.14	NCBI Assembly	NZTO00000000	n.a.	n.a.
TOBG_EAC-110	51.34	1.51	83.33	58.39	90	51813	22072	18815	1.69	93.95	NCBI Assembly	NZTN00000000	n.a.	n.a.
TOBG_EAC-111	52.51	0.85	0	55	121	44863	13956	12990	1.57	94.68	figshare	not applicable	n.a.	n.a.
TOBG_EAC-112	64.9	1.89	77.78	40.53	63	72817	27267	21535	1.36	93.48	NCBI Assembly	NZTM00000000	n.a.	n.a.
TOBG_EAC-113	74.86	0.75	90	31.06	49	64921	25306	19215	0.94	96.64	NCBI Assembly	NZTL00000000	n.a.	n.a.
TOBG_EAC-114	58.2	0.6	60	58.58	65	39665	21807	18406	1.2	92.87	NCBI Assembly	NZTK00000000	n.a.	n.a.
TOBG_EAC-115	57.73	0.8	100	49.28	54	44595	22496	17330	0.94	95.46	NCBI Assembly	NZTJ00000000	n.a.	n.a.
TOBG_EAC-116	65.22	1.93	83.33	63.5	138	87277	19038	18067	2.49	91.65	NCBI Assembly	NZTI00000000	n.a.	n.a.
TOBG_EAC-117	82.42	4.95	0	34.14	70	111143	26802	21833	1.53	96.39	NCBI Assembly	NZTH00000000	n.a.	n.a.
TOBG_EAC-118	54.15	0.78	100	30.99	69	41546	12511	12754	0.88	96.91	NCBI Assembly	NZTG00000000	n.a.	n.a.
TOBG_EAC-119	51.2	0.61	0	34.8	52	53879	15850	14409	0.75	97.58	figshare	not applicable	n.a.	n.a.
TOBG_EAC-12	53.32	0.27	0	58.98	105	42932	14238	13165	1.38	95.19	NCBI Assembly	NZTF00000000	n.a.	n.a.
TOBG_EAC-120	56.89	1.25	16.67	43.14	119	62677	21148	17266	2.05	92.61	NCBI Assembly	NZTE00000000	n.a.	n.a.
TOBG_EAC-121	53.84	1.22	100	38.71	52	45424	19989	16462	0.86	96.46	NCBI Assembly	NZTD00000000	n.a.	n.a.
TOBG_EAC-122	53.2	1.16	50	39.15	79	36880	11581	12039	0.95	94.42	NCBI Assembly	NZTC00000000	n.a.	n.a.
TOBG_EAC-123	51.09	1.52	50	42.36	159	54422	14936	14036	2.23	92.15	NCBI Assembly	NZTB00000000	n.a.	n.a.
TOBG_EAC-13	91.4	1.27	0	42.16	58	113578	47321	25758	1.49	92.68	NCBI Assembly	NZTA00000000	n.a.	n.a.
TOBG_EAC-14	53.13	1.76	50	55.74	341	40303	12162	11777	4.02	89.13	NCBI Assembly	NZSZ00000000	n.a.	n.a.
TOBG_EAC-15	50.75	0.4	0	66.65	182	27365	11044	11012	2	88.55	NCBI Assembly	NZSY00000000	n.a.	n.a.
TOBG_EAC-16	89.19	3.94	78.26	61.75	70	180368	63868	43911	3.07	91.29	NCBI Assembly	NZSX00000000	n.a.	n.a.
TOBG_EAC-17	94.82	2.74	10	48.13	193	109043	37308	27073	5.23	90.69	NCBI Assembly	NZSW00000000	n.a.	n.a.
TOBG_EAC-1768	72.67	4	50	46.88	84	70133	29086	21925	1.84	95.32	NCBI Assembly	NZSV00000000	n.a.	n.a.
TOBG_EAC-1775	57.93	3.24	25	28.68	73	39427	18079	14949	1.09	97.31	figshare	not applicable	n.a.	n.a.
TOBG_EAC-1785	88.46	7.14	11.11	36.37	52	94204	36148	25053	1.3	95.29	NCBI Assembly	NZSU00000000	n.a.	n.a.
TOBG_EAC-1786	51.58	0.36	100	39.03	63	32311	11130	11651	0.73	94.16	NCBI Assembly	NZST00000000	n.a.	n.a.
TOBG_EAC-1795	55.85	0	0	41.48	158	31989	10962	11043	1.74	89.92	figshare	not applicable	n.a.	n.a.
TOBG_EAC-18	50.42	1.51	80	55.3	113	57021	23124	18074	2.04	90.08	NCBI Assembly	NZSS00000000	n.a.	n.a.
TOBG_EAC-19	55.49	1.1	88.89	58.01	156	42876	14218	13675	2.13	91.84	NCBI Assembly	NZSR00000000	n.a.	n.a.
TOBG_EAC-1924	57.58	2.45	100	29.67	67	37472	13029	12390	0.83	97.75	NCBI Assembly	NZSQ00000000	n.a.	n.a.
TOBG_EAC-1938	62.2	3.26	12.5	34.67	41	85957	30187	23445	0.96	97.61	NCBI Assembly	NZSP00000000	n.a.	n.a.
TOBG_EAC-1972	58.5	1.36	0	38.29	92	58914	21163	16894	1.55	94.72	NCBI Assembly	NZSO00000000	n.a.	n.a.
TOBG_EAC-1995	52.25	3.4	0	59.35	146	152850	26979	21747	3.18	92.27	NCBI Assembly	NZSN00000000	n.a.	n.a.
TOBG_EAC-2	80.38	3.88	80	64.17	154	93681	20409	18081	2.78	91.45	NCBI Assembly	NZSM00000000	n.a.	n.a.
TOBG_EAC-20	100	1.54	38.46	44.67	19	647033	395038	174037	3.31	90.71	NCBI Assembly	NZSL00000000	n.a.	n.a.
TOBG_EAC-2003	53.85	2.21	50	30.03	64	38651	15183	13416	0.86	96.77	NCBI Assembly	NZSK00000000	n.a.	n.a.
TOBG_EAC-2006	73.85	2.88	21.74	37.51	55	69623	31131	25769	1.42	94.32	NCBI Assembly	NZSJ00000000	n.a.	n.a.
TOBG_EAC-2011	77.34	2.97	0	34.78	79	55974	19703	16524	1.31	94.69	figshare	not applicable	n.a.	n.a.
TOBG_EAC-2021	86.93	4.07	20	44	70	110441	41657	29663	2.08	90.98	NCBI Assembly	NZSI00000000	n.a.	n.a.
TOBG_EAC-2025	64.08	3.88	0	30.14	33	54618	22628	18203	0.6	94.37	figshare	not applicable	n.a.	n.a.
TOBG_EAC-2037	72.48	1.71	50	49.94	77	61038	28840	22356	1.72	93.33	NCBI Assembly	NZSH00000000	n.a.	n.a.
TOBG_EAC-2038	69.28	4.43	54.17	36.77	68	102395	35502	26177	1.78	94.11	figshare	not applicable	n.a.	n.a.
TOBG_EAC-2047	51.02	0	0	33.31	69	78924	18663	16574	1.14	95.76	NCBI Assembly	NZSG00000000	n.a.	n.a.
TOBG_EAC-2074	62.64	3.85	75	36.15	56	69103	27343	22591	1.27	95.95	NCBI Assembly	NZSF00000000	n.a.	n.a.
TOBG_EAC-2087	62.82	0.8	100	36.84	65	46367	17272	15824	1.03	95.39	NCBI Assembly	NZSE00000000	n.a.	n.a.
TOBG_EAC-2090	61.85	3.56	14.29	55.12	189	70847	15433	14657	2.77	86.99	NCBI Assembly	NZSD00000000	n.a.	n.a.
TOBG_EAC-2092	56.53	2.97	0	39.47	94	28627	10948	10916	1.03	93.93	NCBI Assembly	NZSC00000000	n.a.	n.a.
TOBG_EAC-2094	64.1	3.3	0	40.34	79	34789	11225	11442	0.9	95.9	NCBI Assembly	NZSB00000000	n.a.	n.a.
TOBG_EAC-21	100	3.32	95	55.27	96	206730	69272	44942	4.31	90.87	NCBI Assembly	NZSA00000000	n.a.	n.a.
TOBG_EAC-2107	58.01	4.13	30	36.41	32	141582	43969	28702	0.92	94.87	NCBI Assembly	NZRZ00000000	n.a.	n.a.
TOBG_EAC-22	67.47	1.6	50	36.82	64	64397	16932	15547	1	96.82	NCBI Assembly	NZRY00000000	n.a.	n.a.
TOBG_EAC-23	69.53	1.68	42.86	59.18	127	60433	14846	14177	1.8	95.67	NCBI Assembly	NZRX00000000	n.a.	n.a.
TOBG_EAC-24	87.18	2.56	33.33	52.35	94	158568	36924	24544	2.31	94.41	figshare	not applicable	TARA_IOS_MAG_00046, TARA_ION_MAG_00055, TARA_PSW_MAG_00066	n.a.
TOBG_EAC-25	62.31	1.65	100	28.75	80	51103	16864	15168	1.21	97.24	NCBI Assembly	NZRW00000000	n.a.	n.a.
TOBG_EAC-26	57.85	0.66	0	53.18	117	76387	15797	15160	1.77	93.2	NCBI Assembly	NZRV00000000	n.a.	n.a.
TOBG_EAC-27	81.2	1.35	33.33	48.63	233	87279	18588	16086	3.75	91.04	figshare	not applicable	TARA_ANW_MAG_00007, TARA_PSW_MAG_00027	n.a.
TOBG_EAC-28	51.6	0.52	0	61.73	174	33007	10826	11052	1.92	91.15	NCBI Assembly	NZRU00000000	n.a.	n.a.
TOBG_EAC-29	86.45	3.73	0	55.34	140	223027	35821	26741	3.74	95.28	NCBI Assembly	NZRT00000000	TARA_PSW_MAG_00064	n.a.
TOBG_EAC-3	96.2	6.97	73.68	37.14	201	112858	33807	25495	5.12	88.75	NCBI Assembly	NZRS00000000	n.a.	n.a.
TOBG_EAC-30	77.33	0.8	100	34.47	59	153424	49329	29045	1.71	96.03	NCBI Assembly	NZRR00000000	n.a.	n.a.
TOBG_EAC-31	77.49	1.65	60	41.04	113	81540	25374	20359	2.3	91	NCBI Assembly	NZRQ00000000	n.a.	n.a.
TOBG_EAC-32	94.18	2.69	16.67	40.59	63	144767	47642	29724	1.87	96.44	NCBI Assembly	NZRP00000000	TARA_IOS_MAG_00028	n.a.
TOBG_EAC-33	90.93	4.57	70	30.04	52	243081	45292	34393	1.79	95.8	NCBI Assembly	NZRO00000000	TARA_IOS_MAG_00031	n.a.
TOBG_EAC-34	86.8	0	0	36.58	63	114552	25797	23118	1.46	93.96	NCBI Assembly	NZRN00000000	n.a.	n.a.
TOBG_EAC-35	89.32	4.99	70	51.84	72	142629	45386	31902	2.3	94.02	NCBI Assembly	NZRM00000000	n.a.	n.a.
TOBG_EAC-36	86.66	0.53	0	63.55	208	92862	20908	18166	3.78	90.7	NCBI Assembly	NZRL00000000	n.a.	n.a.
TOBG_EAC-37	92.15	1.89	91.67	45.03	115	209479	44577	32421	3.73	90.01	NCBI Assembly	NZRK00000000	n.a.	n.a.
TOBG_EAC-38	73.39	1.08	0	30.16	80	67011	17270	16622	1.33	96.23	NCBI Assembly	NZRJ00000000	n.a.	n.a.
TOBG_EAC-39	99.26	0.77	0	43.39	201	337863	60390	26631	5.35	93.4	figshare	not applicable	n.a.	n.a.
TOBG_EAC-4	84.72	4.67	46.15	42.86	229	82034	22070	18768	4.3	91.44	NCBI Assembly	NZRI00000000	n.a.	n.a.
TOBG_EAC-40	69.16	1.07	50	47.13	66	91572	22531	20003	1.32	95.75	NCBI Assembly	NZRH00000000	n.a.	n.a.
TOBG_EAC-41	90.33	0.93	75	65.72	71	269266	92717	57424	4.08	90.39	NCBI Assembly	NZRG00000000	TARA_PSW_MAG_00004	n.a.
TOBG_EAC-42	88.58	3.3	0	58.05	157	125138	33110	24377	3.83	86.46	figshare	not applicable	n.a.	n.a.
TOBG_EAC-43	89.77	3.98	20	50.64	387	150210	22652	17568	6.8	93.39	NCBI Assembly	NZRF00000000	n.a.	n.a.
TOBG_EAC-44	70.69	1.72	100	58.97	91	89305	29402	24067	2.19	91.45	NCBI Assembly	NZRE00000000	n.a.	n.a.
TOBG_EAC-45	99.59	2.85	88.89	39.78	46	332276	176415	95411	4.39	91.06	NCBI Assembly	NZRD00000000	n.a.	n.a.
TOBG_EAC-46	86.06	4.31	71.43	36.17	119	90490	27752	21652	2.58	92.2	NCBI Assembly	NZRC00000000	n.a.	n.a.
TOBG_EAC-47	96.81	5.99	83.33	55.24	27	963687	305857	138704	3.75	92.36	NCBI Assembly	NZRB00000000	n.a.	n.a.
TOBG_EAC-48	77.15	1.92	54.55	62.81	215	55826	16318	14984	3.22	90.03	NCBI Assembly	NZRA00000000	n.a.	n.a.
TOBG_EAC-49	99.76	0	0	53.1	69	356580	123677	56865	3.92	92.61	NCBI Assembly	NZQZ00000000	n.a.	n.a.
TOBG_EAC-5	100	0	0	37.5	36	456804	152022	90008	3.24	92.11	NCBI Assembly	NZQY00000000	n.a.	n.a.
TOBG_EAC-50	97.81	1.35	50	57.53	69	321970	80102	58370	4.03	91.66	NCBI Assembly	NZQX00000000	n.a.	n.a.
TOBG_EAC-51	80.51	1.16	14.29	39.43	162	78590	14596	14175	2.3	93.55	NCBI Assembly	NZQW00000000	n.a.	n.a.
TOBG_EAC-52	99.42	0.28	100	43.36	27	891763	244135	146875	3.97	90.09	NCBI Assembly	NZQV00000000	n.a.	n.a.
TOBG_EAC-53	56.04	1.08	50	31.37	112	34392	12929	12475	1.4	96.34	NCBI Assembly	NZQU00000000	n.a.	n.a.
TOBG_EAC-54	70.88	0.87	0	70.86	221	89710	17974	15693	3.47	91.4	NCBI Assembly	NZQT00000000	n.a.	n.a.
TOBG_EAC-55	99.92	0.56	0	46.78	34	295749	159146	85005	2.89	93.47	NCBI Assembly	NZQS00000000	n.a.	n.a.
TOBG_EAC-56	91.5	1.08	25	61.8	192	119570	25422	20515	3.94	91.67	NCBI Assembly	NZQR00000000	n.a.	n.a.
TOBG_EAC-57	52.93	0	0	60.18	134	111970	29447	22584	3.03	91.85	NCBI Assembly	NZQQ00000000	n.a.	n.a.
TOBG_EAC-58	96.79	0.99	25	59.19	70	308731	68850	53575	3.75	90.22	NCBI Assembly	NZQP00000000	n.a.	n.a.
TOBG_EAC-59	71.68	1.71	0	47.13	161	61159	14399	13588	2.19	92.2	NCBI Assembly	NZQO00000000	n.a.	n.a.
TOBG_EAC-6	90.26	2.79	10	61.03	77	303993	63501	42892	3.3	91.56	NCBI Assembly	NZQN00000000	n.a.	n.a.
TOBG_EAC-60	90.22	0.65	0	50.63	261	131036	21996	18461	4.82	92.28	NCBI Assembly	NZQM00000000	n.a.	n.a.
TOBG_EAC-61	58.62	0	0	60.4	151	97229	27877	21724	3.28	89.71	NCBI Assembly	NZQL00000000	n.a.	n.a.
TOBG_EAC-615	63.12	1.62	92.31	45	103	82694	26804	22229	2.29	88.6	NCBI Assembly	NZQK00000000	n.a.	n.a.
TOBG_EAC-62	99.14	0	0	41.29	16	901060	618089	243488	3.9	91.49	figshare	not applicable	n.a.	n.a.
TOBG_EAC-622	53.51	2.44	0	37.07	73	48818	16129	14416	1.05	95.38	figshare	not applicable	n.a.	n.a.
TOBG_EAC-623	87.93	7.29	0	46.2	120	90826	25753	21108	2.53	93.78	NCBI Assembly	NZQI00000000	n.a.	n.a.
TOBG_EAC-624	91.21	7.69	77.78	36.32	65	64963	30270	23438	1.52	96.46	NCBI Assembly	NZQH00000000	n.a.	n.a.
TOBG_EAC-625	88.08	7.75	14.29	51.14	122	88759	28786	21709	2.65	93.51	figshare	not applicable	n.a.	TMED224
TOBG_EAC-627	90.67	9.02	66.67	58.69	121	89750	34509	23956	2.9	87.28	NCBI Assembly	NZQJ00000000	n.a.	n.a.
TOBG_EAC-628	50.49	4.94	33.33	34.29	100	54495	15152	13507	1.35	96.8	figshare	not applicable	n.a.	n.a.
TOBG_EAC-63	98.42	3.61	0	40.45	82	286913	91542	57049	4.68	89.63	NCBI Assembly	NZQG00000000	n.a.	n.a.
TOBG_EAC-630	59.91	4.3	25	28.41	99	28709	12421	12212	1.21	96.55	NCBI Assembly	NZQF00000000	n.a.	n.a.
TOBG_EAC-631	90.76	5.51	3.12	59.47	77	344347	108253	43620	3.36	91.78	NCBI Assembly	NZQE00000000	n.a.	n.a.
TOBG_EAC-632	92.01	8.62	100	58.6	31	269736	183441	114170	3.54	91.97	NCBI Assembly	NZQD00000000	n.a.	n.a.
TOBG_EAC-634	92.35	8.82	79.17	65	132	136479	30027	23989	3.17	91.64	NCBI Assembly	NZQC00000000	n.a.	n.a.
TOBG_EAC-635	87.85	8.34	15.38	62.19	110	90608	27226	21708	2.39	92.32	NCBI Assembly	NZQB00000000	n.a.	n.a.
TOBG_EAC-636	52.37	3.27	66.67	32.71	50	63175	24452	19429	0.97	97.22	NCBI Assembly	NZQA00000000	n.a.	n.a.
TOBG_EAC-637	65.13	4.39	0	32.69	81	38483	13353	12976	1.05	97.18	NCBI Assembly	NZPZ00000000	n.a.	n.a.
TOBG_EAC-638	57.05	3.45	50	30.69	91	80916	21382	18294	1.66	93.33	NCBI Assembly	NZPY00000000	n.a.	n.a.
TOBG_EAC-64	70.12	1.17	33.33	63.09	201	44211	16767	14689	2.95	90.66	NCBI Assembly	NZPX00000000	n.a.	n.a.
TOBG_EAC-640	62.83	4.95	40	52.78	134	36017	13342	12374	1.66	93.44	NCBI Assembly	NZPW00000000	n.a.	n.a.
TOBG_EAC-641	58.47	2.49	83.33	39.52	69	66343	26201	20118	1.39	94.2	NCBI Assembly	NZPV00000000	n.a.	n.a.
TOBG_EAC-642	71.73	2.06	83.33	38.38	72	86697	30582	22081	1.59	95.4	NCBI Assembly	NZPU00000000	n.a.	n.a.
TOBG_EAC-645	94.75	7.61	35.85	65.79	42	357927	143726	84650	3.56	91.2	NCBI Assembly	NZPT00000000	n.a.	n.a.
TOBG_EAC-646	90.65	9.18	94.44	38.66	141	91256	28806	24078	3.39	94.68	NCBI Assembly	NZPS00000000	n.a.	n.a.
TOBG_EAC-647	89.15	5.01	86.67	56.83	139	101552	28368	22423	3.12	95.15	NCBI Assembly	NZPR00000000	n.a.	n.a.
TOBG_EAC-649	77.29	2.81	0	27.78	59	101911	27273	22983	1.36	97.33	NCBI Assembly	NZPQ00000000	n.a.	n.a.
TOBG_EAC-65	82.91	3.42	20	56.53	76	166804	41587	28253	2.15	94.44	NCBI Assembly	NZPP00000000	TARA_IOS_MAG_00033	n.a.
TOBG_EAC-650	91.4	5.58	68.75	28.28	93	87610	24374	19874	1.85	96.44	NCBI Assembly	NZPO00000000	n.a.	n.a.
TOBG_EAC-651	68.97	4.89	70	36.16	45	82076	21182	20039	0.9	97.72	NCBI Assembly	NZPN00000000	n.a.	n.a.
TOBG_EAC-652	55.42	2.94	75	30.96	70	36118	12213	12468	0.87	97.06	NCBI Assembly	NZPM00000000	n.a.	n.a.
TOBG_EAC-653	74.4	2.14	83.33	63.25	78	45028	21252	17311	1.35	93.03	NCBI Assembly	NZPL00000000	n.a.	n.a.
TOBG_EAC-654	89.5	7.14	14.29	41.14	166	94845	28954	21527	3.57	92.83	NCBI Assembly	NZPK00000000	TARA_IOS_MAG_00059	n.a.
TOBG_EAC-656	60.35	4.14	68.75	31.97	49	40868	24103	19415	0.95	95.79	NCBI Assembly	NZPJ00000000	n.a.	n.a.
TOBG_EAC-657	84.87	5.84	70.83	58.07	49	123170	55695	44677	2.19	90.44	NCBI Assembly	NZPI00000000	n.a.	n.a.
TOBG_EAC-659	51.98	4.82	25	33.19	40	45077	16542	14984	0.6	96.83	NCBI Assembly	NZPH00000000	n.a.	n.a.
TOBG_EAC-66	98.73	3.85	73.91	34.86	92	198832	84285	47355	4.36	89.86	NCBI Assembly	NZPG00000000	n.a.	n.a.
TOBG_EAC-660	58.53	2.4	66.67	50.11	80	64502	20544	15756	1.26	95.17	NCBI Assembly	NZPF00000000	n.a.	n.a.
TOBG_EAC-662	93.24	5.47	47.83	53.67	119	141171	60785	34024	4.05	93.63	NCBI Assembly	NZPE00000000	n.a.	n.a.
TOBG_EAC-663	53.48	2.69	0	42.15	92	29108	11845	11679	1.07	96.39	NCBI Assembly	NZPD00000000	n.a.	n.a.
TOBG_EAC-669	61.87	3.32	16.67	50.11	99	83143	26244	18745	1.86	94.55	figshare	not applicable	n.a.	n.a.
TOBG_EAC-67	51.38	1.72	100	66.22	174	50759	15176	14197	2.47	91.57	NCBI Assembly	NZPC00000000	n.a.	n.a.
TOBG_EAC-670	79.97	2.25	56.25	65.48	188	51583	19903	17344	3.26	90.78	NCBI Assembly	NZPB00000000	n.a.	n.a.
TOBG_EAC-671	66.79	3.05	40	53.86	100	96976	25121	19198	1.92	93.26	NCBI Assembly	NZPA00000000	n.a.	n.a.
TOBG_EAC-673	92.91	9.54	90.2	58.59	78	180243	56594	40222	3.14	92.32	NCBI Assembly	NZOZ00000000	n.a.	n.a.
TOBG_EAC-674	74.21	3.85	40	32.31	114	68027	19247	16575	1.89	95.09	NCBI Assembly	NZOY00000000	n.a.	n.a.
TOBG_EAC-675	62.74	4.84	87.5	48.53	60	62355	26771	20448	1.23	95.76	NCBI Assembly	NZOX00000000	n.a.	n.a.
TOBG_EAC-676	80.11	8.06	0	28.46	105	128360	18308	16191	1.7	97.01	NCBI Assembly	NZOW00000000	n.a.	n.a.
TOBG_EAC-678	60.82	3.56	80	56.99	60	72578	31097	24574	1.47	91.12	NCBI Assembly	NZOV00000000	n.a.	n.a.
TOBG_EAC-68	88.51	4.03	15	43.15	178	75129	21015	18482	3.29	93.41	NCBI Assembly	NZOU00000000	n.a.	n.a.
TOBG_EAC-682	84.07	9.89	11.11	35.26	86	70987	24608	20750	1.78	96.39	NCBI Assembly	NZOT00000000	n.a.	n.a.
TOBG_EAC-683	85.98	7.62	40	62.07	297	167310	22310	18796	5.58	89.24	NCBI Assembly	NZOS00000000	n.a.	n.a.
TOBG_EAC-685	52.46	2.2	33.33	54.95	85	36751	14684	13854	1.18	93.44	NCBI Assembly	NZOR00000000	TARA_PSW_MAG_00071	n.a.
TOBG_EAC-69	95.69	0.82	0	58.01	45	448121	196097	96549	4.34	88.4	NCBI Assembly	NZOQ00000000	n.a.	n.a.
TOBG_EAC-691	73.3	4.37	0	31.97	49	70855	23040	18810	0.92	94.47	NCBI Assembly	NZOP00000000	n.a.	n.a.
TOBG_EAC-692	60.99	4.99	22.22	40.71	101	43175	15699	14177	1.43	94.75	NCBI Assembly	NZOO00000000	n.a.	n.a.
TOBG_EAC-693	64.03	2.48	0	57.3	156	42669	17337	16184	2.52	87.06	NCBI Assembly	NZON00000000	n.a.	n.a.
TOBG_EAC-694	65.36	3.31	66.67	30.5	97	54713	15880	14863	1.44	95.55	NCBI Assembly	NZOM00000000	n.a.	n.a.
TOBG_EAC-695	89.26	9.87	92.73	61.16	50	212472	90469	61161	3.06	91.74	NCBI Assembly	NZOL00000000	n.a.	n.a.
TOBG_EAC-7	62.44	1.23	100	30.62	68	46618	16607	15728	1.07	96.55	NCBI Assembly	NZOK00000000	n.a.	n.a.
TOBG_EAC-70	64.32	0	0	33.94	120	57677	17195	14641	1.76	93.82	NCBI Assembly	NZOJ00000000	n.a.	n.a.
TOBG_EAC-703	56.94	4.43	63.64	36.77	62	76127	21227	17566	1.09	97.02	figshare	not applicable	n.a.	n.a.
TOBG_EAC-704	57.12	3.5	0	30.74	73	39919	15978	13491	0.98	94.76	NCBI Assembly	NZOI00000000	n.a.	n.a.
TOBG_EAC-705	59.84	2.2	0	32.6	64	38401	12538	12608	0.81	95.84	NCBI Assembly	NZOH00000000	n.a.	n.a.
TOBG_EAC-707	86.53	9.14	92.31	67.19	101	90793	35706	27077	2.73	92.66	figshare	not applicable	n.a.	n.a.
TOBG_EAC-708	70.82	3.42	0	69.19	73	74960	37515	24175	1.76	94.29	figshare	not applicable	n.a.	n.a.
TOBG_EAC-709	69.43	3.29	52.94	69.1	148	88966	19185	17643	2.61	91.94	NCBI Assembly	NZOG00000000	n.a.	n.a.
TOBG_EAC-71	93.69	3.94	17.39	60.7	209	137610	31668	23728	4.96	90.73	NCBI Assembly	NZOF00000000	n.a.	n.a.
TOBG_EAC-710	76.8	2.4	33.33	43.07	98	82544	22529	18676	1.83	96.28	NCBI Assembly	NZOE00000000	n.a.	n.a.
TOBG_EAC-712	69.13	4.48	0	57.21	175	73019	14481	14200	2.49	91.65	NCBI Assembly	NZOD00000000	n.a.	n.a.
TOBG_EAC-713	82.64	6.84	85.71	58.03	90	98563	46391	33428	3.01	92.27	NCBI Assembly	NZOC00000000	n.a.	n.a.
TOBG_EAC-714	79.87	3.43	71.43	28.67	87	39835	14577	13560	1.18	96.63	NCBI Assembly	NZOB00000000	n.a.	n.a.
TOBG_EAC-72	62.93	0	0	61.47	80	175677	54305	40501	3.24	92.52	NCBI Assembly	NZOA00000000	n.a.	n.a.
TOBG_EAC-720	57.88	3.2	40	45.08	132	43641	11979	12342	1.63	95.36	NCBI Assembly	NZNZ00000000	n.a.	n.a.
TOBG_EAC-721	50.08	4.98	30	32.98	71	24531	10772	11037	0.78	97.47	NCBI Assembly	NZNY00000000	n.a.	n.a.
TOBG_EAC-723	84.62	6.59	0	41.33	107	58888	14858	14283	1.53	95.9	NCBI Assembly	NZNX00000000	n.a.	n.a.
TOBG_EAC-73	94.52	1.53	33.33	63.89	153	140349	42541	30607	4.68	89.01	NCBI Assembly	NZNW00000000	n.a.	n.a.
TOBG_EAC-74	100	0	0	45.98	41	742292	278682	108801	4.46	92.73	NCBI Assembly	NZNV00000000	n.a.	n.a.
TOBG_EAC-75	88.02	4.6	15.38	44.38	82	89507	31278	26116	2.14	92.78	NCBI Assembly	NZNU00000000	n.a.	n.a.
TOBG_EAC-76	99.68	0.72	0	64.42	30	572009	394672	142178	4.27	91.29	NCBI Assembly	NZNT00000000	n.a.	n.a.
TOBG_EAC-77	100	0	0	61.18	12	855920	348570	285205	3.42	89.46	NCBI Assembly	NZNS00000000	n.a.	n.a.
TOBG_EAC-78	83.15	4.9	0	29.81	99	82092	28212	21546	2.13	94.92	figshare	not applicable	TARA_IOS_MAG_00016	n.a.
TOBG_EAC-79	50.59	0.07	100	47.84	118	39231	12012	11742	1.39	91	NCBI Assembly	NZNR00000000	n.a.	n.a.
TOBG_EAC-8	51.35	0.93	16.67	39.8	92	30831	13120	12407	1.14	93.44	NCBI Assembly	NZNQ00000000	n.a.	n.a.
TOBG_EAC-80	50.44	1.1	0	40.25	73	32848	12473	12252	0.89	95.11	figshare	not applicable	n.a.	n.a.
TOBG_EAC-81	81.42	4.44	5	47.8	146	98147	31374	23375	3.41	92.02	NCBI Assembly	NZNP00000000	TARA_ION_MAG_00017	n.a.
TOBG_EAC-82	63.28	1.72	100	39.71	125	60854	18039	15673	1.96	93.23	NCBI Assembly	NZNO00000000	n.a.	n.a.
TOBG_EAC-83	75.82	0.2	0	40.26	42	202443	40778	28378	1.19	94.73	figshare	not applicable	n.a.	n.a.
TOBG_EAC-84	60.76	0	0	30.19	65	55955	16511	16195	1.05	95.31	NCBI Assembly	NZNN00000000	n.a.	n.a.
TOBG_EAC-85	93.92	1.88	0	51.27	165	148560	27030	22331	3.68	89.38	NCBI Assembly	NZNM00000000	n.a.	n.a.
TOBG_EAC-86	81.39	1.05	16.67	46.51	92	89218	38677	25753	2.37	90.89	NCBI Assembly	NZNL00000000	n.a.	n.a.
TOBG_EAC-87	85.46	1.24	0	67.88	304	88925	21470	18320	5.57	90.62	NCBI Assembly	NZNK00000000	n.a.	n.a.
TOBG_EAC-88	90.6	4.27	0	59.52	137	96011	31885	20880	2.86	92.36	NCBI Assembly	NZNJ00000000	n.a.	n.a.
TOBG_EAC-89	53.07	1.2	0	49.33	74	23201	10970	11001	0.81	95.44	NCBI Assembly	NZNI00000000	n.a.	n.a.
TOBG_EAC-9	89.74	2.99	0	64.62	107	108947	35909	25488	2.73	94.31	NCBI Assembly	NZNH00000000	n.a.	n.a.
TOBG_EAC-90	63.58	0.75	0	63.19	183	78986	15607	14429	2.64	91.65	NCBI Assembly	NZNG00000000	n.a.	n.a.
TOBG_EAC-91	95.54	1.74	0	55.75	45	555566	300181	106257	4.78	92.48	NCBI Assembly	NZNF00000000	n.a.	n.a.
TOBG_EAC-92	99.24	3.76	0	39.75	59	336141	227777	63599	3.75	91.82	NCBI Assembly	NZNE00000000	n.a.	n.a.
TOBG_EAC-93	95.62	1.67	0	48.97	17	475734	279547	167702	2.85	91.39	NCBI Assembly	NZND00000000	n.a.	n.a.
TOBG_EAC-94	99.78	0.43	0	64.54	31	692996	216328	122603	3.8	92.69	NCBI Assembly	NZNC00000000	n.a.	n.a.
TOBG_EAC-95	99.5	2.75	92.86	35.35	21	513478	217560	142401	2.99	91.06	NCBI Assembly	NZNB00000000	n.a.	n.a.
TOBG_EAC-96	69.65	0	0	54.75	25	356059	165107	133933	3.35	89.56	NCBI Assembly	NZNA00000000	n.a.	n.a.
TOBG_EAC-97	80.45	2.65	100	65.12	31	191062	81064	68135	2.11	92.31	NCBI Assembly	NZMZ00000000	n.a.	n.a.
TOBG_EAC-98	95.76	4.42	17.65	63.83	59	523673	172292	68188	4.02	89.79	NCBI Assembly	NZMY00000000	n.a.	n.a.
TOBG_EAC-99	81.47	4.2	40	30.5	31	111574	59746	33176	1.03	96.66	figshare	not applicable	n.a.	n.a.
TOBG_IN-1	83.1	1.83	50	63.19	313	59217	15309	12250	3.83	89.43	NCBI Assembly	NZMX00000000	n.a.	n.a.
TOBG_IN-10	99.61	0	0	41.31	17	898689	618516	232552	3.95	91.32	NCBI Assembly	NZMW00000000	n.a.	n.a.
TOBG_IN-1000	53.76	0.05	0	33.17	92	38681	12370	9589	0.88	96.04	NCBI Assembly	NZMV00000000	n.a.	n.a.
TOBG_IN-1003	55.14	2.59	20	35.48	82	41867	11200	10049	0.82	97.47	NCBI Assembly	NZMU00000000	n.a.	n.a.
TOBG_IN-1073	64.11	1.72	0	35.55	82	27122	8546	7703	0.63	95.61	NCBI Assembly	NZMT00000000	n.a.	n.a.
TOBG_IN-1077	77.35	2.14	0	52.9	106	107833	31455	18261	1.94	94.26	figshare	not applicable	TARA_IOS_MAG_00046, TARA_ION_MAG_00055, TARA_PSW_MAG_00066	n.a.
TOBG_IN-1093	58.62	2.3	0	34.53	48	164895	70364	22964	1.1	97.25	NCBI Assembly	NZMS00000000	n.a.	n.a.
TOBG_IN-11	99.51	4.51	0	51	277	879376	137020	20973	5.81	93.46	NCBI Assembly	NZMR00000000	n.a.	n.a.
TOBG_IN-12	91.79	0.49	33.33	44.9	108	158836	42021	28387	3.07	91.17	NCBI Assembly	NZMQ00000000	n.a.	n.a.
TOBG_IN-1207	60.54	0.96	0	34.11	177	97834	13155	11174	1.98	95.83	figshare	not applicable	n.a.	n.a.
TOBG_IN-1213	82.83	1.28	50	56.63	126	158196	22455	15242	1.92	94.59	NCBI Assembly	NZMP00000000	n.a.	n.a.
TOBG_IN-1214	67.52	1.28	0	65.73	14	738024	341054	140273	1.96	94.19	NCBI Assembly	NZMO00000000	n.a.	n.a.
TOBG_IN-1219	67.73	0	0	58.62	65	97476	38998	24655	1.6	95.32	NCBI Assembly	NZMN00000000	n.a.	n.a.
TOBG_IN-1222	69.73	2.4	66.67	62.58	94	65982	22098	18236	1.71	95.29	NCBI Assembly	NZMM00000000	n.a.	n.a.
TOBG_IN-13	100	2.82	60	39.47	93	293346	106766	52453	4.88	89.98	NCBI Assembly	NZML00000000	TARA_ION_MAG_00037	n.a.
TOBG_IN-1311	80.34	9.4	12.5	49.9	130	84039	34766	19938	2.59	90.44	NCBI Assembly	NZMK00000000	n.a.	n.a.
TOBG_IN-14	98.27	6.32	34.48	55.63	173	473398	106686	23540	4.07	93.87	NCBI Assembly	NZMJ00000000	n.a.	n.a.
TOBG_IN-15	81.91	3.04	71.43	57.17	297	41496	10059	9242	2.75	91.74	NCBI Assembly	NZMI00000000	n.a.	n.a.
TOBG_IN-16	81.74	3.3	50	66.9	301	31367	10804	9487	2.86	90.71	NCBI Assembly	NZMH00000000	TARA_ION_MAG_00002	n.a.
TOBG_IN-17	97.58	0	0	36.05	60	374435	85929	54013	3.24	93.33	NCBI Assembly	NZMG00000000	n.a.	n.a.
TOBG_IN-18	100	8.46	100	55.16	103	255208	91110	43289	4.46	90.88	NCBI Assembly	NZMF00000000	n.a.	n.a.
TOBG_IN-19	98.01	3.48	88.89	54.66	121	214739	69207	37520	4.54	88.72	NCBI Assembly	NZME00000000	TARA_ION_MAG_00048	n.a.
TOBG_IN-2	84.01	1.54	25	59.86	356	53407	13715	11352	4.04	89.14	NCBI Assembly	NZMD00000000	n.a.	n.a.
TOBG_IN-20	96.7	7.75	91.3	64.06	86	148853	75294	37528	3.23	91.24	NCBI Assembly	NZMC00000000	n.a.	n.a.
TOBG_IN-21	98.7	0.43	0	56.46	30	684534	220673	119992	3.6	90.82	NCBI Assembly	NZMB00000000	n.a.	n.a.
TOBG_IN-22	98.7	3.08	97.22	66.54	32	388068	140344	85166	2.73	91.56	NCBI Assembly	NZMA00000000	n.a.	n.a.
TOBG_IN-23	83.4	2.74	50	40.74	376	44768	10720	9512	3.58	92.15	NCBI Assembly	NZLZ00000000	n.a.	n.a.
TOBG_IN-24	50.64	1.65	0	68.4	248	18359	6564	6624	1.64	93.76	NCBI Assembly	NZLY00000000	n.a.	n.a.
TOBG_IN-25	95.71	2.15	0	70.21	94	141602	50790	31190	2.93	92.81	NCBI Assembly	NZLX00000000	n.a.	n.a.
TOBG_IN-26	63.45	1.74	60	45.8	145	35743	9247	8501	1.23	93.71	NCBI Assembly	NZLW00000000	n.a.	n.a.
TOBG_IN-27	71.5	0.27	0	63.91	254	34677	9616	8815	2.24	91.58	NCBI Assembly	NZLV00000000	n.a.	n.a.
TOBG_IN-28	98.28	2.82	73.68	55.2	68	595746	388436	57205	3.89	91.06	NCBI Assembly	NZLU00000000	n.a.	n.a.
TOBG_IN-29	93.93	0.69	0	55.57	87	154527	73030	38313	3.33	92.18	NCBI Assembly	NZLT00000000	n.a.	n.a.
TOBG_IN-3	99.21	0.41	0	40.56	168	109114	39667	22683	3.81	88.68	NCBI Assembly	NZLS00000000	n.a.	n.a.
TOBG_IN-30	53.49	1.05	0	50.67	148	30111	7713	7424	1.1	96.26	NCBI Assembly	NZLR00000000	n.a.	n.a.
TOBG_IN-31	51.81	0	0	37.4	125	24902	9399	8494	1.06	95.97	NCBI Assembly	NZLQ00000000	n.a.	n.a.
TOBG_IN-32	85.42	3.99	83.33	44.86	203	92457	26326	19382	3.93	88.43	NCBI Assembly	NZLP00000000	n.a.	n.a.
TOBG_IN-33	63.87	0.8	0	48.63	125	69579	12467	10380	1.3	95.33	NCBI Assembly	NZLO00000000	n.a.	n.a.
TOBG_IN-34	56.14	1.33	66.67	47.55	112	34959	12620	10018	1.12	95.55	NCBI Assembly	NZLN00000000	n.a.	n.a.
TOBG_IN-35	84.13	2.8	50	42.81	110	107137	32599	18040	1.98	95.53	NCBI Assembly	NZLM00000000	n.a.	n.a.
TOBG_IN-36	68.47	0.86	16.67	47.14	269	26039	7794	7439	2	93.95	NCBI Assembly	NZLL00000000	n.a.	n.a.
TOBG_IN-37	71.64	0.93	50	42.58	141	50872	14199	12215	1.72	96.1	NCBI Assembly	NZLK00000000	n.a.	n.a.
TOBG_IN-38	58.89	0.71	50	53.33	255	47401	8763	8234	2.1	93.6	NCBI Assembly	NZLJ00000000	n.a.	n.a.
TOBG_IN-39	59.82	1.56	0	48.75	74	59315	21782	15195	1.12	96.09	NCBI Assembly	NZLI00000000	n.a.	n.a.
TOBG_IN-4	62.71	1.46	80	47.99	347	32206	8088	7563	2.62	94.22	NCBI Assembly	NZLH00000000	n.a.	n.a.
TOBG_IN-40	81.22	0.51	50	49.2	232	37251	10140	8821	2.05	93.86	NCBI Assembly	NZLG00000000	n.a.	n.a.
TOBG_IN-41	55.6	1.48	0	38.48	131	48915	13672	10735	1.41	95.4	NCBI Assembly	NZLF00000000	n.a.	n.a.
TOBG_IN-42	87.12	0	0	50.31	149	70844	22184	17210	2.56	95.37	NCBI Assembly	NZLE00000000	n.a.	n.a.
TOBG_IN-43	86.86	2.07	70	62.19	96	89785	33716	20179	1.94	93.92	NCBI Assembly	NZLD00000000	n.a.	n.a.
TOBG_IN-44	68.62	1.3	21.43	40.66	149	46222	13857	11190	1.67	92.86	NCBI Assembly	NZLC00000000	n.a.	n.a.
TOBG_IN-45	66.57	0.65	50	64.03	208	46315	12792	10073	2.1	93.34	NCBI Assembly	NZLB00000000	n.a.	n.a.
TOBG_IN-46	63.25	1.6	0	59.47	151	49356	12040	10666	1.61	95.5	NCBI Assembly	NZLA00000000	n.a.	n.a.
TOBG_IN-47	82.56	3.17	16.67	56.41	208	48216	12279	10633	2.21	93.35	NCBI Assembly	NZKZ00000000	n.a.	n.a.
TOBG_IN-48	94.59	4.39	0	38.64	165	97033	33175	17466	2.88	94.74	NCBI Assembly	NZKY00000000	n.a.	n.a.
TOBG_IN-49	57.62	0	0	32.29	148	37258	8645	7993	1.18	95.24	NCBI Assembly	NZKX00000000	n.a.	n.a.
TOBG_IN-5	100	5.14	72	45.48	31	564235	236715	100953	3.13	91.91	NCBI Assembly	NZKW00000000	n.a.	n.a.
TOBG_IN-6	99.54	7.76	93.94	54.46	151	182507	60355	34486	5.21	91.74	NCBI Assembly	NZKV00000000	n.a.	n.a.
TOBG_IN-7	99.76	4.03	5.88	49.72	177	329662	94779	26294	4.65	94.16	figshare	not applicable	n.a.	n.a.
TOBG_IN-8	97.25	3.9	8.33	63.65	221	91612	32140	18818	4.16	90.33	NCBI Assembly	NZKU00000000	n.a.	n.a.
TOBG_IN-9	87.23	1.52	22.22	60.63	266	58081	15675	12219	3.25	91.01	NCBI Assembly	NZKT00000000	TARA_ASE_MAG_00006	n.a.
TOBG_IN-912	73.45	3.44	16.67	52.46	386	64832	10407	9147	3.53	88.81	NCBI Assembly	NZKS00000000	n.a.	n.a.
TOBG_IN-913	64.8	4.06	0	49.07	106	59286	17168	12325	1.31	95.87	NCBI Assembly	NZKR00000000	n.a.	n.a.
TOBG_IN-918	72	4.8	38.89	49.83	56	108434	44260	24322	1.36	95.81	NCBI Assembly	NZKQ00000000	n.a.	n.a.
TOBG_IN-919	73.08	4.13	16.67	53.39	158	65552	15909	13115	2.07	94.94	NCBI Assembly	NZKP00000000	n.a.	n.a.
TOBG_IN-921	85.61	6.08	44.44	42.43	136	97190	26260	17511	2.38	94.99	NCBI Assembly	NZKO00000000	n.a.	n.a.
TOBG_IN-922	71.21	2.5	60.87	62.55	355	47246	10574	9473	3.36	89.54	NCBI Assembly	NZKN00000000	n.a.	n.a.
TOBG_IN-924	92.31	8.12	18.18	45.56	67	106733	50168	29511	1.98	94.55	NCBI Assembly	NZKM00000000	n.a.	n.a.
TOBG_IN-926	61.08	4.44	60	54.32	235	47638	8019	7805	1.83	90.49	NCBI Assembly	NZKL00000000	n.a.	n.a.
TOBG_IN-928	87.08	6.38	100	65.17	148	68382	28205	20556	3.04	91.02	NCBI Assembly	NZKK00000000	n.a.	n.a.
TOBG_IN-929	73.78	4.83	18.75	53.48	199	80404	13149	11273	2.24	93.16	NCBI Assembly	NZKJ00000000	TARA_IOS_MAG_00061	n.a.
TOBG_IN-930	53.37	2.4	0	41.59	154	39036	8946	8603	1.32	96.24	NCBI Assembly	NZKI00000000	n.a.	n.a.
TOBG_IN-961	72.4	0.8	100	34.75	90	67270	22216	16716	1.5	95.91	NCBI Assembly	NZKH00000000	n.a.	n.a.
TOBG_MED-1001	81.58	5.19	94.12	31.23	32	166394	57356	47422	1.52	96.8	NCBI Assembly	NZKG00000000	n.a.	n.a.
TOBG_MED-1003	58.31	4.82	0	33.36	42	63661	17613	16910	0.71	96.19	NCBI Assembly	NZKF00000000	n.a.	n.a.
TOBG_MED-1008	80.17	9.56	80	60.88	70	117925	30247	26551	1.86	91.91	NCBI Assembly	NZKE00000000	n.a.	TMED176
TOBG_MED-1017	84.35	6.15	85	60.69	65	67273	18529	17090	1.11	95.41	figshare	not applicable	n.a.	TMED98
TOBG_MED-1036	57.89	3.51	0	33.51	28	128346	42535	36959	1.03	97.29	NCBI Assembly	NZKD00000000	n.a.	n.a.
TOBG_MED-104	70.41	2.91	88.89	29.54	73	32742	12239	11900	0.87	96.9	NCBI Assembly	NZKC00000000	n.a.	n.a.
TOBG_MED-1046	52.62	0	0	33.67	29	61165	28033	22878	0.66	97.69	NCBI Assembly	NZKB00000000	n.a.	n.a.
TOBG_MED-1047	74.93	2.93	100	38.72	74	97714	30075	23715	1.75	95.62	figshare	not applicable	n.a.	TMED248
TOBG_MED-105	61.36	1.59	92.31	31.1	68	59619	15766	14208	0.97	92.22	NCBI Assembly	NZKA00000000	n.a.	n.a.
TOBG_MED-1076	84.27	1.64	0	30.19	28	313474	119010	54437	1.52	97.09	figshare	not applicable	n.a.	TMED152
TOBG_MED-1079	65.87	2.91	93.33	41.8	58	99466	42390	34012	1.97	92.55	NCBI Assembly	NZJZ00000000	n.a.	TMED55
TOBG_MED-1093	84.93	7.47	60	39.68	34	207417	110700	62080	2.11	95.8	NCBI Assembly	NZJY00000000	TARA_MED_MAG_00053	n.a.
TOBG_MED-1094	86.81	6.09	87.5	26.89	21	231889	89526	78576	1.65	96.23	NCBI Assembly	NZJX00000000	n.a.	n.a.
TOBG_MED-1105	90.11	6.04	77.78	34.78	49	135964	56449	37992	1.86	95.88	figshare	not applicable	n.a.	TMED108
TOBG_MED-1116	86.9	1.19	100	28.73	21	145779	49855	41473	0.87	96.52	NCBI Assembly	NZJW00000000	n.a.	n.a.
TOBG_MED-1122	88.3	8.16	100	48.94	66	178610	78900	55099	3.64	92.39	figshare	not applicable	n.a.	TMED137
TOBG_MED-1131	55.51	2.83	53.85	28.63	45	97357	30715	22889	1.03	96.44	NCBI Assembly	NZJV00000000	n.a.	n.a.
TOBG_MED-1153	84.9	6.02	100	29.63	55	72351	21202	18632	1.02	96.77	NCBI Assembly	NZJU00000000	n.a.	n.a.
TOBG_MED-1155	84.7	7.4	26.32	30.21	80	108883	37489	23881	1.91	94.01	figshare	not applicable	TARA_MED_MAG_00049	n.a.
TOBG_MED-1178	50.48	4.3	22.22	30.65	68	35679	14187	13984	0.95	96.03	NCBI Assembly	NZJT00000000	n.a.	n.a.
TOBG_MED-1190	89.75	8.28	92.11	56.41	45	135766	53051	41356	1.86	94.07	NCBI Assembly	NZJS00000000	n.a.	TMED83
TOBG_MED-1222	55.36	0.37	0	41.39	42	77285	17891	16401	0.69	85.64	NCBI Assembly	NZJR00000000	n.a.	n.a.
TOBG_MED-1223	71.73	0.8	0	35.94	76	166035	20992	19267	1.46	95.45	figshare	not applicable	n.a.	TMED129
TOBG_MED-1227	83.27	6.81	94.74	40.28	86	83006	29528	24157	2.08	92.53	NCBI Assembly	NZJQ00000000	n.a.	n.a.
TOBG_MED-1229	52.26	1.06	0	35.97	32	103241	52508	35563	1.14	95.36	figshare	not applicable	TARA_MED_MAG_00092, TARA_ANW_MAG_00049	n.a.
TOBG_MED-1233	80.11	9.09	100	57.2	31	156090	70484	60751	1.88	94.77	figshare	not applicable	n.a.	TMED151
TOBG_MED-124	51.66	3.84	72.41	30.38	55	42780	18110	17272	0.95	96	NCBI Assembly	NZJP00000000	n.a.	n.a.
TOBG_MED-1247	77.25	2.37	75	42.24	51	88334	36252	25347	1.29	95.35	figshare	not applicable	n.a.	TMED81
TOBG_MED-1250	50.57	3.07	50	33.29	47	40603	16319	15049	0.71	97.23	NCBI Assembly	NZJO00000000	n.a.	n.a.
TOBG_MED-1257	69.45	3.73	70	58.6	127	50949	16563	16152	2.05	90.08	NCBI Assembly	NZJN00000000	n.a.	n.a.
TOBG_MED-1261	78.93	4.06	14.29	35.09	76	62781	22084	17425	1.32	94.48	NCBI Assembly	NZJM00000000	TARA_ANE_MAG_00006	n.a.
TOBG_MED-1269	90.6	4.7	0	44.21	25	280483	145839	77284	1.93	94.71	figshare	not applicable	TARA_MED_MAG_00023	TMED130
TOBG_MED-1270	73.5	0	0	51.59	17	236191	139735	80419	1.37	92.99	figshare	not applicable	TARA_MED_MAG_00029	n.a.
TOBG_MED-139	52.4	1.09	100	31.58	86	30022	12171	12102	1.04	94.88	NCBI Assembly	NZJK00000000	n.a.	n.a.
TOBG_MED-174	61.21	3.38	83.33	43.23	112	45435	13995	13962	1.56	95.47	figshare	not applicable	n.a.	TMED175
TOBG_MED-191	51.04	3.19	87.5	30.54	72	30677	12913	12394	0.89	94.9	NCBI Assembly	NZJJ00000000	n.a.	n.a.
TOBG_MED-195	56.63	2.31	55.56	54.24	83	47286	16742	15740	1.31	91.08	NCBI Assembly	NZJI00000000	n.a.	n.a.
TOBG_MED-203	57.3	4.31	50	35.51	69	37404	14010	13568	0.94	96.76	NCBI Assembly	NZJH00000000	n.a.	n.a.
TOBG_MED-211	52	3.2	25	41.23	101	30588	12006	11717	1.18	94.84	NCBI Assembly	NZJG00000000	n.a.	n.a.
TOBG_MED-215	50.09	4.01	5	35.32	95	116295	13258	14093	1.34	94.22	NCBI Assembly	NZJF00000000	n.a.	TMED271
TOBG_MED-569	54.7	4.35	12.5	64.26	123	49606	13688	13717	1.69	93.88	NCBI Assembly	NZJD00000000	n.a.	n.a.
TOBG_MED-580	80.92	4.01	8.33	58.29	231	77252	24835	19629	4.53	91.1	NCBI Assembly	NZJC00000000	n.a.	n.a.
TOBG_MED-581	75.83	1.37	57.14	52.14	124	84473	22747	19013	2.36	89.27	NCBI Assembly	NZJB00000000	n.a.	TMED107
TOBG_MED-582	87.8	3.62	92.86	36.25	84	92068	30442	23475	1.97	93.44	figshare	not applicable	TARA_MED_MAG_00087	TMED41
TOBG_MED-583	60.82	1.08	0	51.79	157	61736	16212	14720	2.31	91.67	NCBI Assembly	NZJA00000000	n.a.	n.a.
TOBG_MED-584	72.96	1.11	66.67	42.95	48	121569	53264	38253	1.84	89.05	NCBI Assembly	NZIZ00000000	TARA_MED_MAG_00012	n.a.
TOBG_MED-585	85.02	3.41	64.71	28.81	82	79895	32862	24817	2.04	95.35	NCBI Assembly	NZIY00000000	n.a.	TMED54
TOBG_MED-586	74.31	0	0	31.62	100	37738	17405	15676	1.57	96.03	NCBI Assembly	NZIX00000000	n.a.	n.a.
TOBG_MED-587	99.13	0	0	57.2	15	2086508	2086508	241317	3.62	90.92	NCBI Assembly	NZIW00000000	n.a.	n.a.
TOBG_MED-588	94.97	3.01	5.88	41.18	150	218860	43016	28908	4.34	92.32	figshare	not applicable	n.a.	TMED12
TOBG_MED-589	95.6	3.85	33.33	29.54	87	228832	62825	33445	2.91	94.26	NCBI Assembly	NZIV00000000	n.a.	n.a.
TOBG_MED-590	91.89	4.05	62.5	42.11	150	64280	19548	17068	2.56	95.15	figshare	not applicable	TARA_MED_MAG_00044	TMED44
TOBG_MED-591	80.59	1.35	11.11	34.31	25	394487	102911	61756	1.54	95.5	figshare	not applicable	TARA_MED_MAG_00002	TMED78
TOBG_MED-592	88.76	2.72	78.57	41	182	92634	24550	21166	3.85	88.89	NCBI Assembly	NZIU00000000	n.a.	n.a.
TOBG_MED-593	95.21	8	15.38	40.29	47	120645	52858	33341	1.57	94.73	figshare	not applicable	n.a.	TMED149
TOBG_MED-594	96.58	7.26	44.44	43.05	35	367565	126539	71450	2.5	94.26	figshare	not applicable	n.a.	TMED77
TOBG_MED-595	85.39	1.74	71.43	47.59	124	71032	19179	17135	2.12	92.88	NCBI Assembly	NZIT00000000	TARA_MED_MAG_00034	TMED52
TOBG_MED-596	96.59	5.38	100	36.06	36	161349	88906	50567	1.82	95.67	figshare	not applicable	TARA_MED_MAG_00062	TMED147
TOBG_MED-597	80.95	1.35	50	55.68	185	75212	19095	16864	3.12	91.07	figshare	not applicable	n.a.	TMED158
TOBG_MED-598	97.8	1.1	100	28.36	34	134560	58742	42315	1.44	96.6	figshare	not applicable	TARA_MED_MAG_00025	n.a.
TOBG_MED-599	94.44	4.4	25	40.21	217	95580	28937	22174	4.81	86.33	NCBI Assembly	NZIS00000000	n.a.	n.a.
TOBG_MED-600	57.69	0.3	100	34.41	78	53102	15141	14724	1.15	96.28	figshare	not applicable	TARA_MED_MAG_00005	TMED198
TOBG_MED-601	97.58	6.47	100	55.32	133	206034	86002	53934	7.17	86.96	figshare	not applicable	n.a.	TMED11
TOBG_MED-602	96.43	2.38	100	31.78	60	293646	64415	31317	1.88	96.15	NCBI Assembly	NZIR00000000	n.a.	TMED166
TOBG_MED-603	84.85	2.24	70	36.94	92	78348	25565	22807	2.1	94.42	NCBI Assembly	NZIQ00000000	TARA_PON_MAG_00019	n.a.
TOBG_MED-604	90.64	3.35	76.47	38.15	62	354605	68623	39992	2.48	93.67	NCBI Assembly	NZIP00000000	n.a.	n.a.
TOBG_MED-605	91.57	3.61	0	29.15	73	82324	33183	21994	1.61	96.33	NCBI Assembly	NZIO00000000	n.a.	TMED64
TOBG_MED-606	70.2	0	0	30.88	65	36620	14081	13410	0.87	95.22	NCBI Assembly	NZIN00000000	n.a.	n.a.
TOBG_MED-607	66.99	1.91	0	35.38	92	55914	17784	15789	1.45	95.35	NCBI Assembly	NZIM00000000	TARA_MED_MAG_00061	TMED281
TOBG_MED-608	81.76	2.84	33.33	58.95	115	88461	30906	25072	2.88	92.63	NCBI Assembly	NZIL00000000	n.a.	n.a.
TOBG_MED-609	85.23	1.61	0	51.94	126	152552	31092	23450	2.95	91.84	figshare	not applicable	n.a.	TMED53
TOBG_MED-610	87.34	2.55	18.75	48.93	109	256219	51041	35822	3.9	89.95	NCBI Assembly	NZIK00000000	n.a.	n.a.
TOBG_MED-611	79.3	1.33	50	52.49	106	70341	21957	19465	2.06	92.85	NCBI Assembly	NZIJ00000000	n.a.	TMED79
TOBG_MED-612	58.09	1.32	100	38.41	71	51157	15257	15134	1.07	95.05	NCBI Assembly	NZII00000000	n.a.	n.a.
TOBG_MED-613	70	1.67	87.5	44.91	112	41555	16103	15242	1.71	90.16	NCBI Assembly	NZJL00000000	n.a.	TMED148
TOBG_MED-614	81.37	4.99	25	39.04	72	93585	36787	26440	1.9	94.12	figshare	not applicable	n.a.	TMED48
TOBG_MED-615	76.71	1.12	100	53.32	69	124891	30889	24017	1.66	93.92	NCBI Assembly	NZIH00000000	n.a.	TMED157
TOBG_MED-616	85.78	3.27	100	40.55	59	112431	51815	36672	2.16	92.72	NCBI Assembly	NZIG00000000	n.a.	TMED38
TOBG_MED-617	94.51	4.52	62.5	29.88	57	94287	31959	24225	1.38	96.8	NCBI Assembly	NZIF00000000	n.a.	TMED13
TOBG_MED-618	57.79	1.75	66.67	32.16	44	37821	13976	14082	0.62	96.78	NCBI Assembly	NZIE00000000	n.a.	n.a.
TOBG_MED-619	82.12	1	25	40.59	26	220421	96672	62180	1.62	94.63	figshare	not applicable	TARA_MED_MAG_00114	TMED120
TOBG_MED-620	91.09	1.75	100	55.1	88	133040	55246	33808	2.98	91.98	NCBI Assembly	NZFM00000000	n.a.	TMED26
TOBG_MED-621	91.4	2.47	89.47	30.14	92	138860	32654	24305	2.24	95.51	NCBI Assembly	NZID00000000	n.a.	n.a.
TOBG_MED-622	96.51	6	84.62	53.48	83	274414	48116	31437	2.61	95.24	figshare	not applicable	n.a.	TMED209
TOBG_MED-623	100	9.68	64.71	39.16	72	193012	52023	34627	2.49	93.61	figshare	not applicable	n.a.	TMED42
TOBG_MED-624	99.45	5.03	66.67	55.21	28	810765	306938	132389	3.71	91.51	NCBI Assembly	NZIC00000000	n.a.	n.a.
TOBG_MED-625	62.67	2	0	49.01	96	50938	16763	15018	1.44	94.81	NCBI Assembly	NZIB00000000	n.a.	n.a.
TOBG_MED-626	80.2	2.1	73.33	50.93	59	71869	23640	20227	1.19	96.32	NCBI Assembly	NZIA00000000	n.a.	TMED91
TOBG_MED-627	64.01	1.97	16.67	41.3	151	99125	15118	14518	2.19	95.26	figshare	not applicable	n.a.	TMED214
TOBG_MED-628	50.85	0.85	50	32.55	21	85237	28047	25374	0.53	97.2	NCBI Assembly	NZHZ00000000	n.a.	n.a.
TOBG_MED-629	79.03	1.5	0	53.69	212	71126	20220	17295	3.67	92.87	figshare	not applicable	n.a.	TMED86
TOBG_MED-630	83.56	2.19	100	35.26	63	60525	23880	20402	1.29	90.45	NCBI Assembly	NZHY00000000	n.a.	n.a.
TOBG_MED-631	66.03	0.85	93.33	46.9	161	45476	13080	12729	2.05	91.93	NCBI Assembly	NZHX00000000	n.a.	n.a.
TOBG_MED-632	87.65	3.05	16.67	53.3	123	209827	29685	23969	2.95	92.05	figshare	not applicable	n.a.	n.a.
TOBG_MED-633	98.42	0.88	50	60.38	88	228533	55033	39779	3.5	90.96	NCBI Assembly	NZHW00000000	n.a.	n.a.
TOBG_MED-634	53.58	1.76	44.44	43.68	90	72515	23016	18568	1.67	93.12	NCBI Assembly	NZHV00000000	n.a.	TMED282
TOBG_MED-635	75.74	0.68	100	40.34	123	95293	26900	22120	2.72	94.47	NCBI Assembly	NZHU00000000	n.a.	n.a.
TOBG_MED-636	82.04	4.76	0	36.24	129	91380	32368	22938	2.96	90.93	NCBI Assembly	NZHT00000000	n.a.	n.a.
TOBG_MED-637	91.14	3.51	100	61.91	41	182177	74404	49883	2.05	93.61	figshare	not applicable	TARA_MED_MAG_00048	TMED115
TOBG_MED-638	58.06	1.61	100	30.53	74	32492	14420	13613	1.01	96.19	NCBI Assembly	NZHS00000000	n.a.	n.a.
TOBG_MED-639	56.43	1.1	0	30.29	62	33046	13554	13191	0.82	95.41	NCBI Assembly	NZHR00000000	n.a.	n.a.
TOBG_MED-640	50.66	0.81	71.43	50.51	155	93866	14445	14367	2.23	90.64	NCBI Assembly	NZHQ00000000	n.a.	n.a.
TOBG_MED-641	88.45	1.68	0	38.62	41	132097	49369	34215	1.4	96.38	NCBI Assembly	NZHP00000000	n.a.	n.a.
TOBG_MED-642	53.19	1.61	23.08	30.23	68	38582	13218	13650	0.93	96.61	NCBI Assembly	NZHO00000000	n.a.	n.a.
TOBG_MED-643	99.93	9.77	77.78	50.71	121	241298	48078	31834	3.85	90.26	figshare	not applicable	TARA_MED_MAG_00126	TMED10
TOBG_MED-644	58.17	1.87	14.29	36.62	68	54889	14640	14203	0.97	93.35	NCBI Assembly	NZHN00000000	n.a.	n.a.
TOBG_MED-645	96.7	0	0	28.13	50	134995	45828	29109	1.46	96.39	figshare	not applicable	n.a.	TMED6
TOBG_MED-646	60	1.89	0	52.79	129	49713	14873	13913	1.79	91.62	NCBI Assembly	NZHM00000000	n.a.	n.a.
TOBG_MED-647	69.78	0	0	27.78	27	279736	97392	58706	1.59	95.78	NCBI Assembly	NZHL00000000	n.a.	n.a.
TOBG_MED-648	87.91	1.1	100	32.76	113	81633	23277	19726	2.23	94.65	NCBI Assembly	NZHK00000000	n.a.	n.a.
TOBG_MED-649	92.95	4.55	73.68	30.57	38	118319	46682	35829	1.36	95.8	NCBI Assembly	NZHJ00000000	n.a.	n.a.
TOBG_MED-650	80.15	4.57	65.22	59.08	87	60886	24584	20733	1.8	93.24	NCBI Assembly	NZHI00000000	n.a.	n.a.
TOBG_MED-651	91.83	2.69	40	30.83	53	121990	45058	31748	1.68	96.68	figshare	not applicable	n.a.	TMED84
TOBG_MED-652	98.9	5.49	0	30.32	67	175410	38666	25153	1.69	96.04	NCBI Assembly	NZHH00000000	n.a.	TMED65
TOBG_MED-653	93.94	0.42	33.33	54.75	26	866309	217677	134297	3.49	91.36	NCBI Assembly	NZHG00000000	n.a.	TMED5
TOBG_MED-654	96.69	3.86	83.33	30.88	67	132779	42463	28907	1.94	95.38	figshare	not applicable	n.a.	TMED96
TOBG_MED-655	88.86	2.72	88.89	39.05	100	162160	41024	32653	3.27	94.29	figshare	not applicable	TARA_ANE_MAG_00079, TARA_MED_MAG_00128	TMED76
TOBG_MED-656	65.68	1.52	66.67	39.33	70	77122	25307	21111	1.48	95.99	NCBI Assembly	NZHF00000000	n.a.	n.a.
TOBG_MED-657	97.8	1.28	0	31.08	29	387531	165270	69951	2.03	95.64	NCBI Assembly	NZHE00000000	TARA_MED_MAG_00001	n.a.
TOBG_MED-658	60.04	0.95	0	56.99	99	65071	14515	13952	1.38	91.56	figshare	not applicable	n.a.	TMED187
TOBG_MED-659	95.62	2.15	100	55.02	128	159064	45418	33019	4.23	92.53	figshare	not applicable	n.a.	TMED18
TOBG_MED-660	90.65	1.94	0	54.19	120	164088	62714	37990	4.56	89.86	NCBI Assembly	NZHD00000000	n.a.	n.a.
TOBG_MED-661	97.58	2.35	100	51.86	156	316922	73101	45470	7.09	86.19	NCBI Assembly	NZHC00000000	n.a.	n.a.
TOBG_MED-662	60.68	0.91	100	31.74	73	40857	15428	13751	1	95.31	NCBI Assembly	NZHB00000000	n.a.	TMED199
TOBG_MED-663	54.31	0.86	0	30.41	62	42653	11955	12280	0.76	96.81	NCBI Assembly	NZHA00000000	n.a.	n.a.
TOBG_MED-664	59.13	0.44	100	56.64	51	149313	47159	33970	1.73	90.88	NCBI Assembly	NZGZ00000000	n.a.	n.a.
TOBG_MED-665	96.09	2.46	70	53.63	168	147743	39645	29549	4.96	86.46	NCBI Assembly	NZGY00000000	n.a.	TMED74
TOBG_MED-666	90.57	2.69	28.57	30.62	62	108395	43039	26348	1.63	95.49	figshare	not applicable	n.a.	TMED191
TOBG_MED-667	78.11	1.12	100	34.21	89	82549	21872	19225	1.71	94.27	NCBI Assembly	NZGX00000000	n.a.	TMED87
TOBG_MED-668	92.78	1.68	44.44	44.13	100	225042	68219	43669	4.37	87.74	NCBI Assembly	NZGW00000000	n.a.	n.a.
TOBG_MED-669	55.94	1.3	25	46.62	127	48407	15666	14172	1.8	94.38	NCBI Assembly	NZGV00000000	TARA_PSE_MAG_00088	n.a.
TOBG_MED-670	70.57	1.69	33.33	53.09	30	87616	52286	43460	1.3	94.19	NCBI Assembly	NZGU00000000	n.a.	n.a.
TOBG_MED-671	93.11	0.98	40	63.21	94	179243	48392	35209	3.31	91.26	figshare	not applicable	n.a.	TMED9
TOBG_MED-672	81.24	4.84	88.89	59.63	183	126143	26246	22095	4.04	90.68	NCBI Assembly	NZGT00000000	n.a.	n.a.
TOBG_MED-673	96.7	3.3	100	36.39	56	152978	65078	42019	2.35	95.35	figshare	not applicable	n.a.	TMED46
TOBG_MED-674	89.97	3.5	0	41.61	154	123197	28322	22606	3.48	91.42	NCBI Assembly	NZGS00000000	n.a.	TMED37
TOBG_MED-675	64.08	1.41	50	53.44	161	76511	17237	15758	2.54	89.74	NCBI Assembly	NZGR00000000	n.a.	n.a.
TOBG_MED-676	100	5.71	0	33.05	59	222721	64778	34066	2.01	95.57	figshare	not applicable	TARA_MED_MAG_00018	TMED123
TOBG_MED-677	87.37	2.47	16.67	58.81	104	83367	18901	17859	1.86	95.68	figshare	not applicable	TARA_MED_MAG_00004	n.a.
TOBG_MED-678	56.74	0.8	100	42.32	110	143526	14110	14715	1.62	95.75	NCBI Assembly	NZGQ00000000	n.a.	n.a.
TOBG_MED-679	53.84	0.86	0	53.74	89	107096	18403	17147	1.53	95.62	figshare	not applicable	n.a.	TMED252
TOBG_MED-680	50.67	0.93	75	52.33	108	34169	12537	11862	1.28	92.32	NCBI Assembly	NZGP00000000	n.a.	n.a.
TOBG_MED-681	61.52	0	0	43.58	210	51037	17658	16212	3.4	88.08	NCBI Assembly	NZGO00000000	n.a.	n.a.
TOBG_MED-682	83.15	3.7	4.55	39.38	125	116440	26525	20782	2.6	93.2	NCBI Assembly	NZGN00000000	n.a.	TMED111
TOBG_MED-683	63.34	0	0	54.53	73	52712	16479	14472	1.06	93.89	NCBI Assembly	NZGM00000000	n.a.	TMED162
TOBG_MED-684	51.69	1.83	83.33	35.99	56	38053	12256	11970	0.67	97.8	figshare	not applicable	n.a.	n.a.
TOBG_MED-685	59.8	0.57	0	34.13	29	151042	64804	40521	1.18	97.49	NCBI Assembly	NZGL00000000	n.a.	n.a.
TOBG_MED-686	53.27	1.8	57.14	30.87	52	40296	12834	13341	0.69	96.36	NCBI Assembly	NZGK00000000	n.a.	n.a.
TOBG_MED-687	65.68	1.99	80	54.6	55	124401	29502	24358	1.34	88.81	NCBI Assembly	NZGJ00000000	TARA_MED_MAG_00125	n.a.
TOBG_MED-688	58.58	1.97	0	43.36	157	37363	13537	13317	2.09	86.39	NCBI Assembly	NZGI00000000	n.a.	n.a.
TOBG_MED-689	84.62	3.3	0	29.05	63	100093	27267	21537	1.36	96.01	NCBI Assembly	NZGH00000000	n.a.	n.a.
TOBG_MED-690	90.51	1.88	0	43.43	46	236416	106385	52590	2.42	91.46	NCBI Assembly	NZGG00000000	n.a.	TMED133
TOBG_MED-691	55.17	0	0	61.01	133	56835	17530	16352	2.17	92.51	figshare	not applicable	n.a.	n.a.
TOBG_MED-692	92.2	1.08	0	52.09	84	120382	40344	28438	2.39	95.59	NCBI Assembly	NZGF00000000	n.a.	n.a.
TOBG_MED-693	60.28	0.27	100	52.97	82	43369	14049	13297	1.09	90.17	figshare	not applicable	n.a.	TMED223
TOBG_MED-694	83.61	0.84	0	38.87	75	88266	23603	21491	1.61	90.47	NCBI Assembly	NZGE00000000	n.a.	n.a.
TOBG_MED-695	90.12	0.6	0	37.72	122	178327	26509	23333	2.85	89.32	figshare	not applicable	TARA_MED_MAG_00010	TMED32
TOBG_MED-696	74.63	1.35	0	50.87	66	89393	31205	22878	1.51	93.23	figshare	not applicable	n.a.	TMED266
TOBG_MED-697	88.6	4.71	0	51.76	314	169231	34947	24782	7.78	87.12	NCBI Assembly	NZGD00000000	n.a.	n.a.
TOBG_MED-698	89.88	2.53	10	51.54	105	217339	59504	30556	3.21	89.37	NCBI Assembly	NZGC00000000	n.a.	TMED95
TOBG_MED-699	54.67	1.6	0	60.81	83	45627	16386	14772	1.23	95.75	NCBI Assembly	NZGB00000000	n.a.	n.a.
TOBG_MED-700	59.28	0	0	46.29	94	46130	16032	14905	1.4	95.68	NCBI Assembly	NZGA00000000	TARA_ANE_MAG_00042	n.a.
TOBG_MED-701	54.94	0.74	100	34.71	50	58605	25427	21415	1.07	96.94	NCBI Assembly	NZFZ00000000	n.a.	n.a.
TOBG_MED-702	93.99	2.87	88.89	58.38	114	140899	35583	27557	3.14	92.58	NCBI Assembly	NZFY00000000	TARA_ASW_MAG_00016	TMED31
TOBG_MED-703	90.91	3.41	0	45.1	87	92627	31039	22267	1.94	93.82	NCBI Assembly	NZFX00000000	n.a.	n.a.
TOBG_MED-704	88.97	0	0	29.47	38	262255	55811	36359	1.38	95.57	NCBI Assembly	NZFW00000000	n.a.	n.a.
TOBG_MED-705	74.53	0	0	48.22	71	85730	36045	25457	1.81	94.72	NCBI Assembly	NZFV00000000	n.a.	n.a.
TOBG_MED-706	72.4	1.6	100	49.39	16	284019	128827	90232	1.44	95.76	figshare	not applicable	TARA_MED_MAG_00095	TMED192
TOBG_MED-707	75.2	0	0	42.77	74	82561	29043	22690	1.68	96.06	NCBI Assembly	NZFU00000000	n.a.	n.a.
TOBG_MED-708	94.32	4.08	80	66.13	133	100296	30393	26090	3.47	90.65	NCBI Assembly	NZFT00000000	n.a.	n.a.
TOBG_MED-709	54.2	0.31	100	31.81	16	148119	91035	57547	0.92	96.66	NCBI Assembly	NZFS00000000	n.a.	n.a.
TOBG_MED-710	59.74	0	0	51.39	49	51474	22370	21312	1.04	95.56	figshare	not applicable	n.a.	TMED164
TOBG_MED-711	65.2	0.68	100	55.52	142	52531	16471	15500	2.2	94.16	NCBI Assembly	NZFR00000000	n.a.	n.a.
TOBG_MED-712	80.16	2.2	100	33.41	32	182407	80888	49091	1.57	96.42	figshare	not applicable	n.a.	TMED144
TOBG_MED-713	84.55	1.48	80	31.29	8	356816	246483	130230	1.04	96.27	figshare	not applicable	TARA_MED_MAG_00070	TMED58
TOBG_MED-714	63.74	1.1	0	27.76	27	120258	66824	42804	1.16	95.38	NCBI Assembly	NZFQ00000000	TARA_MED_MAG_00042	TMED62
TOBG_MED-715	94.51	1.1	0	29.48	46	84211	36261	28416	1.31	96.49	NCBI Assembly	NZFP00000000	n.a.	TMED195
TOBG_MED-716	95.85	0.5	100	45.99	21	281254	224842	144120	3.03	86.16	NCBI Assembly	NZFO00000000	TARA_MED_MAG_00006	TMED8
TOBG_MED-717	86.02	4.35	100	57.43	24	157143	81903	68206	1.64	93.06	NCBI Assembly	NZFM00000000	n.a.	n.a.
TOBG_MED-718	75.62	0.38	50	33.84	20	221949	58884	51152	1.02	97.37	figshare	not applicable	n.a.	TMED112
TOBG_MED-719	86.49	2.27	90	47.78	35	343595	165518	116666	4.08	90.41	NCBI Assembly	NZFL00000000	n.a.	n.a.
TOBG_MED-720	53.69	0.57	100	34.62	10	119087	81809	69310	0.69	97.36	figshare	not applicable	TARA_MED_MAG_00096	n.a.
TOBG_MED-721	77.47	1.1	100	30.74	53	82517	46047	32412	1.72	94.66	NCBI Assembly	NZFK00000000	n.a.	n.a.
TOBG_MED-722	53.8	0	0	28.69	62	23188	11073	10919	0.68	96.81	NCBI Assembly	NZFJ00000000	n.a.	n.a.
TOBG_MED-723	51.66	0	0	28.05	64	41773	12600	12733	0.81	96.41	NCBI Assembly	NZFI00000000	n.a.	n.a.
TOBG_MED-724	54.39	0	0	31.12	44	36389	15329	14828	0.65	97.16	NCBI Assembly	NZFG00000000	n.a.	TMED259
TOBG_MED-725	72.19	0	0	54.03	17	216345	118918	80341	1.37	93.15	NCBI Assembly	NZFF00000000	TARA_MED_MAG_00057	TMED143
TOBG_MED-726	58.97	1.3	66.67	31.29	41	76832	30975	23229	0.95	97.1	figshare	not applicable	n.a.	TMED225
TOBG_MED-727	61.45	1.2	0	29.38	23	61737	32957	21896	0.5	96.03	NCBI Assembly	NZFE00000000	n.a.	TMED202
TOBG_MED-728	98.1	1.27	50	61.37	49	414128	161090	105377	5.16	88.16	NCBI Assembly	NZFD00000000	n.a.	TMED4
TOBG_MED-729	80.3	3.28	91.67	34.84	50	109471	34899	30773	1.54	94.6	figshare	not applicable	n.a.	TMED100
TOBG_MED-730	90.94	3.18	57.14	56.43	43	134370	41153	34390	1.48	93.94	NCBI Assembly	NZFC00000000	n.a.	TMED29
TOBG_MED-731	86.97	1.12	100	30.43	13	226402	152839	84244	1.1	96.53	figshare	not applicable	n.a.	TMED126
TOBG_MED-732	80.34	4.61	77.78	40.68	59	76096	32535	27025	1.59	93.02	NCBI Assembly	NZFB00000000	n.a.	n.a.
TOBG_MED-733	95.6	3.85	0	33.31	68	168743	58949	33454	2.27	95.93	figshare	not applicable	n.a.	TMED80
TOBG_MED-734	98.74	4.86	100	38.03	58	185399	58338	44703	2.59	95.3	figshare	not applicable	TARA_MED_MAG_00090	TMED16
TOBG_MED-735	97.79	8.82	0	31.37	38	224293	124646	59023	2.24	94.74	figshare	not applicable	TARA_MED_MAG_00101	TMED68
TOBG_MED-736	92.27	4.18	88.89	56.83	40	171963	85799	56196	2.25	94.04	figshare	not applicable	n.a.	TMED24
TOBG_MED-737	68.93	0	0	35	44	80263	44468	28570	1.26	96.37	figshare	not applicable	n.a.	n.a.
TOBG_MED-738	76.53	0.84	100	46.44	57	105134	43008	31706	1.81	95.08	figshare	not applicable	n.a.	TMED99
TOBG_MED-739	95.77	5.41	100	38.42	37	84137	49477	35479	1.31	94.35	NCBI Assembly	NZFA00000000	n.a.	n.a.
TOBG_MED-740	78.96	1.94	0	31.05	39	49336	32293	24247	0.95	92.41	NCBI Assembly	NZEZ00000000	n.a.	n.a.
TOBG_MED-741	97.3	8.11	100	51.8	53	146639	64580	43623	2.31	92.86	figshare	not applicable	TARA_MED_MAG_00073	TMED73
TOBG_MED-742	50.38	1.81	50	28.71	33	33624	14788	14806	0.49	97.13	NCBI Assembly	NZFH00000000	n.a.	TMED197
TOBG_MED-743	82.93	4	0	40.84	80	143358	44000	24220	1.94	95.96	NCBI Assembly	NZEY00000000	n.a.	n.a.
TOBG_MED-744	98.28	8.46	26.67	47.35	50	640142	101234	47490	2.37	93.12	figshare	not applicable	n.a.	TMED105
TOBG_MED-745	80.24	1.68	0	45.01	187	64798	18715	16699	3.12	87.75	NCBI Assembly	NZEX00000000	n.a.	n.a.
TOBG_MED-746	96.7	6.59	75	27.62	46	160976	48332	36395	1.67	96.84	NCBI Assembly	PAHD00000000	n.a.	n.a.
TOBG_MED-747	91.26	0.55	100	35.66	8	414201	222763	203484	1.63	96.12	figshare	not applicable	TARA_MED_MAG_00098	TMED39
TOBG_MED-748	93.3	4.33	100	60.23	54	136951	51216	38189	2.06	92.5	figshare	not applicable	n.a.	TMED19
TOBG_MED-749	51.26	1.91	25	27.22	47	62980	22015	19508	0.92	96.39	figshare	not applicable	n.a.	n.a.
TOBG_MED-750	53.47	1.98	33.33	30.7	39	34466	15514	15568	0.61	96.11	figshare	not applicable	TARA_MED_MAG_00118	n.a.
TOBG_MED-751	54.65	0.57	100	32.84	22	124068	47261	37480	0.82	97.84	figshare	not applicable	n.a.	n.a.
TOBG_MED-752	94.79	2.97	55.56	42.49	25	562736	226054	101788	2.54	92.59	NCBI Assembly	NZEW00000000	TARA_MED_MAG_00102	TMED27
TOBG_MED-753	76.94	1.14	0	36.28	35	159008	65177	33101	1.16	94.85	NCBI Assembly	NZEV00000000	n.a.	n.a.
TOBG_MED-754	72.59	1.91	18.18	41.41	63	118694	43788	29586	1.86	90.25	NCBI Assembly	NZEU00000000	n.a.	n.a.
TOBG_MED-755	65.48	0.43	100	59.21	29	150666	61574	58399	1.69	89.8	NCBI Assembly	NZET00000000	n.a.	n.a.
TOBG_MED-756	86.83	1.74	0	58.43	163	65923	21864	18383	3	91.25	NCBI Assembly	PAHJ00000000	n.a.	n.a.
TOBG_MED-757	92.31	4.95	0	29.62	78	98117	34114	25002	1.95	96.69	NCBI Assembly	PAHI00000000	n.a.	n.a.
TOBG_MED-758	50.43	0.43	0	35.1	45	51918	18087	16514	0.74	96.52	NCBI Assembly	PAHH00000000	n.a.	n.a.
TOBG_MED-759	89.74	3.21	93.33	50.6	31	211681	84972	57702	1.79	94.42	NCBI Assembly	PAHG00000000	n.a.	TMED33
TOBG_MED-760	65.81	0.25	0	35.6	20	148370	83939	62351	1.25	95.28	NCBI Assembly	PAHF00000000	n.a.	n.a.
TOBG_MED-761	50.87	0	0	32.5	72	45211	14858	14422	1.04	95.1	figshare	not applicable	n.a.	n.a.
TOBG_MED-762	82.72	4.41	22.22	35.86	44	193171	53455	42736	1.88	91.81	figshare	not applicable	n.a.	TMED212
TOBG_MED-763	97.79	7.84	0	31.98	38	202216	98891	55574	2.11	94.27	figshare	not applicable	n.a.	TMED179
TOBG_MED-764	53.14	1.45	55.56	54.19	99	47010	15571	14673	1.45	91.72	NCBI Assembly	PAHD00000000	n.a.	n.a.
TOBG_MED-765	95.73	0.46	85.71	44.03	18	251348	168110	110541	1.99	92.55	figshare	not applicable	TARA_MED_MAG_00033	TMED22
TOBG_MED-766	93.27	3.91	90	33.75	39	384135	87336	41226	1.61	95.12	NCBI Assembly	PAHC00000000	TARA_MED_MAG_00064	TMED227
TOBG_MED-767	73.05	1.16	85.71	62.88	47	154961	45875	36062	1.69	93.39	figshare	not applicable	n.a.	TMED155
TOBG_MED-768	76.36	1.83	0	40.17	119	47804	14763	14008	1.67	93.13	NCBI Assembly	PAHB00000000	n.a.	n.a.
TOBG_MED-769	81.93	4.67	0	28.68	48	135183	30066	26328	1.26	96.39	NCBI Assembly	PAGZ00000000	n.a.	TMED196
TOBG_MED-770	64.76	1.87	33.33	47.07	24	171294	60746	51036	1.22	95.57	NCBI Assembly	PAGY00000000	n.a.	n.a.
TOBG_MED-771	63.25	1.72	60	40.26	77	32748	13913	13055	1.01	96.18	figshare	not applicable	n.a.	TMED204
TOBG_MED-772	53.45	0	0	38.68	25	92169	42085	32172	0.8	95.15	NCBI Assembly	PAGX00000000	n.a.	n.a.
TOBG_MED-773	68.38	1.78	90.91	34.19	34	128697	28544	25981	0.88	96.54	figshare	not applicable	n.a.	TMED244
TOBG_MED-774	58.76	0.98	50	28.68	42	72679	24987	22231	0.93	95.71	figshare	not applicable	n.a.	TMED220
TOBG_MED-775	70.31	1.05	100	39.07	114	86852	19622	17278	1.97	89.14	NCBI Assembly	PAGW00000000	n.a.	n.a.
TOBG_MED-776	69.32	0	0	43.43	13	517660	261381	147725	1.92	89.65	NCBI Assembly	PAGV00000000	n.a.	n.a.
TOBG_MED-777	80.06	3.2	75	61.36	40	216904	90633	50840	2.03	95.84	figshare	not applicable	n.a.	TMED141
TOBG_MED-778	94.78	4.31	93.33	42.27	31	130129	64240	46238	1.43	92.69	NCBI Assembly	PAGU00000000	n.a.	TMED47
TOBG_MED-779	84.56	4.41	11.11	30.48	74	71176	25565	21159	1.57	95.69	NCBI Assembly	PAGT00000000	n.a.	n.a.
TOBG_MED-780	64.06	1.1	0	57	94	44892	14314	13739	1.29	93.33	NCBI Assembly	PAGS00000000	n.a.	TMED122
TOBG_MED-781	62.07	1.72	0	30.17	17	168962	118036	51788	0.88	95.71	NCBI Assembly	PAGR00000000	n.a.	n.a.
TOBG_MED-782	51.46	0.89	0	40.28	170	43528	11308	11764	2	93.52	NCBI Assembly	PAGQ00000000	n.a.	n.a.
TOBG_MED-783	76.61	1.16	100	61.02	10	476618	357326	173080	1.73	95.4	figshare	not applicable	n.a.	TMED114
TOBG_MED-784	59.04	2.41	0	29.3	10	98700	67959	52371	0.52	97.73	NCBI Assembly	PAGP00000000	n.a.	n.a.
TOBG_MED-785	50.44	2.68	91.67	50.39	67	30263	13427	12916	0.87	91.99	NCBI Assembly	PAGO00000000	n.a.	n.a.
TOBG_MED-786	51.1	2.67	62.86	29.93	48	116233	35583	24362	1.17	95.92	NCBI Assembly	PAGN00000000	n.a.	n.a.
TOBG_MED-787	52.66	2.41	0	28.68	30	59652	17646	16051	0.48	97.15	NCBI Assembly	PAGM00000000	n.a.	n.a.
TOBG_MED-788	55.72	2.2	50	30.91	38	40806	18869	16170	0.61	97.44	NCBI Assembly	PAGL00000000	n.a.	n.a.
TOBG_MED-789	51.65	3.3	0	34.19	24	240579	128732	63380	1.52	92.85	figshare	not applicable	TARA_MED_MAG_00021	n.a.
TOBG_MED-790	67.82	3.07	80	54.13	46	123712	44043	35628	1.64	95.33	NCBI Assembly	PAGK00000000	n.a.	n.a.
TOBG_MED-791	68.55	3.76	44.44	30.17	66	60054	32458	23828	1.57	96.27	figshare	not applicable	n.a.	TMED135
TOBG_MED-792	94.66	8.8	100	50.86	32	375574	119749	67656	2.17	93.33	NCBI Assembly	PAGJ00000000	n.a.	n.a.
TOBG_MED-793	63.62	2.51	66.67	39.91	57	113265	31708	25065	1.43	92.71	NCBI Assembly	PAGI00000000	n.a.	n.a.
TOBG_MED-794	55.9	2.92	100	52.79	42	80249	30244	26270	1.1	94.06	NCBI Assembly	PAGH00000000	n.a.	n.a.
TOBG_MED-795	65.66	3.45	100	33.9	15	121988	60399	61789	0.93	97.5	NCBI Assembly	PAGG00000000	n.a.	n.a.
TOBG_MED-796	94.85	5.28	91.67	35.52	61	116981	49165	36162	2.21	91.08	NCBI Assembly	PAHA00000000	n.a.	n.a.
TOBG_MED-797	93.18	6.97	90.48	37.82	26	348200	255024	100169	2.6	91.05	NCBI Assembly	PAGF00000000	n.a.	n.a.
TOBG_MED-798	66.09	4.51	100	41.51	50	53881	25537	21824	1.09	92.46	NCBI Assembly	NZJE00000000	n.a.	n.a.
TOBG_MED-800	54.69	2.6	85.71	37.13	93	55951	18431	16034	1.49	93.93	NCBI Assembly	PAGE00000000	n.a.	n.a.
TOBG_MED-801	74.37	2.83	90	33.01	37	151680	37766	31349	1.16	95.23	NCBI Assembly	PAGD00000000	n.a.	n.a.
TOBG_MED-802	50.21	2.82	100	49.6	50	68403	26125	20860	1.04	91.81	NCBI Assembly	PAGC00000000	n.a.	n.a.
TOBG_MED-803	79.36	2.39	83.33	63.94	62	138587	49586	35497	2.2	90.31	NCBI Assembly	PAGB00000000	n.a.	n.a.
TOBG_MED-804	51.11	3.16	23.53	32.46	66	67954	17403	16766	1.11	96.65	NCBI Assembly	PAGA00000000	n.a.	n.a.
TOBG_MED-805	58.45	2.82	92.86	38.5	30	102532	49247	34362	1.03	95.26	NCBI Assembly	PAFZ00000000	n.a.	n.a.
TOBG_MED-806	91.21	9.89	18.18	33.75	83	117785	42041	32004	2.66	95.03	NCBI Assembly	PAFY00000000	n.a.	n.a.
TOBG_MED-807	60.27	2.15	100	48.36	15	248765	190545	100535	1.51	95.91	NCBI Assembly	PAFX00000000	n.a.	n.a.
TOBG_MED-808	51.65	2.2	0	30.86	24	194932	91588	37199	0.89	96.4	NCBI Assembly	PAFW00000000	n.a.	n.a.
TOBG_MED-809	90.03	9.96	61.9	47.73	46	252350	50958	35822	1.65	94.41	NCBI Assembly	PAFV00000000	TARA_MED_MAG_00055	n.a.
TOBG_MED-810	90.56	6.32	80.65	55.12	63	216865	76631	46186	2.91	92.13	NCBI Assembly	PAFU00000000	n.a.	TMED243
TOBG_MED-811	60.55	3.68	0	34.87	45	93768	39671	31059	1.4	91.69	figshare	not applicable	TARA_MED_MAG_00124	n.a.
TOBG_MED-812	64.84	2.2	100	36.31	82	87996	28980	22797	1.87	95.89	NCBI Assembly	PAFT00000000	n.a.	n.a.
TOBG_MED-813	90.1	6.93	100	30.54	23	180308	161237	62861	1.45	95.13	figshare	not applicable	n.a.	TMED230
TOBG_MED-814	90.2	6.51	84	49.83	74	144762	39535	26589	1.97	94.14	NCBI Assembly	PAFS00000000	n.a.	TMED59
TOBG_MED-815	90.49	8.6	65.71	53.11	62	244997	74616	54711	3.39	88.96	NCBI Assembly	PAFR00000000	n.a.	TMED34
TOBG_MED-816	58.25	3.59	95.45	30.47	38	79606	36242	25338	0.96	95.86	NCBI Assembly	PAFQ00000000	n.a.	n.a.
TOBG_MED-817	68.45	2.38	50	28.35	61	31592	13397	12713	0.78	96.92	NCBI Assembly	PAFP00000000	n.a.	TMED142
TOBG_MED-818	79.41	3.43	66.67	33.19	54	75432	31568	25796	1.39	94.76	NCBI Assembly	PAFO00000000	n.a.	n.a.
TOBG_MED-819	72.52	4.62	33.33	30.34	33	168132	65982	43219	1.43	95.87	NCBI Assembly	PAFN00000000	n.a.	n.a.
TOBG_MED-820	90.14	7.93	94.12	38.37	28	459910	159512	73676	2.06	94.73	figshare	not applicable	TARA_MED_MAG_00022	TMED69
TOBG_MED-821	50.6	3.48	70	56.39	146	49619	18454	16815	2.46	90.34	NCBI Assembly	PAFM00000000	n.a.	n.a.
TOBG_MED-822	54.21	2.43	75	35.3	44	43358	17110	15917	0.7	97.51	NCBI Assembly	PAFL00000000	n.a.	n.a.
TOBG_MED-823	58.31	3.73	93.33	34.43	36	83511	36487	27938	1.01	97.14	NCBI Assembly	PAFK00000000	n.a.	n.a.
TOBG_MED-824	63.4	2.68	61.11	51.88	65	67001	35781	30045	1.95	92.44	NCBI Assembly	PAFJ00000000	n.a.	TMED30
TOBG_MED-825	93.98	5.87	97.06	53.18	39	257166	95612	66835	2.61	92.17	NCBI Assembly	PAFI00000000	TARA_MED_MAG_00045	TMED21
TOBG_MED-826	62.25	3.32	6.25	35.34	101	116261	14843	15248	1.54	95.02	figshare	not applicable	TARA_MED_MAG_00067	TMED156
TOBG_MED-827	75.47	3.77	0	28.55	26	131559	50206	32973	0.86	96.59	NCBI Assembly	PAFH00000000	n.a.	n.a.
TOBG_MED-828	75.68	4.9	80.95	44.02	85	59544	28951	25139	2.14	92.34	NCBI Assembly	PAFG00000000	n.a.	TMED139
TOBG_MED-829	78.93	2.2	0	28.99	101	63270	16293	15638	1.58	96.45	NCBI Assembly	PAFF00000000	n.a.	n.a.
TOBG_MED-830	76.3	3.03	69.23	53.04	21	705567	306155	92982	1.95	89.77	NCBI Assembly	PAFE00000000	n.a.	TMED17
TOBG_MED-831	79.48	4.35	85	59.88	90	61611	24701	20250	1.82	94.04	figshare	not applicable	n.a.	TMED90
TOBG_MED-832	68.52	3.7	100	29.53	14	185387	135228	68476	0.96	96.57	NCBI Assembly	PAFD00000000	n.a.	n.a.
TOBG_MED-833	54.98	3.76	36.84	56.22	82	43177	14639	13819	1.13	95.88	NCBI Assembly	PAFC00000000	n.a.	n.a.
TOBG_MED-834	77.4	3.04	45.45	58.78	160	55170	15274	14531	2.32	91.21	NCBI Assembly	PAFB00000000	n.a.	n.a.
TOBG_MED-835	76.91	3.98	0	55.05	104	63575	20264	17019	1.77	94.46	NCBI Assembly	PAFA00000000	n.a.	n.a.
TOBG_MED-836	58.19	4.63	95	52.25	57	147534	78155	42476	2.42	87.48	NCBI Assembly	PAEZ00000000	n.a.	TMED260
TOBG_MED-837	78.09	3.85	83.33	42.4	72	84058	32288	25388	1.83	95.44	figshare	not applicable	TARA_MED_MAG_00078	n.a.
TOBG_MED-838	51.3	2.74	7.14	43.55	69	24566	13233	12205	0.84	93.72	NCBI Assembly	PAEY00000000	n.a.	n.a.
TOBG_MED-839	69.17	2.14	60	45.66	58	41217	21626	18912	1.1	93.35	NCBI Assembly	PAEX00000000	n.a.	n.a.
TOBG_MED-840	57.33	4.05	27.27	43.8	83	35645	12063	12069	1	94.06	NCBI Assembly	PAEW00000000	n.a.	n.a.
TOBG_MED-841	76.16	3.04	0	43.36	59	93430	41041	23525	1.39	91.39	NCBI Assembly	PAEV00000000	n.a.	n.a.
TOBG_MED-842	52.32	4.4	100	37.61	20	146929	81586	59634	1.19	94.43	figshare	not applicable	TARA_MED_MAG_00035	n.a.
TOBG_MED-843	59.78	3.8	93.75	61.15	70	67278	26643	21030	1.47	92.53	NCBI Assembly	PAEU00000000	n.a.	n.a.
TOBG_MED-844	59.94	2.78	0	39.49	58	90112	26740	22767	1.32	94.08	figshare	not applicable	n.a.	n.a.
TOBG_MED-845	65.78	4.17	44.44	32.86	75	54352	14656	13995	1.05	95.28	figshare	not applicable	n.a.	TMED147
TOBG_MED-846	74.27	3.36	90	38.05	60	81438	26871	22114	1.33	95.42	NCBI Assembly	PAET00000000	n.a.	n.a.
TOBG_MED-847	57.35	3.68	66.67	30.36	54	37910	11261	12146	0.66	96.67	NCBI Assembly	PAES00000000	n.a.	n.a.
TOBG_MED-848	55.56	2.62	0	35.6	48	89621	23762	18489	0.89	96.71	NCBI Assembly	PAER00000000	n.a.	n.a.
TOBG_MED-849	51.27	3.68	54.55	33.93	59	57328	17915	15704	0.93	97.17	NCBI Assembly	PAEQ00000000	n.a.	n.a.
TOBG_MED-850	76.9	3.71	100	57.75	55	160695	53213	35198	1.94	91.52	NCBI Assembly	PAEP00000000	n.a.	n.a.
TOBG_MED-851	63.6	2.21	0	29.64	22	117867	81367	44928	0.99	96.8	NCBI Assembly	PAEO00000000	n.a.	n.a.
TOBG_MED-852	63.5	3.36	76.92	31.29	45	89484	36155	26526	1.19	96.93	NCBI Assembly	PAEN00000000	n.a.	TMED278
TOBG_MED-853	78.93	4.8	33.33	46.96	60	171802	62262	39205	2.35	95.69	NCBI Assembly	PAEM00000000	n.a.	TMED103
TOBG_MED-854	67.75	2.16	100	49.23	45	114584	72450	44160	1.99	90.28	figshare	not applicable	n.a.	TMED138
TOBG_MED-855	73.18	3.09	0	43.77	130	47661	18719	16690	2.17	91.7	NCBI Assembly	PAEL00000000	TARA_SOC_MAG_00007	n.a.
TOBG_MED-856	75.97	2.03	60	43.33	53	142093	42261	33890	1.8	95.67	figshare	not applicable	n.a.	TMED60
TOBG_MED-857	72.48	2.67	100	37.86	79	56006	24713	20330	1.61	94.39	figshare	not applicable	n.a.	n.a.
TOBG_MED-858	69.53	4.3	0	49.52	114	77972	17994	16460	1.88	95.94	NCBI Assembly	PAEK00000000	n.a.	n.a.
TOBG_MED-859	53.9	3.77	69.57	33.43	43	48430	20525	18306	0.79	97.41	NCBI Assembly	PAEJ00000000	n.a.	n.a.
TOBG_MED-861	75.78	2.03	33.33	49.9	164	45607	17399	16441	2.7	88.85	figshare	not applicable	n.a.	TMED71
TOBG_MED-862	72.89	2.69	100	29.24	74	83862	18927	17025	1.26	95.9	figshare	not applicable	n.a.	TMED113
TOBG_MED-863	52.49	2.56	25	42.7	83	69073	19085	16200	1.34	95.68	figshare	not applicable	n.a.	n.a.
TOBG_MED-864	55.69	2.01	6.67	37.17	98	87768	19290	17579	1.72	94.11	NCBI Assembly	PAEI00000000	n.a.	n.a.
TOBG_MED-865	56.64	4.78	41.67	33.77	63	83185	29302	22482	1.42	96.44	figshare	not applicable	n.a.	TMED234
TOBG_MED-866	50.86	2.04	0	33.78	93	84416	22537	18402	1.71	95.02	NCBI Assembly	PAEH00000000	n.a.	n.a.
TOBG_MED-867	73.08	3.42	33.33	46.28	107	55445	18420	16605	1.78	94.41	NCBI Assembly	PAEG00000000	n.a.	n.a.
TOBG_MED-868	57.51	3.58	23.81	33.42	60	45638	15484	15219	0.91	97.1	figshare	not applicable	n.a.	TMED222
TOBG_MED-869	56.98	2.15	30.77	52.01	158	51120	13312	12910	2.04	89.62	NCBI Assembly	PAEF00000000	n.a.	TMED182
TOBG_MED-870	74.13	2.4	100	43.62	88	74473	19303	18326	1.61	95.8	NCBI Assembly	PAEE00000000	n.a.	TMED279
TOBG_MED-871	51.22	4.6	87.5	33.94	42	42387	14403	14751	0.62	97.61	NCBI Assembly	PAED00000000	n.a.	n.a.
TOBG_MED-872	64.78	3.61	33.33	27.62	44	59045	23310	19343	0.85	96.44	NCBI Assembly	PAEC00000000	n.a.	n.a.
TOBG_MED-873	51.61	4.7	25	44.29	90	56258	13256	12875	1.16	95.38	NCBI Assembly	PAEB00000000	n.a.	n.a.
TOBG_MED-874	55.33	2.8	100	36.23	50	33363	18097	15637	0.78	96.21	NCBI Assembly	PAEA00000000	n.a.	n.a.
TOBG_MED-875	51.02	2.67	100	47.66	55	207885	30669	23732	1.31	95.46	NCBI Assembly	PADZ00000000	n.a.	n.a.
TOBG_MED-876	52.05	2.35	63.64	54.93	55	79279	26838	23822	1.31	92.53	NCBI Assembly	PADY00000000	n.a.	n.a.
TOBG_MED-877	55.17	3.45	100	32.42	47	40886	19192	15760	0.74	97.3	NCBI Assembly	PADX00000000	n.a.	n.a.
TOBG_MED-878	91.97	7.1	100	33.27	13	471221	382379	112579	1.46	94.61	NCBI Assembly	PADW00000000	n.a.	TMED25
TOBG_MED-879	91.75	8.38	28.57	35.28	34	358688	103630	46000	1.56	95.53	NCBI Assembly	PADV00000000	n.a.	n.a.
TOBG_MED-880	79.4	4	71.43	47.06	53	90392	39804	32656	1.73	92.01	NCBI Assembly	PADU00000000	n.a.	TMED213
TOBG_MED-881	66.3	2.26	0	29.29	75	54990	16458	15714	1.18	96.58	NCBI Assembly	PADT00000000	n.a.	n.a.
TOBG_MED-882	71.29	2.97	100	31.13	31	128636	47807	34211	1.06	95.16	figshare	not applicable	n.a.	TMED70
TOBG_MED-883	56.51	4.58	92.31	38.18	69	40863	15428	14777	1.02	95.41	NCBI Assembly	PADS00000000	n.a.	n.a.
TOBG_MED-884	58.58	2.21	75	29.88	31	60868	30114	24746	0.77	96.51	NCBI Assembly	PADR00000000	n.a.	n.a.
TOBG_MED-899	81.87	4.8	74.07	40.2	67	96270	41337	28925	1.94	95.08	NCBI Assembly	PADQ00000000	n.a.	n.a.
TOBG_MED-921	83.73	8.93	100	49.06	45	202645	61165	45637	2.05	95.82	NCBI Assembly	PADP00000000	n.a.	n.a.
TOBG_MED-928	85.88	8.7	60.53	55.15	37	316472	139447	102595	3.8	89.9	NCBI Assembly	PADO00000000	n.a.	TMED50
TOBG_MED-932	51.24	3.46	100	36.1	51	68958	26319	21778	1.11	96.55	figshare	not applicable	n.a.	TMED236
TOBG_MED-939	53.44	4.42	83.33	32.4	39	58643	25912	21789	0.85	96.93	figshare	not applicable	n.a.	TMED242
TOBG_MED-943	63.79	4.31	0	29.26	93	48816	16146	15206	1.41	95.98	NCBI Assembly	PADN00000000	n.a.	n.a.
TOBG_MED-947	53.54	0.09	100	32.13	58	38240	18501	15967	0.93	96.38	NCBI Assembly	PADM00000000	n.a.	n.a.
TOBG_MED-950	71.49	3.76	41.67	30.91	29	138077	45395	34376	1	96.81	figshare	not applicable	TARA_MED_MAG_00051	TMED257
TOBG_MED-952	54.16	1.94	0	29.74	83	34135	13124	12718	1.06	95.99	NCBI Assembly	PADL00000000	n.a.	n.a.
TOBG_MED-955	87.91	7.79	72.22	31.56	49	144675	40207	30370	1.49	95.58	NCBI Assembly	PADK00000000	n.a.	TMED94
TOBG_MED-957	52.4	1.47	0	26.62	80	34578	16081	13697	1.1	96.08	NCBI Assembly	PADJ00000000	n.a.	n.a.
TOBG_MED-961	56.7	3.23	0	29.41	67	36826	16273	14355	0.96	97.05	NCBI Assembly	PACK00000000	n.a.	n.a.
TOBG_MED-965	88.95	6.45	100	29.7	72	115186	38229	26072	1.88	95.28	NCBI Assembly	PACJ00000000	n.a.	TMED109
TOBG_MED-972	83.52	8.24	0	31.78	69	93730	34221	25320	1.75	95.23	figshare	not applicable	n.a.	TMED217
TOBG_MED-995	70.34	3.39	30.77	31.2	51	62183	28367	23760	1.21	96.28	NCBI Assembly	PACI00000000	n.a.	n.a.
TOBG_MED-999	67.03	1.1	0	29.81	34	121647	33774	32175	1.09	96.43	NCBI Assembly	PACH00000000	n.a.	n.a.
TOBG_NAT-1	83.45	4.15	14.29	46.95	257	188771	31101	24987	6.42	79.27	NCBI Assembly	PACG00000000	n.a.	n.a.
TOBG_NAT-10	96.27	4.59	71.43	62.42	92	256602	88635	57913	5.33	89.42	NCBI Assembly	PACF00000000	TARA_ANE_MAG_00009	n.a.
TOBG_NAT-100	92.35	3.7	60	68.74	63	126600	45598	33596	2.12	94.08	NCBI Assembly	PACE00000000	n.a.	n.a.
TOBG_NAT-101	76.91	1.73	57.14	46.62	103	105098	25939	21964	2.26	90.79	NCBI Assembly	PACD00000000	n.a.	n.a.
TOBG_NAT-102	83.8	3.12	0	37.8	106	67578	21338	19994	2.12	92.36	NCBI Assembly	PACC00000000	TARA_ANE_MAG_00058	n.a.
TOBG_NAT-103	51.18	1.72	100	29.41	53	23039	14457	13018	0.69	95.74	NCBI Assembly	PACB00000000	n.a.	n.a.
TOBG_NAT-104	64.26	0.57	0	41.5	8	604226	395401	262547	2.1	94.22	NCBI Assembly	PACA00000000	n.a.	n.a.
TOBG_NAT-105	62.11	1.14	100	51.12	25	87140	49129	30502	0.76	92.82	NCBI Assembly	PABZ00000000	n.a.	n.a.
TOBG_NAT-106	62.86	0.93	66.67	57.2	139	50314	14573	14995	2.08	92.52	NCBI Assembly	PABY00000000	n.a.	n.a.
TOBG_NAT-107	66.32	1.2	50	52.8	52	76517	32270	24289	1.26	94.44	NCBI Assembly	PABX00000000	n.a.	n.a.
TOBG_NAT-108	84.05	4.7	66.67	65.9	122	83619	22536	20040	2.44	94.18	NCBI Assembly	PABW00000000	n.a.	n.a.
TOBG_NAT-109	85.36	2.9	7.69	48.74	107	89471	25595	21358	2.29	92.85	figshare	not applicable	TARA_ANE_MAG_00004	n.a.
TOBG_NAT-11	78.93	0.93	0	41.54	58	145174	35482	32979	1.91	96.3	NCBI Assembly	PABV00000000	n.a.	n.a.
TOBG_NAT-110	60.17	0.38	0	45.2	125	49374	15125	15217	1.9	92.59	NCBI Assembly	PABU00000000	n.a.	n.a.
TOBG_NAT-111	88.45	0.49	0	41.4	53	567454	153457	84270	4.47	91.38	NCBI Assembly	PABT00000000	n.a.	n.a.
TOBG_NAT-112	53.92	0.1	0	42.32	101	65577	14618	15036	1.52	94.16	figshare	not applicable	TARA_ANE_MAG_00062	n.a.
TOBG_NAT-113	84.47	4.84	82.35	55.61	137	108993	26127	21801	2.99	91.59	NCBI Assembly	PABS00000000	n.a.	n.a.
TOBG_NAT-114	51.37	0.4	0	44.31	143	67589	16615	16122	2.31	87.46	NCBI Assembly	PABR00000000	n.a.	n.a.
TOBG_NAT-115	56.74	0.86	0	44.48	52	101393	32479	23371	1.22	94.43	figshare	not applicable	TARA_ANE_MAG_00076	n.a.
TOBG_NAT-116	97.39	3.01	61.54	69.61	56	140354	69950	48791	2.73	93.14	NCBI Assembly	PABQ00000000	n.a.	n.a.
TOBG_NAT-117	92.73	0.91	0	52.95	42	1103708	674874	159558	6.7	89.08	NCBI Assembly	PABP00000000	TARA_PSW_MAG_00107	n.a.
TOBG_NAT-118	87.29	4.95	80	30.59	37	134562	54047	37337	1.38	95.26	NCBI Assembly	PABO00000000	n.a.	n.a.
TOBG_NAT-119	72.77	0	0	41.2	98	64403	19476	18131	1.78	95.19	NCBI Assembly	PABN00000000	n.a.	n.a.
TOBG_NAT-12	86.21	4.08	100	30.41	32	118829	65911	41496	1.33	96.34	NCBI Assembly	PABM00000000	n.a.	n.a.
TOBG_NAT-120	52.53	0	0	47.78	36	82098	32897	24928	0.9	95.72	NCBI Assembly	PABL00000000	n.a.	n.a.
TOBG_NAT-121	98.36	3.33	64.29	64.69	61	567656	157464	85269	5.2	90.8	NCBI Assembly	PABK00000000	TARA_ANW_MAG_00009	n.a.
TOBG_NAT-122	63.3	1.09	0	53.07	208	55324	16381	15480	3.22	91.36	NCBI Assembly	PABJ00000000	n.a.	n.a.
TOBG_NAT-123	96.97	7.58	0	53.96	188	255659	69233	42840	8.05	90.25	NCBI Assembly	PABI00000000	n.a.	n.a.
TOBG_NAT-124	99.09	6.55	0	41.37	74	296139	144146	79528	5.89	90.23	NCBI Assembly	PABH00000000	n.a.	n.a.
TOBG_NAT-125	77.45	1.94	14.29	64.87	139	87372	24815	20848	2.9	88.7	NCBI Assembly	PABG00000000	n.a.	n.a.
TOBG_NAT-126	58.82	1.34	0	69.92	162	51869	20259	17640	2.86	92.44	NCBI Assembly	PABF00000000	n.a.	n.a.
TOBG_NAT-127	91.89	2.78	6.67	57.68	165	100062	24098	21592	3.56	90.51	NCBI Assembly	PABE00000000	n.a.	n.a.
TOBG_NAT-128	54.12	0	0	56.03	267	70908	16520	16091	4.3	85.87	NCBI Assembly	PABD00000000	n.a.	n.a.
TOBG_NAT-129	90.58	2.48	0	64.25	82	230546	66850	47273	3.88	90.1	figshare	not applicable	TARA_PSE_MAG_00022	n.a.
TOBG_NAT-13	82.48	1.28	0	44.26	65	81197	30182	24115	1.57	95.96	NCBI Assembly	PABC00000000	n.a.	n.a.
TOBG_NAT-130	97.7	5.17	0	64.36	81	464408	186300	91553	7.42	85.18	NCBI Assembly	PABB00000000	n.a.	n.a.
TOBG_NAT-131	95.16	4.44	0	73.91	238	223756	54855	38882	9.25	87.37	NCBI Assembly	PABA00000000	n.a.	n.a.
TOBG_NAT-132	70.92	0	0	57.35	194	39149	18273	16311	3.16	93.35	NCBI Assembly	PAAZ00000000	n.a.	n.a.
TOBG_NAT-133	91.09	2.56	0	51.85	102	180227	71913	47374	4.83	87.33	NCBI Assembly	PAAY00000000	n.a.	n.a.
TOBG_NAT-134	100	0.56	0	31.9	36	509133	198761	117530	4.23	92.43	NCBI Assembly	PAAX00000000	TARA_PON_MAG_00027	n.a.
TOBG_NAT-135	67.33	0.49	0	33.74	78	96995	25373	20388	1.59	95.99	NCBI Assembly	PAAW00000000	n.a.	n.a.
TOBG_NAT-136	85.04	1.25	33.33	28.59	71	85929	24574	20443	1.45	96.73	figshare	not applicable	TARA_ANE_MAG_00040	n.a.
TOBG_NAT-137	90.43	1.49	0	38.81	61	171871	34057	31253	1.91	93.84	NCBI Assembly	PAAV00000000	TARA_ANE_MAG_00056	n.a.
TOBG_NAT-138	89.74	0.97	0	56.88	86	129392	40457	27912	2.4	92.43	NCBI Assembly	PAAU00000000	n.a.	n.a.
TOBG_NAT-139	83.2	0.8	100	47.5	32	155824	66796	44580	1.43	95.69	figshare	not applicable	TARA_ANE_MAG_00063	n.a.
TOBG_NAT-14	89.32	2.3	14.29	46.52	192	151277	37971	28250	5.42	92.87	NCBI Assembly	PAAT00000000	n.a.	n.a.
TOBG_NAT-140	69.88	1.6	20	52.08	96	99216	42633	29602	2.84	87.69	NCBI Assembly	PAAS00000000	TARA_MED_MAG_00068	n.a.
TOBG_NAT-141	87.83	1.45	0	41.69	31	239688	81846	60854	1.89	93.94	NCBI Assembly	PAAR00000000	TARA_ANE_MAG_00008	n.a.
TOBG_NAT-142	70.01	1.85	80	55.01	162	76354	17219	16915	2.74	92.72	NCBI Assembly	PAAQ00000000	n.a.	n.a.
TOBG_NAT-143	86.89	4.27	40	42.99	31	238511	94767	67249	2.08	94.6	NCBI Assembly	PAAP00000000	n.a.	n.a.
TOBG_NAT-144	60.34	0	0	57.26	91	79685	22576	19480	1.77	91.35	NCBI Assembly	PAAO00000000	n.a.	n.a.
TOBG_NAT-145	95.95	1.01	0	42.75	37	225050	62880	49254	1.82	93.7	NCBI Assembly	PAAN00000000	TARA_ANE_MAG_00003	n.a.
TOBG_NAT-146	82.62	3.91	60	35.86	30	208955	124845	48435	1.45	95.21	NCBI Assembly	PAAM00000000	n.a.	n.a.
TOBG_NAT-147	57.01	2	100	47.35	74	51438	18214	17288	1.28	95.8	NCBI Assembly	PAAL00000000	n.a.	n.a.
TOBG_NAT-148	54.48	1.72	0	45.08	43	106933	21106	20558	0.88	95.32	NCBI Assembly	PAAK00000000	n.a.	n.a.
TOBG_NAT-149	98.86	6.25	87.5	57.84	32	400113	148701	99126	3.17	93.66	NCBI Assembly	PAAJ00000000	TARA_ANW_MAG_00014	n.a.
TOBG_NAT-15	95.25	3.05	41.67	36.37	73	233347	128417	66501	4.85	88.51	NCBI Assembly	PAAI00000000	n.a.	n.a.
TOBG_NAT-150	63.64	1.6	100	39.83	79	74256	23062	20182	1.59	95.64	NCBI Assembly	PADI00000000	n.a.	n.a.
TOBG_NAT-151	56.47	1.69	100	58.39	91	65410	21157	19142	1.74	93.99	NCBI Assembly	PADH00000000	n.a.	n.a.
TOBG_NAT-152	63.81	0	0	40.17	7	1654422	1654422	407920	2.86	91.77	NCBI Assembly	PADG00000000	n.a.	n.a.
TOBG_NAT-153	62.08	1.08	75	36.9	79	68637	23305	19261	1.52	94.08	figshare	not applicable	n.a.	n.a.
TOBG_NAT-154	82.4	4.8	50	38.56	76	120092	35117	26037	1.98	95.36	NCBI Assembly	PADF00000000	n.a.	n.a.
TOBG_NAT-155	76.66	1.18	0	60.01	302	105946	27490	23868	7.21	88.32	NCBI Assembly	PADE00000000	n.a.	n.a.
TOBG_NAT-156	50.87	1.48	80	32.09	42	63392	26436	22480	0.94	96.85	NCBI Assembly	PADD00000000	n.a.	n.a.
TOBG_NAT-157	98.33	1.64	33.33	43.4	13	811841	481247	193607	2.52	92.35	NCBI Assembly	PADC00000000	n.a.	n.a.
TOBG_NAT-158	99.94	0.43	0	48.66	12	911891	714405	199989	2.4	89.98	NCBI Assembly	PADB00000000	TARA_ANW_MAG_00003	n.a.
TOBG_NAT-159	50.86	1.72	100	44.16	17	114145	83163	46436	0.79	95.34	NCBI Assembly	PADA00000000	n.a.	n.a.
TOBG_NAT-16	97.61	1.67	28.57	61.57	56	459616	93345	62836	3.52	91.42	NCBI Assembly	PACZ00000000	n.a.	n.a.
TOBG_NAT-160	63.02	0.77	0	29.97	57	76818	22450	20196	1.15	96.23	NCBI Assembly	PACY00000000	n.a.	n.a.
TOBG_NAT-161	97.3	1.47	100	28.43	30	199665	84104	62194	1.87	96.04	NCBI Assembly	PACX00000000	n.a.	n.a.
TOBG_NAT-162	65.95	0.91	40	30.24	47	71271	30636	24192	1.14	96.44	NCBI Assembly	PACW00000000	n.a.	n.a.
TOBG_NAT-163	86.86	2.57	25	28.65	82	106253	26336	20792	1.71	96.48	NCBI Assembly	PACV00000000	n.a.	n.a.
TOBG_NAT-164	60.45	0.99	0	35.03	54	65889	16248	16947	0.92	94.91	NCBI Assembly	PACU00000000	n.a.	n.a.
TOBG_NAT-165	97.85	4.84	58.33	43.28	46	312199	103452	54560	2.51	94.55	NCBI Assembly	PACT00000000	n.a.	n.a.
TOBG_NAT-166	98.28	7.03	0	30.39	41	248550	100555	55500	2.28	95.84	NCBI Assembly	PACS00000000	TARA_ANW_MAG_00023	n.a.
TOBG_NAT-167	98.39	8.58	82.61	67.53	67	550937	154349	87449	5.86	88.43	NCBI Assembly	PACR00000000	TARA_PSE_MAG_00024	n.a.
TOBG_NAT-168	79.13	0.97	0	33.59	47	59431	25131	20884	0.98	94.5	figshare	not applicable	n.a.	n.a.
TOBG_NAT-169	96.95	5.74	68	66.49	73	262659	113649	73352	5.35	91.06	NCBI Assembly	PACQ00000000	n.a.	n.a.
TOBG_NAT-17	96.55	8.62	10.53	66.83	68	249775	98026	52325	3.56	91.57	NCBI Assembly	PACP00000000	TARA_PSW_MAG_00029	n.a.
TOBG_NAT-170	99.57	5	93.33	62.41	14	929922	451133	275493	3.86	90.14	NCBI Assembly	PACO00000000	TARA_ANW_MAG_00001	n.a.
TOBG_NAT-171	71.51	1.28	0	42.23	41	108712	55739	36536	1.5	95.39	NCBI Assembly	PACN00000000	n.a.	n.a.
TOBG_NAT-172	86.77	3.08	75	36.02	56	90596	30679	21832	1.22	95.83	NCBI Assembly	PACM00000000	n.a.	n.a.
TOBG_NAT-173	96.77	1.75	50	67.04	100	356497	80610	56210	5.62	86.39	NCBI Assembly	PACL00000000	n.a.	n.a.
TOBG_NAT-174	65.83	0	0	44.88	116	101880	36150	28967	3.36	88.27	NCBI Assembly	PAHK00000000	n.a.	n.a.
TOBG_NAT-175	95.47	8.46	21.05	29.9	66	79778	38997	27613	1.82	95.84	NCBI Assembly	PAHL00000000	n.a.	n.a.
TOBG_NAT-176	91.76	0	0	52.98	34	567579	190701	118665	4.03	88.83	figshare	not applicable	n.a.	n.a.
TOBG_NAT-177	62.65	0.85	0	44.45	7	326565	211849	128548	0.9	89.48	figshare	not applicable	TARA_ANW_MAG_00028	n.a.
TOBG_NAT-178	91.96	1.79	0	45.25	81	104550	47544	34800	2.82	92.19	NCBI Assembly	PAHM00000000	n.a.	n.a.
TOBG_NAT-179	97.04	0.54	0	29.11	16	567118	358698	105737	1.69	96.31	NCBI Assembly	PAHN00000000	TARA_ANW_MAG_00029	n.a.
TOBG_NAT-18	90.81	1.14	50	57.74	53	129071	47270	37270	1.98	94.94	NCBI Assembly	PAHO00000000	n.a.	n.a.
TOBG_NAT-180	67.24	0	0	31.74	20	256833	83956	60538	1.21	96.44	NCBI Assembly	PAHP00000000	n.a.	n.a.
TOBG_NAT-181	87.01	2.04	71.43	38.82	114	78934	33078	26102	2.98	94.26	NCBI Assembly	PAHQ00000000	n.a.	n.a.
TOBG_NAT-182	78.31	0	0	27.99	54	87059	30018	24726	1.34	96.96	NCBI Assembly	PAHR00000000	TARA_ANE_MAG_00020	n.a.
TOBG_NAT-183	62.67	0.86	100	40.38	58	111459	29801	24955	1.45	92.5	NCBI Assembly	PAHS00000000	n.a.	n.a.
TOBG_NAT-184	58.1	1.1	100	32.11	52	38014	16602	16131	0.84	97.12	figshare	not applicable	TARA_ANE_MAG_00053	n.a.
TOBG_NAT-185	92.23	4.19	7.14	37.69	79	200271	40694	28356	2.24	91.71	NCBI Assembly	PAHT00000000	TARA_ANE_MAG_00066	n.a.
TOBG_NAT-186	50.79	1.87	66.67	42.5	74	154603	23068	20451	1.51	95.69	NCBI Assembly	PAHU00000000	n.a.	n.a.
TOBG_NAT-187	90.32	2.69	33.33	30.25	62	147084	56737	39516	2.45	95.17	NCBI Assembly	PAHV00000000	n.a.	n.a.
TOBG_NAT-188	95.3	3.85	20	55.01	39	337772	113926	65130	2.54	94.53	NCBI Assembly	PAHW00000000	n.a.	n.a.
TOBG_NAT-189	55.66	1.08	0	29.4	78	46762	15237	14764	1.15	95.22	NCBI Assembly	PAHX00000000	n.a.	n.a.
TOBG_NAT-19	95.16	1.08	0	66.94	64	226362	77499	60207	3.85	94.78	NCBI Assembly	PAHY00000000	n.a.	n.a.
TOBG_NAT-190	83.69	1.98	100	30.56	28	138778	76479	45641	1.28	95.12	NCBI Assembly	PAHZ00000000	n.a.	n.a.
TOBG_NAT-191	59.48	0	0	55.04	30	131650	76121	49622	1.49	93.43	figshare	not applicable	n.a.	n.a.
TOBG_NAT-192	65.1	1.64	75	30.06	30	95203	55239	40176	1.21	96.76	NCBI Assembly	NZUF00000000	n.a.	n.a.
TOBG_NAT-193	52.02	1.1	100	29.62	35	69094	26012	21066	0.74	96.69	NCBI Assembly	PAIA00000000	n.a.	n.a.
TOBG_NAT-194	50.91	1.83	57.14	55.96	45	58552	23806	20824	0.94	93.71	NCBI Assembly	PAIB00000000	n.a.	n.a.
TOBG_NAT-195	51.65	1.1	100	29.76	59	30724	13211	13092	0.77	96.34	NCBI Assembly	PAIC00000000	n.a.	n.a.
TOBG_NAT-196	62.57	3.3	0	61.88	57	106612	45733	33737	1.92	92.42	NCBI Assembly	PAID00000000	n.a.	n.a.
TOBG_NAT-197	87.93	8.46	0	32.98	58	147994	51100	34248	1.99	92.84	NCBI Assembly	PAIE00000000	n.a.	n.a.
TOBG_NAT-198	86.81	9.89	66.67	29.12	65	153954	31643	25611	1.66	97.08	NCBI Assembly	PAIF00000000	n.a.	n.a.
TOBG_NAT-199	54.79	2.42	66.67	39.86	62	66710	21496	19622	1.22	92.82	NCBI Assembly	PAIG00000000	n.a.	n.a.
TOBG_NAT-2	96.17	6.45	85.71	55.43	67	386464	116595	55365	3.71	91.82	NCBI Assembly	PAIH00000000	n.a.	n.a.
TOBG_NAT-20	98.26	6.56	0	63.81	50	367220	147220	97683	4.88	90.53	NCBI Assembly	PAII00000000	n.a.	n.a.
TOBG_NAT-200	85.95	5.88	75	29.91	53	73927	25241	21144	1.12	96.61	NCBI Assembly	PAIJ00000000	n.a.	n.a.
TOBG_NAT-201	80.64	6.46	100	67.14	26	386238	206028	109535	2.85	92.09	figshare	not applicable	n.a.	n.a.
TOBG_NAT-202	51.23	2.53	35	60.25	156	63743	17305	16641	2.6	91.7	NCBI Assembly	PAIK00000000	n.a.	n.a.
TOBG_NAT-203	88.46	8.79	55.56	32.46	76	133314	34981	26169	1.99	96.46	NCBI Assembly	PAAF00000000	n.a.	n.a.
TOBG_NAT-204	53.36	3.2	16.67	36.01	50	43153	15323	15549	0.78	96.28	NCBI Assembly	PAIL00000000	n.a.	n.a.
TOBG_NAT-205	94.71	6.45	78.57	32.94	47	164035	52473	37201	1.75	95.98	NCBI Assembly	PAIM00000000	n.a.	n.a.
TOBG_NAT-206	82.18	7.66	0	43.85	120	84489	21176	18621	2.23	92.28	figshare	not applicable	n.a.	n.a.
TOBG_NAT-207	66.75	3.42	80	45.52	48	87025	34153	24062	1.15	94.41	NCBI Assembly	PAIN00000000	n.a.	n.a.
TOBG_NAT-208	54.88	2.17	14.29	31.77	44	70454	22798	19422	0.85	97.11	figshare	not applicable	n.a.	n.a.
TOBG_NAT-209	78.22	2.94	81.25	59.88	35	408275	111582	69983	2.45	91.6	NCBI Assembly	PAIO00000000	n.a.	n.a.
TOBG_NAT-21	97.1	1.99	8.7	59.08	85	481935	92420	52913	4.5	90.42	NCBI Assembly	PAIP00000000	TARA_IOS_MAG_00003	n.a.
TOBG_NAT-210	94.68	6.62	79.31	40.66	20	1125179	342122	218625	4.37	91.25	NCBI Assembly	PAIQ00000000	n.a.	n.a.
TOBG_NAT-211	66.97	3.3	66.67	37.17	75	43865	17523	15815	1.19	96.2	NCBI Assembly	PAIR00000000	n.a.	n.a.
TOBG_NAT-212	79.62	4.35	52.17	62.14	164	96997	24385	21589	3.54	90.07	NCBI Assembly	PAIS00000000	n.a.	n.a.
TOBG_NAT-213	53.4	3.88	0	30.73	45	50663	17559	16041	0.72	94.98	figshare	not applicable	n.a.	n.a.
TOBG_NAT-214	66.09	2.56	0	54.66	85	65731	31591	23394	1.99	92.74	figshare	not applicable	n.a.	n.a.
TOBG_NAT-215	58.62	3.45	100	45.7	63	80291	27699	22805	1.44	91.05	NCBI Assembly	PAIT00000000	n.a.	n.a.
TOBG_NAT-216	68.92	2.84	86.67	63.58	125	76783	25807	22708	2.84	91.3	NCBI Assembly	PAIU00000000	n.a.	n.a.
TOBG_NAT-217	93.41	8.79	36.36	31.53	51	151529	37395	31872	1.63	96.81	NCBI Assembly	PAIV00000000	n.a.	n.a.
TOBG_NAT-218	71.29	3.47	75	55.39	150	49207	18243	16428	2.46	86.4	NCBI Assembly	PAIW00000000	n.a.	n.a.
TOBG_NAT-219	50.48	2.2	0	40.18	63	33273	12476	12892	0.81	95.19	NCBI Assembly	PAIX00000000	n.a.	n.a.
TOBG_NAT-22	83.11	3.51	25	51.77	268	92620	28581	23940	6.42	88.94	NCBI Assembly	PAIY00000000	TARA_PSW_MAG_00127	n.a.
TOBG_NAT-220	85.31	9.39	9.09	33.57	70	107074	33544	23850	1.67	96.55	NCBI Assembly	PAIZ00000000	n.a.	n.a.
TOBG_NAT-221	76.87	3.42	0	39.82	87	79917	24752	21068	1.83	88.08	NCBI Assembly	PAJA00000000	n.a.	n.a.
TOBG_NAT-222	71.66	3.7	0	33.83	25	221779	76603	47588	1.19	94.38	NCBI Assembly	PAJB00000000	n.a.	n.a.
TOBG_NAT-223	67.86	2.6	0	48.09	157	59784	21917	18745	2.94	92.04	NCBI Assembly	PAJC00000000	n.a.	n.a.
TOBG_NAT-224	92.12	6.23	27.5	28.3	43	275962	71914	38187	1.64	96.75	NCBI Assembly	PAJD00000000	n.a.	n.a.
TOBG_NAT-225	89.51	5.91	91.18	43.94	121	103699	35699	27316	3.31	89.88	NCBI Assembly	PAJE00000000	TARA_ANE_MAG_00022	n.a.
TOBG_NAT-226	56.91	2.28	11.11	43.62	83	69969	20532	18716	1.55	93.1	NCBI Assembly	PAJF00000000	n.a.	n.a.
TOBG_NAT-227	55.6	2.15	20	30.01	57	45534	22449	18206	1.04	96.76	figshare	not applicable	TARA_ANW_MAG_00044	n.a.
TOBG_NAT-228	51.16	2.97	25	32.1	26	70925	25223	24270	0.63	95.61	NCBI Assembly	PAJG00000000	n.a.	n.a.
TOBG_NAT-229	68.93	3.66	0	32.65	39	92174	17609	19131	0.75	94.11	NCBI Assembly	PAAH00000000	n.a.	n.a.
TOBG_NAT-23	100	7.26	6.67	52.73	60	810364	230483	116920	7.02	92.71	NCBI Assembly	PAAG00000000	n.a.	n.a.
TOBG_NAT-230	57.07	2.43	0	37.48	95	57935	17035	16708	1.59	94	NCBI Assembly	PAAE00000000	n.a.	n.a.
TOBG_NAT-231	78.11	2.92	18.18	37.8	65	74631	26827	22886	1.49	94.89	NCBI Assembly	PAAD00000000	n.a.	n.a.
TOBG_NAT-232	70.65	2.87	46.67	34.71	26	156565	76073	48414	1.26	94.46	NCBI Assembly	PAAC00000000	TARA_ANE_MAG_00048	n.a.
TOBG_NAT-233	57.71	3.21	23.08	34.64	74	55924	20464	18548	1.37	95.69	NCBI Assembly	PAAA00000000	n.a.	n.a.
TOBG_NAT-234	65.69	4	50	58.82	53	93309	37343	25720	1.36	95.03	NCBI Assembly	NZZZ00000000	n.a.	n.a.
TOBG_NAT-235	68.39	3.4	66.67	64.5	100	92743	25000	21909	2.19	91.55	NCBI Assembly	NZZY00000000	n.a.	n.a.
TOBG_NAT-236	91.9	8.7	7.69	36.05	21	423982	247756	105060	2.21	93.56	figshare	not applicable	TARA_ANE_MAG_00010	n.a.
TOBG_NAT-237	85.65	8.45	5.88	43.99	71	93261	40044	26569	1.89	94.15	NCBI Assembly	NZZX00000000	n.a.	n.a.
TOBG_NAT-238	82.87	7.6	66.67	34.73	70	85771	33444	26965	1.89	95.61	NCBI Assembly	NZZW00000000	n.a.	n.a.
TOBG_NAT-239	78.3	2.14	0	68.13	226	93712	22123	19279	4.36	91.44	NCBI Assembly	NZZV00000000	n.a.	n.a.
TOBG_NAT-24	72.33	0.52	0	61.11	141	65462	22096	18980	2.68	91.61	NCBI Assembly	NZZU00000000	n.a.	n.a.
TOBG_NAT-240	50.63	2.04	75	37.94	98	51661	17159	15777	1.55	94.74	NCBI Assembly	NZZT00000000	n.a.	n.a.
TOBG_NAT-241	84.41	7.69	0	37.56	85	79407	32328	24059	2.05	89.53	NCBI Assembly	NZZS00000000	n.a.	n.a.
TOBG_NAT-242	74.32	2.03	33.33	41.19	128	97533	23643	21578	2.76	94.47	NCBI Assembly	NZZR00000000	n.a.	n.a.
TOBG_NAT-243	53.35	2.47	71.43	51.62	104	36507	14057	14006	1.46	95.41	NCBI Assembly	NZZQ00000000	n.a.	n.a.
TOBG_NAT-244	55.49	3.45	0	34.97	69	96799	25016	22034	1.52	96.26	figshare	not applicable	n.a.	n.a.
TOBG_NAT-245	72.81	2.06	8.7	31.34	47	101032	29393	25375	1.19	97.04	NCBI Assembly	NZZP00000000	n.a.	n.a.
TOBG_NAT-246	51.71	4.08	12.24	35.51	84	200778	34232	25606	2.15	93.91	NCBI Assembly	NZZO00000000	n.a.	n.a.
TOBG_NAT-247	61.84	2.91	0	41.66	93	68936	16611	15774	1.47	90.43	NCBI Assembly	NZZN00000000	n.a.	n.a.
TOBG_NAT-248	85.66	6.25	67.39	33.12	48	128638	50973	36824	1.77	94.66	NCBI Assembly	NZZM00000000	n.a.	n.a.
TOBG_NAT-249	72.12	2.04	44.44	52.33	103	52400	15232	15605	1.61	89.91	NCBI Assembly	NZZL00000000	n.a.	n.a.
TOBG_NAT-25	55.66	1.61	33.33	33.34	108	38233	15699	14863	1.61	94.12	NCBI Assembly	NZZK00000000	n.a.	n.a.
TOBG_NAT-250	52.99	2.28	0	66.04	107	32336	14276	13926	1.49	92.36	NCBI Assembly	NZZJ00000000	n.a.	n.a.
TOBG_NAT-251	51.03	2.2	66.67	31.13	25	56453	34661	21024	0.53	97.29	NCBI Assembly	NZZI00000000	n.a.	n.a.
TOBG_NAT-252	77.43	3.68	28.57	31.15	79	49994	21147	18266	1.44	95.21	NCBI Assembly	NZZH00000000	n.a.	n.a.
TOBG_NAT-253	87.72	7.12	3.7	70.81	199	99057	26474	21693	4.32	91.76	NCBI Assembly	NZZG00000000	n.a.	n.a.
TOBG_NAT-254	67.55	2.21	66.67	28.7	65	51150	21564	18267	1.19	96.93	NCBI Assembly	NZZF00000000	n.a.	n.a.
TOBG_NAT-255	90.6	7.45	92.31	42.61	78	109333	28641	25155	1.96	95.52	NCBI Assembly	NZZE00000000	n.a.	n.a.
TOBG_NAT-256	51.48	2.4	100	44.06	86	46857	13757	14375	1.24	96.09	NCBI Assembly	NZZD00000000	n.a.	n.a.
TOBG_NAT-257	60.1	4.44	0	55.48	273	70785	17751	16452	4.49	89.21	figshare	not applicable	TARA_ANW_MAG_00022	n.a.
TOBG_NAT-258	88.51	8.33	3.7	40.99	178	86093	22029	19484	3.47	94.93	NCBI Assembly	NZZC00000000	n.a.	n.a.
TOBG_NAT-259	79.18	2.04	70	42.6	82	110518	24999	21435	1.76	93.03	NCBI Assembly	NZZB00000000	n.a.	n.a.
TOBG_NAT-26	72.51	0	0	52.53	185	52104	18151	17375	3.21	88.85	NCBI Assembly	NZZA00000000	n.a.	n.a.
TOBG_NAT-260	64.69	3.2	100	50.68	53	108654	28862	21180	1.12	95.47	NCBI Assembly	NZYZ00000000	n.a.	n.a.
TOBG_NAT-261	63.79	3.98	0	36.95	48	81526	26544	21556	1.03	95.39	NCBI Assembly	NZYY00000000	n.a.	n.a.
TOBG_NAT-262	53.5	2.44	50	37.8	60	56161	16540	16389	0.98	96.3	NCBI Assembly	NZYX00000000	n.a.	n.a.
TOBG_NAT-263	58.08	2.13	20	30.66	39	132840	42472	31486	1.23	96.79	NCBI Assembly	NZYW00000000	n.a.	n.a.
TOBG_NAT-264	63.79	4.47	21.43	53.41	78	57810	21415	17564	1.37	92.48	NCBI Assembly	NZYV00000000	TARA_ANE_MAG_00032	n.a.
TOBG_NAT-265	52.39	3.07	78.26	29.61	67	40160	15503	14708	0.99	97.1	NCBI Assembly	NZYU00000000	n.a.	n.a.
TOBG_NAT-266	53.77	4.53	42.86	43.04	106	31087	13855	13347	1.41	96.13	NCBI Assembly	NZYT00000000	n.a.	n.a.
TOBG_NAT-267	53.86	3.85	0	31.92	87	55599	14834	14300	1.24	96.2	NCBI Assembly	NZYS00000000	n.a.	n.a.
TOBG_NAT-268	61.31	2.2	66.67	30.41	60	42810	13534	13660	0.82	96.16	NCBI Assembly	NZYR00000000	n.a.	n.a.
TOBG_NAT-269	71.2	3.83	37.5	30.66	72	60150	23024	19940	1.44	97.08	NCBI Assembly	NZYQ00000000	TARA_ANE_MAG_00070	n.a.
TOBG_NAT-27	64.1	1.8	50	34.77	35	110823	26773	22611	0.79	96.98	figshare	not applicable	n.a.	TMED189
TOBG_NAT-270	66.65	3.28	42.86	31.4	67	78799	23431	19955	1.34	97.14	NCBI Assembly	NZYP00000000	n.a.	n.a.
TOBG_NAT-271	77.72	4.23	100	30.9	31	165998	64687	35442	1.1	96.81	NCBI Assembly	NZYO00000000	n.a.	n.a.
TOBG_NAT-272	83.82	9.01	13.33	30.33	50	61226	26600	23510	1.18	96.91	NCBI Assembly	NZYN00000000	n.a.	n.a.
TOBG_NAT-273	54.56	3.51	50	31.84	56	128943	16110	17496	0.98	96.4	NCBI Assembly	NZYM00000000	n.a.	n.a.
TOBG_NAT-274	61.04	2.2	50	38.18	68	109834	27626	23502	1.6	96.29	NCBI Assembly	NZYL00000000	n.a.	n.a.
TOBG_NAT-275	58.8	2.4	100	37.94	52	70831	20392	20706	1.08	95.82	NCBI Assembly	NZYK00000000	n.a.	n.a.
TOBG_NAT-276	91.78	8.43	28.57	64.39	130	151519	33670	27230	3.54	89.74	NCBI Assembly	NZYJ00000000	TARA_ANW_MAG_00036	n.a.
TOBG_NAT-277	58.33	2.9	86.67	36.99	50	77208	32211	26328	1.32	96.74	NCBI Assembly	NZYI00000000	n.a.	n.a.
TOBG_NAT-278	70.44	2.64	20	37.06	90	70564	22509	19760	1.78	91.56	NCBI Assembly	NZYH00000000	n.a.	n.a.
TOBG_NAT-279	53.57	3.12	50	43.84	54	91772	27165	24789	1.34	95.97	NCBI Assembly	NZYG00000000	n.a.	n.a.
TOBG_NAT-28	99.13	0.43	0	55.21	43	2086245	2086245	92393	3.97	91.41	NCBI Assembly	NZYF00000000	n.a.	TMED2
TOBG_NAT-280	76.6	4.4	0	54.46	82	70559	31313	22957	1.88	93.58	NCBI Assembly	NZYE00000000	n.a.	n.a.
TOBG_NAT-281	69.47	4	40	48.81	75	80892	25659	21762	1.63	95.95	NCBI Assembly	NZYD00000000	n.a.	n.a.
TOBG_NAT-282	80.96	5.84	70.59	39.86	155	105230	20654	19417	3.01	92.24	NCBI Assembly	NZYC00000000	n.a.	n.a.
TOBG_NAT-283	55.68	4.17	90	30.2	32	104859	25424	24183	0.77	95.97	NCBI Assembly	NZYB00000000	n.a.	n.a.
TOBG_NAT-284	93.59	7.26	0	50.74	31	293761	125665	80646	2.5	93.95	NCBI Assembly	NZYA00000000	n.a.	TMED224
TOBG_NAT-288	76.53	0	0	45.65	43	139844	51214	38912	1.67	95.93	NCBI Assembly	NZXZ00000000	n.a.	n.a.
TOBG_NAT-29	52.81	1.98	0	42.45	75	39297	13981	14262	1.07	93.33	NCBI Assembly	NZXY00000000	n.a.	n.a.
TOBG_NAT-290	97.27	0.61	0	57.06	14	2698294	1017722	483450	6.77	91.75	NCBI Assembly	NZXX00000000	n.a.	n.a.
TOBG_NAT-291	96.12	1.65	12.5	60.31	68	316157	122625	63623	4.33	90.67	NCBI Assembly	NZXW00000000	n.a.	n.a.
TOBG_NAT-292	60.68	2.56	100	45.76	53	48152	26029	21397	1.13	94.44	NCBI Assembly	NZXV00000000	n.a.	n.a.
TOBG_NAT-3	97.57	6.26	4.17	63.26	120	260965	69816	47472	5.7	90.29	NCBI Assembly	NZXU00000000	n.a.	n.a.
TOBG_NAT-30	97.41	1.08	0	63.92	88	326312	76478	56212	4.95	87.51	NCBI Assembly	NZXT00000000	n.a.	n.a.
TOBG_NAT-302	60.35	3.73	100	35.93	64	111144	27517	22064	1.41	95.49	NCBI Assembly	NZXS00000000	n.a.	n.a.
TOBG_NAT-31	69.02	0.16	0	51.63	113	115392	16357	15795	1.78	93.4	NCBI Assembly	NZXR00000000	n.a.	n.a.
TOBG_NAT-32	96.62	8.11	26.32	52.55	105	225938	81317	45554	4.78	91.15	figshare	not applicable	n.a.	n.a.
TOBG_NAT-33	97.6	0.43	55.56	70.87	71	456168	170517	73264	5.2	85.55	NCBI Assembly	NZXQ00000000	n.a.	n.a.
TOBG_NAT-333	50.9	3.01	0	34.58	43	37322	19396	16892	0.73	96.04	NCBI Assembly	NZXP00000000	n.a.	n.a.
TOBG_NAT-34	70.18	0.83	71.43	37.13	41	170520	43029	35876	1.47	95.63	figshare	not applicable	TARA_ANE_MAG_00034	n.a.
TOBG_NAT-35	55.82	1.6	75	50.45	54	54103	23072	19495	1.05	95.9	NCBI Assembly	NZXO00000000	n.a.	n.a.
TOBG_NAT-353	66.52	4.17	33.33	35.57	70	38895	16495	16199	1.13	95.3	NCBI Assembly	NZXN00000000	n.a.	n.a.
TOBG_NAT-36	58.45	1.26	33.33	47.45	83	57585	17194	16790	1.39	96.12	NCBI Assembly	NZXM00000000	n.a.	n.a.
TOBG_NAT-37	65.01	0.8	100	39.8	83	54748	22987	19254	1.6	95.48	NCBI Assembly	NZXL00000000	n.a.	n.a.
TOBG_NAT-375	50.24	1.91	0	29.32	63	52190	19721	17733	1.12	96.64	NCBI Assembly	NZXK00000000	n.a.	n.a.
TOBG_NAT-38	61.54	1.1	0	32.49	92	57470	18268	17014	1.57	96.41	NCBI Assembly	NZXJ00000000	n.a.	n.a.
TOBG_NAT-39	81.62	4.38	34.48	41.67	148	60424	20291	18533	2.74	91.82	NCBI Assembly	NZXI00000000	n.a.	n.a.
TOBG_NAT-392	60.22	1.08	100	31.95	58	67558	23771	21179	1.23	94.68	NCBI Assembly	NZXH00000000	n.a.	n.a.
TOBG_NAT-4	98.15	2.78	20	57.41	69	340022	96350	70946	4.9	90.9	NCBI Assembly	NZXG00000000	TARA_ANW_MAG_00019	n.a.
TOBG_NAT-40	91.98	3.94	95	58.87	73	130990	39340	30319	2.21	90.14	NCBI Assembly	NZXF00000000	n.a.	n.a.
TOBG_NAT-41	96.69	9.56	22.73	31.16	77	98534	44468	30290	2.33	95.73	NCBI Assembly	NZXE00000000	TARA_ANE_MAG_00026	n.a.
TOBG_NAT-417	88.45	3.96	100	31.35	22	187180	99430	61040	1.34	95.7	NCBI Assembly	NZXD00000000	n.a.	n.a.
TOBG_NAT-42	55.34	1.94	100	31.26	48	22685	13315	12780	0.61	92.82	figshare	not applicable	n.a.	n.a.
TOBG_NAT-422	89.01	2.2	0	32.8	57	107756	40042	31986	1.82	96.21	NCBI Assembly	NZXC00000000	n.a.	n.a.
TOBG_NAT-43	78.83	1.69	50	44.16	104	75850	24026	19944	2.07	90.6	NCBI Assembly	NZXB00000000	n.a.	n.a.
TOBG_NAT-430	76.47	4.67	22.22	29.79	30	116383	41412	31276	0.94	96.92	NCBI Assembly	NZXA00000000	TARA_RED_MAG_00009	n.a.
TOBG_NAT-44	62.35	1.65	57.14	29.51	58	43479	22764	19591	1.14	97.26	NCBI Assembly	NZWZ00000000	n.a.	n.a.
TOBG_NAT-441	71.05	4.27	30	30.67	37	134738	78687	38589	1.43	94.15	NCBI Assembly	NZWY00000000	n.a.	n.a.
TOBG_NAT-45	92	1.61	0	30.81	53	97102	44351	31401	1.66	95.89	NCBI Assembly	NZWX00000000	n.a.	n.a.
TOBG_NAT-453	71.29	2.2	100	40.06	43	172960	42036	33376	1.44	94.71	NCBI Assembly	NZWW00000000	n.a.	n.a.
TOBG_NAT-46	92.66	2.75	58.33	63.68	107	98256	35855	28449	3.04	90.38	figshare	not applicable	TARA_ANW_MAG_00002	n.a.
TOBG_NAT-47	57.05	0	0	44.59	131	55939	16378	16564	2.17	88.34	figshare	not applicable	n.a.	n.a.
TOBG_NAT-472	65.15	3.3	100	42.71	72	98196	24451	23000	1.66	92.13	NCBI Assembly	NZWV00000000	n.a.	n.a.
TOBG_NAT-478	62.84	0.72	100	31.34	45	67386	20169	18809	0.85	96.59	NCBI Assembly	NZWU00000000	n.a.	n.a.
TOBG_NAT-48	53.63	1.27	71.43	36.79	94	43698	15620	15262	1.43	94.27	NCBI Assembly	NZWT00000000	n.a.	n.a.
TOBG_NAT-483	51.34	3.03	100	44.37	29	50458	19470	17316	0.5	89.8	NCBI Assembly	NZWS00000000	n.a.	n.a.
TOBG_NAT-484	61.74	0	0	37.38	6	235606	143276	95115	0.57	90.06	NCBI Assembly	NZWR00000000	n.a.	n.a.
TOBG_NAT-49	54.82	1.24	0	58.69	101	53709	13660	14018	1.42	92.93	NCBI Assembly	NZWQ00000000	n.a.	n.a.
TOBG_NAT-493	69.78	0.1	100	32.34	23	123236	33483	31340	0.72	97.01	NCBI Assembly	NZWP00000000	n.a.	n.a.
TOBG_NAT-495	54.15	1.1	100	26.97	43	44171	23629	18373	0.79	97.18	NCBI Assembly	NZWO00000000	n.a.	n.a.
TOBG_NAT-5	97.72	5.4	86.36	39.58	49	295334	99414	65298	3.2	91.83	figshare	not applicable	TARA_ANW_MAG_00010	n.a.
TOBG_NAT-50	58.36	1.6	50	44.95	39	110319	34927	24932	0.97	95.22	NCBI Assembly	NZWN00000000	n.a.	n.a.
TOBG_NAT-501	70.69	3.45	50	30.75	59	55706	21620	20172	1.19	96.31	NCBI Assembly	NZWM00000000	n.a.	n.a.
TOBG_NAT-503	57.92	2.07	50	33.1	25	81441	40744	30988	0.77	94.4	NCBI Assembly	NZWL00000000	n.a.	n.a.
TOBG_NAT-504	57.04	0	0	45.4	58	91317	34865	27003	1.57	92.53	NCBI Assembly	NZWK00000000	n.a.	n.a.
TOBG_NAT-509	85.78	5.76	28.57	32.51	26	180014	53461	40646	1.06	96.49	NCBI Assembly	NZWJ00000000	n.a.	n.a.
TOBG_NAT-51	59.57	0	0	34.45	66	58665	19265	17521	1.16	96.4	NCBI Assembly	NZWI00000000	n.a.	n.a.
TOBG_NAT-510	81.3	2.24	33.33	32.24	21	170328	79283	48017	1.01	96.32	NCBI Assembly	NZWH00000000	n.a.	n.a.
TOBG_NAT-52	89.21	1.1	0	35.98	84	69519	29120	23062	1.94	96.06	NCBI Assembly	NZWG00000000	n.a.	n.a.
TOBG_NAT-53	84.45	1.68	100	30.44	25	136069	68085	41266	1.03	97.08	NCBI Assembly	NZWF00000000	n.a.	n.a.
TOBG_NAT-535	79.14	0.85	0	32.35	33	150646	74485	47436	1.57	93.8	NCBI Assembly	NZWE00000000	n.a.	n.a.
TOBG_NAT-54	74.27	0	0	51.42	45	97443	34542	26504	1.19	95.81	NCBI Assembly	NZWD00000000	n.a.	n.a.
TOBG_NAT-545	59.64	1.72	100	38.81	92	40593	14934	14759	1.36	91.34	NCBI Assembly	NZWC00000000	n.a.	n.a.
TOBG_NAT-549	52.56	2.21	0	32.2	53	26134	15755	14712	0.78	95.53	NCBI Assembly	NZWB00000000	n.a.	n.a.
TOBG_NAT-55	82.89	3.23	25	30.18	89	154370	23339	22211	1.98	96.74	NCBI Assembly	NZWA00000000	TARA_ANE_MAG_00051	n.a.
TOBG_NAT-56	58.39	1.6	60	43	105	82254	24280	20618	2.16	92.71	NCBI Assembly	NZVZ00000000	n.a.	n.a.
TOBG_NAT-57	50.61	1.87	0	37.32	58	61086	17438	17373	1.01	96.53	NCBI Assembly	NZVY00000000	n.a.	n.a.
TOBG_NAT-575	78.57	0.2	100	58.89	106	66598	23333	19765	2.1	87.49	NCBI Assembly	NZVX00000000	n.a.	n.a.
TOBG_NAT-579	58.5	0	0	34.54	178	39724	14091	13891	2.47	91.1	NCBI Assembly	NZVW00000000	n.a.	n.a.
TOBG_NAT-58	54.84	1.76	40	35.83	36	61213	18504	17768	0.64	97.51	figshare	not applicable	n.a.	n.a.
TOBG_NAT-59	60.36	1.1	100	31.09	52	56622	17803	16419	0.85	97.22	NCBI Assembly	NZVV00000000	n.a.	n.a.
TOBG_NAT-6	97.54	8.47	73.68	71.29	69	396638	131994	72004	4.97	91.04	NCBI Assembly	NZVU00000000	n.a.	n.a.
TOBG_NAT-60	80.59	3.93	66.67	60.72	125	56678	23068	20468	2.56	92.06	NCBI Assembly	NZVT00000000	n.a.	n.a.
TOBG_NAT-608	64.94	0	0	42.56	82	57472	19136	17005	1.39	93.58	NCBI Assembly	NZVS00000000	n.a.	n.a.
TOBG_NAT-61	97.58	7.92	30.77	56.07	229	208124	51497	34078	7.8	89.04	NCBI Assembly	NZVR00000000	TARA_ANW_MAG_00039	n.a.
TOBG_NAT-62	86.81	1.1	100	30.8	54	84195	33197	26855	1.45	96.84	NCBI Assembly	NZVQ00000000	n.a.	n.a.
TOBG_NAT-63	65.96	1.64	50	29.35	73	47354	17303	16833	1.23	97.13	NCBI Assembly	NZVP00000000	n.a.	n.a.
TOBG_NAT-630	55.88	4.09	55	32.4	64	63480	20222	19438	1.24	96.78	NCBI Assembly	NZVO00000000	n.a.	n.a.
TOBG_NAT-634	64.52	2.21	66.67	30.55	75	41348	15580	15577	1.17	96.47	NCBI Assembly	NZVN00000000	n.a.	n.a.
TOBG_NAT-64	96.1	2.24	0	61.23	77	236406	90425	55142	4.25	90.44	NCBI Assembly	NZVM00000000	n.a.	n.a.
TOBG_NAT-65	64.85	0.99	100	34.27	71	45180	16851	16691	1.19	94.79	NCBI Assembly	NZVL00000000	n.a.	n.a.
TOBG_NAT-653	63.43	5	35.71	55.08	88	44924	19269	17721	1.56	92.57	NCBI Assembly	NZVK00000000	n.a.	n.a.
TOBG_NAT-66	91.52	2.61	37.5	42.46	122	80944	33046	23448	2.86	92.06	NCBI Assembly	NZVJ00000000	n.a.	n.a.
TOBG_NAT-661	57.69	3.7	45	54.63	105	35738	13334	13854	1.45	92.14	NCBI Assembly	NZVI00000000	n.a.	n.a.
TOBG_NAT-67	97.21	8.25	90.91	54.96	53	242840	112039	69780	3.7	90.02	NCBI Assembly	NZVH00000000	n.a.	n.a.
TOBG_NAT-68	82.53	3.2	75	48.13	60	124284	50899	34823	2.09	95.99	NCBI Assembly	NZVG00000000	n.a.	n.a.
TOBG_NAT-682	68.65	1.67	66.67	42.31	97	84103	21694	20107	1.95	91.69	NCBI Assembly	NZVF00000000	n.a.	n.a.
TOBG_NAT-686	79.78	4.68	6.06	38.78	95	193316	41830	29582	2.81	92.57	NCBI Assembly	NZVE00000000	n.a.	n.a.
TOBG_NAT-69	97.58	0	0	48.08	100	475131	100832	48909	4.89	91.85	NCBI Assembly	NZVD00000000	TARA_ANW_MAG_00007, TARA_PSW_MAG_00027	n.a.
TOBG_NAT-7	99.02	9.24	60.71	65.54	62	369511	121339	85581	5.31	90.48	NCBI Assembly	NZVC00000000	n.a.	n.a.
TOBG_NAT-70	87.5	2.31	23.08	51.2	87	177946	49924	34487	3	86.21	NCBI Assembly	NZVB00000000	n.a.	n.a.
TOBG_NAT-71	96.15	6.69	10.53	50.93	50	241281	98356	52673	2.63	94.14	NCBI Assembly	NZVA00000000	n.a.	n.a.
TOBG_NAT-72	86.84	2.54	62.5	29.94	88	132743	25929	24041	2.12	95.2	NCBI Assembly	NZUZ00000000	TARA_ANE_MAG_00001	n.a.
TOBG_NAT-73	59.4	0	0	39.72	97	39732	16312	16029	1.55	93.3	NCBI Assembly	NZUY00000000	n.a.	n.a.
TOBG_NAT-74	84.62	0	0	29.77	53	143155	33500	28777	1.53	96.97	NCBI Assembly	NZUX00000000	n.a.	n.a.
TOBG_NAT-75	98.51	4.31	83.33	64.87	86	265166	55071	40039	3.44	90.91	NCBI Assembly	NZUW00000000	n.a.	n.a.
TOBG_NAT-76	57.83	1.81	68.75	49.47	121	63118	22856	20707	2.51	90.62	NCBI Assembly	NZUV00000000	n.a.	n.a.
TOBG_NAT-77	60.83	0.85	0	47.6	29	118844	38392	28678	0.83	92.5	figshare	not applicable	TARA_PON_MAG_00017	n.a.
TOBG_NAT-78	52.27	0.8	100	42.77	60	75777	18716	18815	1.13	95.18	NCBI Assembly	NZUU00000000	n.a.	n.a.
TOBG_NAT-79	95.44	4.76	50	40.38	122	106655	44479	34776	4.24	87.09	NCBI Assembly	NZUT00000000	n.a.	n.a.
TOBG_NAT-8	96.02	6.26	23.08	71.27	137	373063	84374	59827	8.2	92.53	NCBI Assembly	NZUS00000000	n.a.	n.a.
TOBG_NAT-80	53.82	0.66	100	36.92	50	38614	15728	14983	0.75	94.57	NCBI Assembly	NZUR00000000	n.a.	n.a.
TOBG_NAT-81	88.85	3.4	100	41.87	168	134812	28622	24806	4.17	88.78	NCBI Assembly	NZUQ00000000	n.a.	n.a.
TOBG_NAT-82	98.33	3.65	25	63.7	70	283883	94382	58776	4.11	90.4	NCBI Assembly	NZUP00000000	TARA_ANW_MAG_00011	n.a.
TOBG_NAT-83	50.25	1.2	100	28.09	32	33015	15243	14784	0.47	97.27	NCBI Assembly	NZUO00000000	n.a.	n.a.
TOBG_NAT-84	85.84	3.3	61.11	49.45	160	94495	30611	24884	3.98	88.97	NCBI Assembly	NZUN00000000	n.a.	n.a.
TOBG_NAT-85	83.43	3.99	41.18	43.59	167	65488	25720	22056	3.68	92.99	figshare	not applicable	n.a.	n.a.
TOBG_NAT-86	54.33	1.6	0	38.06	64	48298	17893	16892	1.08	95.7	NCBI Assembly	NZUM00000000	n.a.	n.a.
TOBG_NAT-87	63.79	1.72	100	42.88	77	66446	27508	23537	1.81	93.31	NCBI Assembly	NZUL00000000	n.a.	n.a.
TOBG_NAT-88	93.17	0	0	30.48	39	215955	57260	39621	1.55	96.79	NCBI Assembly	NZUK00000000	n.a.	n.a.
TOBG_NAT-89	93.41	1.19	50	54.4	133	125601	31424	26207	3.49	91.75	NCBI Assembly	NZUJ00000000	n.a.	n.a.
TOBG_NAT-9	81.39	2.42	100	64.73	24	466205	281507	141171	3.39	88.53	NCBI Assembly	NZUI00000000	n.a.	n.a.
TOBG_NAT-90	75.78	1.73	33.33	29.61	33	130189	67777	45940	1.52	95.77	NCBI Assembly	NZUH00000000	n.a.	n.a.
TOBG_NAT-91	95.21	8.23	84.48	64.81	52	317132	95904	56065	2.92	91.83	NCBI Assembly	NZUG00000000	n.a.	n.a.
TOBG_NAT-92	94.3	1.67	50	35.13	54	314224	115221	72197	3.9	90.26	NCBI Assembly	NZUE00000000	n.a.	n.a.
TOBG_NAT-93	60.25	1.49	0	54.4	93	54419	17159	16661	1.55	87.36	NCBI Assembly	NZUD00000000	n.a.	n.a.
TOBG_NAT-94	98.89	7.58	64.29	54.29	88	395152	188024	70171	6.18	91.65	NCBI Assembly	NZUC00000000	TARA_ANW_MAG_00006	n.a.
TOBG_NAT-95	52.42	0.43	0	41.85	48	58688	15919	15774	0.76	95.77	figshare	not applicable	TARA_ASW_MAG_00015	n.a.
TOBG_NAT-96	80.93	4	85.71	41.8	72	74174	30401	24736	1.78	95.97	figshare	not applicable	n.a.	n.a.
TOBG_NAT-97	51.42	1.28	0	39.23	32	51140	22546	17893	0.57	91.53	figshare	not applicable	TARA_ANW_MAG_00027	n.a.
TOBG_NAT-98	63.64	0	0	31.29	31	129124	35652	29362	0.91	95.87	figshare	not applicable	n.a.	TMED70
TOBG_NAT-99	62.28	1.88	0	30.23	57	49506	16707	16376	0.93	96.71	NCBI Assembly	NZUB00000000	n.a.	n.a.
TOBG_NP-1	80.47	3.66	26.67	56.77	127	83571	21148	18118	2.3	89.92	NCBI Assembly	PCCZ00000000	n.a.	n.a.
TOBG_NP-10	99.22	3.12	42.11	56.81	38	955805	150453	108756	4.13	90.82	NCBI Assembly	PCCY00000000	n.a.	n.a.
TOBG_NP-100	98.91	0.59	0	63.31	68	268908	72592	53269	3.62	92.25	NCBI Assembly	PCCX00000000	n.a.	n.a.
TOBG_NP-1000	62.35	2.36	16.67	57.9	168	48433	12288	12217	2.05	94.12	NCBI Assembly	PCCW00000000	n.a.	n.a.
TOBG_NP-1001	55.76	2.97	0	42.93	109	42371	13042	12633	1.38	92.34	NCBI Assembly	PCCV00000000	n.a.	n.a.
TOBG_NP-101	92.49	2.7	14.29	29.25	78	57948	26975	18590	1.45	96.13	NCBI Assembly	PCCU00000000	n.a.	TMED93
TOBG_NP-102	66.38	1.72	0	57.77	82	167284	27597	20419	1.67	94.05	figshare	not applicable	n.a.	n.a.
TOBG_NP-1026	67.17	3.42	0	46.05	114	54284	14719	13896	1.58	87.75	NCBI Assembly	PCCT00000000	n.a.	n.a.
TOBG_NP-103	89.78	1.08	0	67.41	161	71311	27074	21778	3.51	95.12	figshare	not applicable	n.a.	n.a.
TOBG_NP-1036	66.62	2.58	0	52.39	72	350229	87657	50177	3.61	92.76	NCBI Assembly	PCCS00000000	TARA_PON_MAG_00015	n.a.
TOBG_NP-1037	61.91	2.35	0	38.68	143	57780	16099	14460	2.07	94.09	NCBI Assembly	PCCR00000000	n.a.	n.a.
TOBG_NP-104	87.64	3.13	0	31.46	93	59281	17576	16697	1.55	96.67	NCBI Assembly	PCCQ00000000	n.a.	n.a.
TOBG_NP-1044	90.56	1.48	0	52.4	126	112847	42282	27542	3.47	88.85	NCBI Assembly	PCCP00000000	n.a.	n.a.
TOBG_NP-1046	95.16	5.52	0	41.13	49	174522	54840	39286	1.93	89.35	NCBI Assembly	PCCO00000000	n.a.	n.a.
TOBG_NP-1048	63.9	0.55	100	43.83	65	26451	13386	12495	0.81	95.6	NCBI Assembly	PCCN00000000	n.a.	n.a.
TOBG_NP-105	80.16	2.2	0	61.76	145	45178	16933	14897	2.16	92.35	NCBI Assembly	PCCM00000000	n.a.	n.a.
TOBG_NP-1051	71.38	4.65	40	59.5	80	35199	14952	14422	1.15	90.48	NCBI Assembly	PCCL00000000	n.a.	n.a.
TOBG_NP-1052	87.28	2.42	0	43.19	108	141021	32173	21771	2.35	89.66	NCBI Assembly	PCCK00000000	n.a.	n.a.
TOBG_NP-1057	60.34	1.72	0	47.8	126	95546	16659	15180	1.91	91.88	NCBI Assembly	PCCJ00000000	n.a.	n.a.
TOBG_NP-106	77.6	2	0	63.74	43	51148	26290	23442	1.01	94.68	NCBI Assembly	PCCI00000000	n.a.	n.a.
TOBG_NP-1069	56.59	0	0	36.44	60	50955	17491	15013	0.9	95.38	NCBI Assembly	PCCH00000000	n.a.	n.a.
TOBG_NP-107	82.99	0.13	0	48.12	44	186457	82710	48853	2.15	95.17	NCBI Assembly	PCCG00000000	n.a.	n.a.
TOBG_NP-1070	79.08	1.78	12.5	35.06	63	143258	25948	21808	1.37	95.17	NCBI Assembly	PCCF00000000	n.a.	n.a.
TOBG_NP-1071	62.84	0.93	33.33	54.96	71	81947	32729	26004	1.85	91.5	NCBI Assembly	PCCE00000000	TARA_PON_MAG_00055	n.a.
TOBG_NP-1073	53.78	1.82	0	53.61	203	39695	12754	12158	2.47	88.38	NCBI Assembly	PCCD00000000	n.a.	n.a.
TOBG_NP-108	55.76	0.8	0	37.2	61	68845	21727	17362	1.06	95.72	NCBI Assembly	PCCC00000000	n.a.	n.a.
TOBG_NP-1080	50.9	0	0	37.62	68	42677	17605	16424	1.12	94.84	figshare	not applicable	n.a.	n.a.
TOBG_NP-109	83.06	0	0	48.66	279	103649	27858	22232	6.2	85.26	NCBI Assembly	PCCB00000000	n.a.	n.a.
TOBG_NP-1098	52.88	3.41	0	65.28	111	68565	16152	14882	1.65	93.51	NCBI Assembly	PCCA00000000	n.a.	n.a.
TOBG_NP-11	100	9.51	0	45.52	157	691341	64457	24456	3.84	86.51	NCBI Assembly	PCBZ00000000	n.a.	n.a.
TOBG_NP-110	70.27	0.96	50	56.83	39	149808	44505	31750	1.24	95.23	NCBI Assembly	PCBY00000000	n.a.	n.a.
TOBG_NP-1106	51.18	0.43	100	55.73	67	38255	12731	12515	0.84	91.1	NCBI Assembly	PCBX00000000	n.a.	n.a.
TOBG_NP-111	60	0	0	64.46	48	102125	43724	31382	1.51	94.35	NCBI Assembly	PCBW00000000	n.a.	n.a.
TOBG_NP-112	72.13	0.8	100	57.91	53	55343	23416	18276	0.97	95.83	NCBI Assembly	PCBV00000000	n.a.	n.a.
TOBG_NP-1124	59.19	2.57	0	33.04	27	198766	47378	35685	0.96	96.47	NCBI Assembly	PCBU00000000	n.a.	n.a.
TOBG_NP-113	96.46	4.84	12.5	58.86	115	260396	61850	39529	4.55	90.14	NCBI Assembly	PCBT00000000	TARA_PON_MAG_00053	n.a.
TOBG_NP-114	65.53	0.97	0	35.32	76	32393	12809	12490	0.95	90.37	figshare	not applicable	n.a.	n.a.
TOBG_NP-115	51.97	0.85	0	36.21	38	42339	17080	15024	0.57	88.4	NCBI Assembly	PCBS00000000	n.a.	n.a.
TOBG_NP-1152	56.9	3.45	50	28.69	82	38355	15006	13533	1.11	96.87	NCBI Assembly	PCBR00000000	n.a.	n.a.
TOBG_NP-1159	52.67	1.6	0	35.75	55	43856	13128	13698	0.75	96.83	figshare	not applicable	n.a.	n.a.
TOBG_NP-116	65.6	0.84	100	60.21	92	69021	18927	15869	1.46	95.7	NCBI Assembly	PCBQ00000000	n.a.	n.a.
TOBG_NP-1160	73.5	0	0	32.93	89	46354	17622	15438	1.37	96.31	NCBI Assembly	PCBP00000000	n.a.	n.a.
TOBG_NP-117	95.23	0.68	0	50.37	152	118283	35440	25313	3.85	93.64	NCBI Assembly	PCBO00000000	TARA_PON_MAG_00041	n.a.
TOBG_NP-1171	54.93	4.27	0	43.14	103	43512	11347	11831	1.22	94.48	NCBI Assembly	PCBN00000000	n.a.	n.a.
TOBG_NP-118	65.82	0.74	66.67	58.27	81	49074	18838	15944	1.29	92.5	NCBI Assembly	PCBM00000000	n.a.	n.a.
TOBG_NP-1180	57.47	4.1	0	37.5	107	58723	18352	15950	1.71	94.37	NCBI Assembly	PCBL00000000	n.a.	n.a.
TOBG_NP-119	96.97	7.81	0	51.16	200	595537	81090	53764	10.75	88.94	NCBI Assembly	PCBK00000000	TARA_PON_MAG_00013	n.a.
TOBG_NP-12	86.14	4.65	59.26	66.4	144	151712	35047	27324	3.93	90.64	NCBI Assembly	PCBJ00000000	n.a.	n.a.
TOBG_NP-120	98.82	0	0	52.98	20	1094072	300322	243306	4.87	88.95	NCBI Assembly	PCBI00000000	n.a.	n.a.
TOBG_NP-1202	63.85	4.38	0	29.94	80	69095	28834	18562	1.48	95.74	NCBI Assembly	PCBH00000000	n.a.	n.a.
TOBG_NP-1207	54.59	0.44	0	54.62	19	260827	93335	71813	1.36	90.59	NCBI Assembly	PCBG00000000	n.a.	n.a.
TOBG_NP-121	53.59	0.38	33.33	40.51	164	65393	18905	16515	2.71	90.35	NCBI Assembly	PCBF00000000	n.a.	n.a.
TOBG_NP-122	81.4	0.61	0	52.41	126	96783	25698	19937	2.51	91.82	NCBI Assembly	PCBE00000000	n.a.	n.a.
TOBG_NP-123	68.88	1.07	50	60.96	146	33325	15176	13977	2.04	92.52	NCBI Assembly	PCBD00000000	n.a.	n.a.
TOBG_NP-124	99.48	9.14	34	64.33	91	586380	162101	81477	7.41	88.02	NCBI Assembly	PCBC00000000	n.a.	n.a.
TOBG_NP-125	96.62	9.37	36.51	57.54	114	310143	44651	33856	3.86	92.17	NCBI Assembly	PCBB00000000	n.a.	n.a.
TOBG_NP-1256	54.98	0.46	0	35.89	63	62784	16070	15366	0.97	96.01	NCBI Assembly	PCBA00000000	n.a.	n.a.
TOBG_NP-126	52.48	1.98	0	58.24	98	31606	9979	10587	1.04	88.54	NCBI Assembly	PCAZ00000000	n.a.	n.a.
TOBG_NP-127	97.68	2.25	75	37.58	111	145529	50712	30883	3.43	92.18	figshare	not applicable	n.a.	n.a.
TOBG_NP-1271	51.65	4.4	0	39.42	44	43699	20299	17081	0.75	94.84	NCBI Assembly	PCAY00000000	n.a.	n.a.
TOBG_NP-1277	74.68	0	0	38.53	77	116400	23331	19342	1.49	93.07	NCBI Assembly	PCAX00000000	n.a.	n.a.
TOBG_NP-128	51.59	1.11	0	38.35	69	58542	21541	18379	1.27	95.17	NCBI Assembly	PCAW00000000	n.a.	n.a.
TOBG_NP-1282	60.16	1.83	16.67	42.23	148	43647	15983	14259	2.11	90.73	NCBI Assembly	PCAV00000000	n.a.	n.a.
TOBG_NP-1285	52.08	0.05	0	55.26	18	432089	214257	88038	1.58	91.96	NCBI Assembly	PCAU00000000	n.a.	n.a.
TOBG_NP-129	52.17	0	0	37.98	119	32826	11593	12012	1.43	93.4	NCBI Assembly	PCAT00000000	n.a.	n.a.
TOBG_NP-1295	55.55	3.27	0	33.27	72	33691	12245	12005	0.86	91.38	NCBI Assembly	PCAS00000000	n.a.	n.a.
TOBG_NP-1297	58.09	2.97	0	30.34	45	111726	32978	22271	1	95.1	NCBI Assembly	PCAR00000000	n.a.	n.a.
TOBG_NP-13	97.03	2.04	85.71	58.97	96	154938	60370	37846	3.63	88.56	NCBI Assembly	PCAQ00000000	n.a.	n.a.
TOBG_NP-130	65.33	1.71	50	54.48	71	69623	22785	17170	1.22	93.44	NCBI Assembly	PCAP00000000	n.a.	n.a.
TOBG_NP-1301	50.73	1.47	0	31.26	78	30843	12966	12673	0.99	96.75	NCBI Assembly	PCAO00000000	n.a.	n.a.
TOBG_NP-1304	60.88	3.15	10	36.09	68	34663	17516	15218	1.03	95.1	NCBI Assembly	PCAN00000000	n.a.	n.a.
TOBG_NP-131	51.4	0	0	34.66	33	130587	82910	28823	0.95	92.8	figshare	not applicable	n.a.	n.a.
TOBG_NP-132	97.69	0	0	61.36	41	259389	150751	62642	2.57	85.77	NCBI Assembly	PCAM00000000	TARA_PON_MAG_00043	n.a.
TOBG_NP-1321	58.62	2.75	0	31.48	74	36472	17094	14994	1.11	97.25	NCBI Assembly	PCAL00000000	n.a.	n.a.
TOBG_NP-1324	67	0.5	0	59.18	104	154532	22289	17697	1.84	87.19	figshare	not applicable	n.a.	n.a.
TOBG_NP-133	97.44	2.56	0	67.05	45	283255	125081	73594	3.31	92.68	NCBI Assembly	PCAK00000000	TARA_PON_MAG_00024	n.a.
TOBG_NP-134	58.12	1.42	0	41.84	79	62753	20727	17413	1.38	94.86	NCBI Assembly	PCAJ00000000	n.a.	n.a.
TOBG_NP-1344	60.39	0.27	0	36.82	69	58162	17958	16226	1.12	94.88	NCBI Assembly	PCAI00000000	n.a.	n.a.
TOBG_NP-135	73.71	0	0	56.34	205	51064	14985	13736	2.82	88.12	NCBI Assembly	PCAH00000000	n.a.	n.a.
TOBG_NP-136	61.82	1.82	0	35.35	61	90980	20757	17259	1.05	94.95	NCBI Assembly	PCAG00000000	n.a.	n.a.
TOBG_NP-137	52.64	0	0	50.8	109	47318	12474	12015	1.31	94.74	NCBI Assembly	PCAF00000000	n.a.	n.a.
TOBG_NP-1374	68.03	0	0	31.57	61	198859	33956	21370	1.3	96.76	figshare	not applicable	n.a.	n.a.
TOBG_NP-1378	64.83	4.62	25	33.17	45	47745	19333	16042	0.72	97.03	NCBI Assembly	PCAE00000000	n.a.	n.a.
TOBG_NP-138	87.46	3.3	0	49.27	107	214590	27272	20506	2.19	89.02	NCBI Assembly	PCAD00000000	n.a.	n.a.
TOBG_NP-139	53.79	1.09	50	60.4	91	33691	13332	12754	1.16	93.75	NCBI Assembly	PCAC00000000	n.a.	n.a.
TOBG_NP-1391	74.38	1.71	0	52.01	163	79637	21945	17846	2.91	87.31	NCBI Assembly	PCAB00000000	TARA_PON_MAG_00052	n.a.
TOBG_NP-1395	97.44	3.85	0	43.75	31	356352	124539	70015	2.17	94.61	NCBI Assembly	PCAA00000000	TARA_PON_MAG_00009	n.a.
TOBG_NP-14	54.22	0.84	100	46.52	132	35172	14335	13207	1.74	90.26	NCBI Assembly	PBZZ00000000	n.a.	n.a.
TOBG_NP-140	92.26	3.87	75	66.98	45	321784	140864	70230	3.16	92.26	NCBI Assembly	PBZY00000000	n.a.	n.a.
TOBG_NP-1400	65.06	0.36	25	51.93	133	34266	13848	12918	1.72	90.94	NCBI Assembly	PBZX00000000	n.a.	n.a.
TOBG_NP-141	59.14	1.1	0	42	71	64398	24057	18930	1.34	94.32	NCBI Assembly	PBZW00000000	n.a.	n.a.
TOBG_NP-142	88.83	2.43	100	31.66	39	82948	33230	29003	1.13	91.27	NCBI Assembly	PBZV00000000	n.a.	n.a.
TOBG_NP-143	50.15	0.43	0	58.52	67	59225	27249	21548	1.44	92.29	NCBI Assembly	PBZU00000000	n.a.	n.a.
TOBG_NP-144	54.82	1.2	0	29.72	33	44224	19758	16853	0.56	95.67	NCBI Assembly	PBZT00000000	n.a.	n.a.
TOBG_NP-1444	83.86	3.15	11.11	47.5	109	70809	26349	19261	2.1	91.41	NCBI Assembly	PBZS00000000	TARA_PON_MAG_00038	n.a.
TOBG_NP-145	50.32	0.97	0	33.48	53	30051	12541	11404	0.6	93.92	NCBI Assembly	PBZR00000000	n.a.	n.a.
TOBG_NP-146	50.99	1.45	8.33	55.55	113	55195	18514	15602	1.76	92.53	NCBI Assembly	PBZQ00000000	n.a.	n.a.
TOBG_NP-1463	75.27	1.65	0	60.23	149	138474	46666	35341	5.27	92.51	NCBI Assembly	PBZP00000000	TARA_PON_MAG_00065	n.a.
TOBG_NP-1466	59.11	0	0	28.46	15	156458	49990	32306	0.48	91.96	NCBI Assembly	PBZO00000000	n.a.	n.a.
TOBG_NP-147	50.74	0	0	48.74	95	73144	14770	13986	1.33	96.26	NCBI Assembly	PBZN00000000	n.a.	n.a.
TOBG_NP-1472	76.68	1.79	0	48.77	94	46684	19361	16186	1.52	93.27	NCBI Assembly	PBZM00000000	TARA_PSE_MAG_00094	n.a.
TOBG_NP-148	68.89	2.97	33.33	59.05	136	65134	23021	19025	2.59	87.95	NCBI Assembly	PBZL00000000	n.a.	n.a.
TOBG_NP-149	55.96	2.8	60	43.78	84	48790	15504	14281	1.2	94.97	NCBI Assembly	PBZK00000000	n.a.	n.a.
TOBG_NP-1496	53.45	1.72	0	33.62	59	49051	16129	14719	0.87	96.61	NCBI Assembly	PBZJ00000000	n.a.	n.a.
TOBG_NP-15	82.95	2.27	75	44.92	57	421683	106545	67296	3.84	89.63	NCBI Assembly	PBZI00000000	n.a.	n.a.
TOBG_NP-150	80.34	6.04	16.67	52.75	108	68905	26900	21393	2.31	93.26	NCBI Assembly	PBZH00000000	n.a.	n.a.
TOBG_NP-151	76.73	2.3	63.64	61.95	90	119325	33548	27366	2.46	91.38	NCBI Assembly	PBZG00000000	n.a.	n.a.
TOBG_NP-152	65.18	4.4	0	38.66	75	34621	13906	12982	0.97	95.9	NCBI Assembly	PBZF00000000	n.a.	n.a.
TOBG_NP-1521	75.58	0.8	0	47.72	52	85762	31522	24632	1.28	95.77	NCBI Assembly	PBZE00000000	n.a.	n.a.
TOBG_NP-153	74.37	2.7	10	53.05	147	124475	18597	16854	2.48	89.88	NCBI Assembly	PBZD00000000	n.a.	n.a.
TOBG_NP-155	65.13	4.33	18.18	59.99	180	41823	13142	12616	2.27	91.51	NCBI Assembly	PBZC00000000	n.a.	n.a.
TOBG_NP-156	82.84	6.78	67.65	65.27	99	122036	37713	28106	2.78	90.95	NCBI Assembly	PBZB00000000	n.a.	n.a.
TOBG_NP-16	90.64	0.67	0	52.36	133	88430	33873	24185	3.22	93.43	NCBI Assembly	PBZA00000000	n.a.	n.a.
TOBG_NP-17	90.52	1.49	16.67	50.34	116	74552	25245	19242	2.23	88	NCBI Assembly	PBYZ00000000	TARA_PON_MAG_00030	n.a.
TOBG_NP-18	75.33	0	0	48.56	93	136979	26993	21398	1.99	95.12	NCBI Assembly	PBYY00000000	n.a.	n.a.
TOBG_NP-19	50.29	0	0	38.7	58	36685	13042	12748	0.74	94.91	NCBI Assembly	PBYX00000000	n.a.	n.a.
TOBG_NP-2	99.32	2.23	45.45	48.84	32	571077	227920	151744	4.86	90.82	NCBI Assembly	PBYW00000000	n.a.	n.a.
TOBG_NP-20	83.29	3.85	0	41.77	82	125814	26912	23016	1.89	95.67	NCBI Assembly	PBYV00000000	n.a.	n.a.
TOBG_NP-21	90.37	1.67	28.57	50.53	107	193869	65248	36985	3.96	88.92	NCBI Assembly	PBYU00000000	n.a.	n.a.
TOBG_NP-22	75.37	0	0	29.64	30	138439	63295	36889	1.11	95.65	NCBI Assembly	PBYT00000000	n.a.	n.a.
TOBG_NP-23	96.62	2.7	0	52.14	125	193150	56650	37652	4.71	91.11	NCBI Assembly	PBYS00000000	n.a.	n.a.
TOBG_NP-24	83.69	4.42	20	48.91	131	63399	18716	16608	2.18	92.01	NCBI Assembly	PBYR00000000	n.a.	n.a.
TOBG_NP-25	94.33	1.26	33.33	69.69	21	527391	248498	120472	2.53	93.08	figshare	not applicable	n.a.	n.a.
TOBG_NP-26	98.06	0.6	66.67	64.29	46	221100	126437	65473	3.01	91.7	NCBI Assembly	PBYQ00000000	n.a.	n.a.
TOBG_NP-27	84.48	0.86	100	48.07	87	146486	51823	35663	3.1	92.71	NCBI Assembly	PBYP00000000	n.a.	n.a.
TOBG_NP-28	95.34	0.05	0	39.13	55	219327	102056	64945	3.57	88.2	NCBI Assembly	PBYO00000000	n.a.	n.a.
TOBG_NP-29	98.47	2.11	0	61.05	89	411725	150855	62034	5.52	89.59	NCBI Assembly	PBYN00000000	n.a.	n.a.
TOBG_NP-3	66.71	0.75	33.33	63.28	226	129955	15553	14260	3.22	89.65	NCBI Assembly	PBYM00000000	n.a.	n.a.
TOBG_NP-30	74.32	1.59	0	35.24	487	155265	17428	16400	7.99	89.3	NCBI Assembly	PBYL00000000	n.a.	n.a.
TOBG_NP-31	56.9	0	0	59.99	175	119833	18432	15522	2.72	90.95	NCBI Assembly	PBYK00000000	n.a.	n.a.
TOBG_NP-32	99.44	0.93	0	56.57	70	402587	99850	59721	4.18	91.66	NCBI Assembly	PBYJ00000000	n.a.	n.a.
TOBG_NP-33	96.55	5	3.12	71.42	71	449071	149013	70713	5.02	89.88	NCBI Assembly	PBYI00000000	n.a.	n.a.
TOBG_NP-34	98.98	4.19	39.13	60.71	77	590601	160304	71296	5.49	90.6	NCBI Assembly	PBYH00000000	n.a.	n.a.
TOBG_NP-35	56.38	0	0	53.53	189	126264	28996	23076	4.36	89.34	NCBI Assembly	PBYG00000000	n.a.	n.a.
TOBG_NP-36	98.25	6.7	100	66.19	149	130689	37760	29787	4.44	91.33	NCBI Assembly	PBYF00000000	n.a.	n.a.
TOBG_NP-37	89.43	3	0	55.29	100	232123	60422	31129	3.11	89.53	NCBI Assembly	PBYE00000000	n.a.	n.a.
TOBG_NP-38	96	9.22	57.14	39.72	163	109658	32936	22975	3.75	94.01	NCBI Assembly	PBYD00000000	n.a.	n.a.
TOBG_NP-39	98.7	7.62	85.71	52.45	94	228842	76164	49166	4.62	88.39	NCBI Assembly	PBYC00000000	n.a.	n.a.
TOBG_NP-4	97.83	2.76	44.44	69.13	226	247709	56933	41060	9.28	91.41	NCBI Assembly	PBYB00000000	n.a.	n.a.
TOBG_NP-40	98.79	2.52	7.14	63.46	58	225381	100985	66157	3.84	88.39	NCBI Assembly	PBYA00000000	n.a.	n.a.
TOBG_NP-41	90.15	4.4	50	43.61	243	129441	28426	21993	5.34	88.02	NCBI Assembly	PBXZ00000000	n.a.	n.a.
TOBG_NP-42	86.48	4.9	89.58	41.45	218	59694	20961	17681	3.85	90.61	figshare	not applicable	n.a.	n.a.
TOBG_NP-43	99.63	9.8	70.18	62.9	91	502292	144101	60569	5.51	90.93	NCBI Assembly	PBXY00000000	n.a.	n.a.
TOBG_NP-44	71.87	1.5	0	47.37	139	39286	16031	14384	2	94.05	NCBI Assembly	PBUE00000000	n.a.	n.a.
TOBG_NP-45	82.54	4.05	90	57.78	96	96429	41251	30447	2.92	91.54	NCBI Assembly	PBUD00000000	n.a.	n.a.
TOBG_NP-46	56.45	1.59	75	45.02	135	47921	22721	19248	2.6	89.18	NCBI Assembly	PBUC00000000	n.a.	n.a.
TOBG_NP-47	97.65	1.18	0	49.98	35	808800	253426	136636	4.78	90.24	NCBI Assembly	PBUB00000000	TARA_ANW_MAG_00015	n.a.
TOBG_NP-48	65.47	2	0	43.34	111	155575	25633	20095	2.23	95.42	NCBI Assembly	PBUA00000000	n.a.	n.a.
TOBG_NP-49	93.74	2.6	88.89	71.25	128	140529	62892	39867	5.1	86.35	NCBI Assembly	PBTZ00000000	n.a.	n.a.
TOBG_NP-5	96.27	4.39	75	40.09	116	324581	82588	56496	6.55	92.66	NCBI Assembly	PBTY00000000	n.a.	n.a.
TOBG_NP-50	53.94	1.71	0	38.41	118	39731	12626	12387	1.46	84.4	NCBI Assembly	PBTX00000000	n.a.	n.a.
TOBG_NP-51	84.32	1.22	11.11	51.71	136	88140	22597	19705	2.68	88.27	NCBI Assembly	PBTW00000000	TARA_IOS_MAG_00026	n.a.
TOBG_NP-52	88.71	1.98	70	62.18	53	168442	54871	37085	1.97	93.68	NCBI Assembly	PBTV00000000	n.a.	n.a.
TOBG_NP-53	78.09	0.57	50	53.24	188	68810	18069	15683	2.95	92.41	NCBI Assembly	PBTU00000000	n.a.	n.a.
TOBG_NP-54	84.04	4.47	37.5	57.74	124	70648	21831	19195	2.38	92	NCBI Assembly	PBTT00000000	n.a.	n.a.
TOBG_NP-55	82.95	4.4	25	46.08	87	78357	27847	21071	1.83	94.55	NCBI Assembly	PBTS00000000	n.a.	n.a.
TOBG_NP-56	96.27	1.43	40	69.53	120	85324	28543	22463	2.7	92.64	NCBI Assembly	PBTR00000000	n.a.	n.a.
TOBG_NP-57	90.98	4.7	0	65.31	118	151083	28417	21947	2.59	93.94	NCBI Assembly	PBTQ00000000	n.a.	n.a.
TOBG_NP-58	96.16	4.24	36.36	54.92	143	140899	30339	25700	3.68	92.73	NCBI Assembly	PBTP00000000	n.a.	n.a.
TOBG_NP-59	82.3	3.27	16.67	49.55	164	82965	21405	18413	3.02	88.13	NCBI Assembly	PBTO00000000	n.a.	n.a.
TOBG_NP-6	98.75	2.82	80	69.09	68	440913	190784	103215	7.02	85.4	NCBI Assembly	PBTN00000000	n.a.	n.a.
TOBG_NP-60	98.28	4.47	0	40.19	120	549541	113317	48453	5.81	86.6	NCBI Assembly	PBTM00000000	n.a.	n.a.
TOBG_NP-61	52.8	1.51	5.26	42.5	115	55280	16051	14477	1.66	91.14	NCBI Assembly	PBTL00000000	n.a.	n.a.
TOBG_NP-62	55.49	0.31	100	40.07	207	496041	18439	17429	3.61	91.67	NCBI Assembly	PBTK00000000	n.a.	n.a.
TOBG_NP-63	71.74	1.34	16.67	54.92	134	41403	17094	14740	1.98	91.92	NCBI Assembly	PBTJ00000000	n.a.	n.a.
TOBG_NP-64	83.52	3.55	14.29	42.49	94	96440	31903	20966	1.97	92.52	NCBI Assembly	PBTI00000000	n.a.	n.a.
TOBG_NP-65	79.4	0	0	48.12	66	82235	40049	26260	1.73	95.19	NCBI Assembly	PBTH00000000	n.a.	n.a.
TOBG_NP-66	61.38	0.02	0	56.67	202	74693	14634	13473	2.72	93.41	NCBI Assembly	PBTG00000000	TARA_PON_MAG_00063	n.a.
TOBG_NP-67	64.25	0	0	49.49	15	188215	151860	55631	0.83	91.85	figshare	not applicable	TARA_PON_MAG_00044	n.a.
TOBG_NP-68	92.05	2.99	25	54.94	118	168782	36592	23979	2.83	93.03	NCBI Assembly	PBTF00000000	n.a.	n.a.
TOBG_NP-69	88.44	2.4	0	54.24	236	102275	29270	22331	5.27	85.6	NCBI Assembly	PBTE00000000	n.a.	n.a.
TOBG_NP-7	97.43	2.34	100	60.73	109	119504	45809	31006	3.38	91.42	NCBI Assembly	PBTD00000000	n.a.	n.a.
TOBG_NP-70	62.25	0.93	100	50.48	45	146434	43991	29766	1.34	91.39	NCBI Assembly	PBTC00000000	n.a.	n.a.
TOBG_NP-71	52.14	0.85	0	59.88	115	59755	15329	14328	1.65	92.57	figshare	not applicable	n.a.	n.a.
TOBG_NP-72	90.98	2.2	50	57.38	156	53093	18452	16697	2.6	89.21	NCBI Assembly	PBTB00000000	n.a.	n.a.
TOBG_NP-73	70.27	0.8	0	41.88	79	100694	29377	22942	1.81	95.39	NCBI Assembly	PBTA00000000	n.a.	n.a.
TOBG_NP-74	69.21	0.66	25	45.4	99	59379	17904	15750	1.56	90.48	NCBI Assembly	PBSZ00000000	TARA_ASW_MAG_00001	n.a.
TOBG_NP-75	98.64	1.36	0	51.74	102	183807	57816	34590	3.53	91.33	NCBI Assembly	PBSY00000000	TARA_PON_MAG_00011	n.a.
TOBG_NP-76	65.62	0.15	0	51.01	133	52668	17284	15905	2.12	90.89	NCBI Assembly	PBSX00000000	n.a.	n.a.
TOBG_NP-77	92.99	3.31	0	48.4	85	143815	39464	23485	2	84.91	NCBI Assembly	PBSW00000000	n.a.	n.a.
TOBG_NP-78	57.37	0.34	0	43.94	108	81455	15843	14774	1.6	94.49	NCBI Assembly	PBSV00000000	n.a.	n.a.
TOBG_NP-79	86.59	1.83	0	55.94	75	92212	30925	26572	1.99	92.44	NCBI Assembly	PBSU00000000	n.a.	n.a.
TOBG_NP-8	96.62	1.08	60	46.95	71	144357	56918	36713	2.61	93.61	NCBI Assembly	PBST00000000	n.a.	n.a.
TOBG_NP-80	89.74	0.85	50	59.61	53	89563	39920	27203	1.44	94.13	NCBI Assembly	PBSS00000000	n.a.	n.a.
TOBG_NP-81	83.62	4.92	0	63.93	279	103073	26735	21398	5.97	94.63	NCBI Assembly	PBSR00000000	n.a.	n.a.
TOBG_NP-82	50.28	0.57	0	60.75	110	36241	11800	11850	1.3	94.46	NCBI Assembly	PBSQ00000000	n.a.	n.a.
TOBG_NP-83	60.83	0.13	100	48.03	105	45367	15136	14069	1.48	96.09	NCBI Assembly	PBSP00000000	n.a.	n.a.
TOBG_NP-84	69.2	0	0	52.17	41	111604	39863	30188	1.24	95.85	NCBI Assembly	PBSO00000000	n.a.	n.a.
TOBG_NP-85	83.68	1.82	50	49.1	27	670135	155382	69379	1.87	89.88	NCBI Assembly	PBSN00000000	n.a.	n.a.
TOBG_NP-86	91.7	1.18	0	57.15	356	104033	26485	21377	7.61	88.5	NCBI Assembly	PBSM00000000	n.a.	n.a.
TOBG_NP-87	93.69	1.11	0	62.5	76	214110	103494	64010	4.86	93.58	NCBI Assembly	PBSL00000000	n.a.	n.a.
TOBG_NP-88	50.99	1.1	50	58.01	197	187407	18010	16467	3.24	87.56	NCBI Assembly	PBSK00000000	n.a.	n.a.
TOBG_NP-89	99.87	1.08	0	32.17	26	447693	270408	120441	3.13	93.1	NCBI Assembly	PBSJ00000000	n.a.	n.a.
TOBG_NP-9	96.71	1.63	0	60.51	59	379340	107182	69319	4.09	91.96	NCBI Assembly	PBSI00000000	n.a.	n.a.
TOBG_NP-90	97.29	0.37	0	58.03	53	198101	88874	67616	3.58	89.22	NCBI Assembly	PBSH00000000	n.a.	n.a.
TOBG_NP-91	87.93	4.04	33.33	38.53	30	743871	383424	95477	2.86	92.02	NCBI Assembly	PBSG00000000	n.a.	n.a.
TOBG_NP-92	97.29	0.45	0	44.9	78	413507	120059	39204	3.06	91.23	NCBI Assembly	PBSF00000000	n.a.	n.a.
TOBG_NP-93	52.59	0.08	0	33.05	166	35250	10830	11077	1.84	92.33	NCBI Assembly	PBSD00000000	n.a.	n.a.
TOBG_NP-931	86.39	9.24	0	39.3	80	227145	35542	22750	1.82	93.52	NCBI Assembly	PBSC00000000	n.a.	n.a.
TOBG_NP-932	76.86	4.46	66.67	39.77	90	130553	23479	19374	1.74	93.54	NCBI Assembly	PBSB00000000	n.a.	n.a.
TOBG_NP-933	51.94	3.88	0	36.68	55	44825	11658	12103	0.67	89.5	figshare	not applicable	n.a.	n.a.
TOBG_NP-935	56.87	3.47	0	49.18	47	78844	27392	21836	1.03	95.61	NCBI Assembly	PBSA00000000	n.a.	n.a.
TOBG_NP-936	86.61	6.63	25	65.28	170	149112	36503	27293	4.64	89.8	NCBI Assembly	PBRZ00000000	TARA_PON_MAG_00066	n.a.
TOBG_NP-937	71.34	2.99	50	64.87	90	52755	17708	17225	1.55	94.17	NCBI Assembly	PBRY00000000	n.a.	n.a.
TOBG_NP-939	74.3	4.78	86.49	60.86	129	137454	26290	24034	3.1	91.02	NCBI Assembly	PBRX00000000	n.a.	n.a.
TOBG_NP-94	91.71	0.93	33.33	58.54	133	127928	31905	24423	3.25	88.51	NCBI Assembly	PBRW00000000	n.a.	n.a.
TOBG_NP-941	52	3.2	0	50.93	54	69347	23225	20458	1.1	95.23	NCBI Assembly	PBRV00000000	n.a.	n.a.
TOBG_NP-942	87.79	6.93	0	53.91	73	204733	78786	36818	2.69	87.64	NCBI Assembly	PBRU00000000	n.a.	n.a.
TOBG_NP-943	54.83	2.1	16.67	39.08	65	64941	26034	19823	1.29	89.6	NCBI Assembly	PBRT00000000	n.a.	n.a.
TOBG_NP-944	80.22	5.08	7.69	32.11	65	89317	22775	19330	1.26	95.48	NCBI Assembly	PBRS00000000	n.a.	n.a.
TOBG_NP-945	90.75	9.41	78.95	48.1	142	114112	27502	22174	3.15	89.8	NCBI Assembly	PBRR00000000	n.a.	n.a.
TOBG_NP-946	73.19	4.93	0	30.22	63	139905	36638	25437	1.6	95.52	NCBI Assembly	PBSD00000000	n.a.	n.a.
TOBG_NP-948	78.94	2.81	0	50.27	102	179947	47099	31735	3.24	90.38	NCBI Assembly	PBRQ00000000	n.a.	n.a.
TOBG_NP-949	86.01	6.05	13.64	50.28	161	126391	30895	24374	3.92	90.57	NCBI Assembly	PBRP00000000	n.a.	n.a.
TOBG_NP-95	92.65	0.63	12.5	57.12	80	309549	99099	56246	4.5	88.98	NCBI Assembly	PBRO00000000	TARA_PSE_MAG_00042	n.a.
TOBG_NP-951	84.45	5.16	22.22	40.65	323	48470	18853	16073	5.19	87.85	NCBI Assembly	PBRN00000000	n.a.	n.a.
TOBG_NP-952	85.61	5.01	0	62.74	293	47562	13778	13004	3.81	88.39	NCBI Assembly	PBRM00000000	n.a.	n.a.
TOBG_NP-954	83.66	5.5	100	46.64	78	85780	27027	20562	1.6	91	NCBI Assembly	PBRL00000000	n.a.	n.a.
TOBG_NP-955	78.99	3.43	0	46.12	121	136302	43980	32396	3.92	89.75	NCBI Assembly	PBRK00000000	TARA_PON_MAG_00026	n.a.
TOBG_NP-956	82.23	9.45	0	44.42	107	182240	62638	27938	2.99	91.32	NCBI Assembly	PBRJ00000000	n.a.	n.a.
TOBG_NP-958	58.45	3.76	7.14	55	56	173899	67622	45536	2.55	92.61	NCBI Assembly	PBRI00000000	n.a.	n.a.
TOBG_NP-959	60.18	2.44	9.09	52.97	172	36668	13324	12548	2.16	92.5	NCBI Assembly	PBRH00000000	n.a.	n.a.
TOBG_NP-96	75.78	1.02	20	57.5	224	58476	16742	14993	3.36	92.06	NCBI Assembly	PBRG00000000	n.a.	n.a.
TOBG_NP-960	76.23	2.18	75	60.3	95	185531	64661	43717	4.15	91.35	NCBI Assembly	PBRF00000000	n.a.	n.a.
TOBG_NP-961	59.74	2.41	0	32.17	65	24864	11462	11303	0.73	95.79	NCBI Assembly	PBRE00000000	n.a.	n.a.
TOBG_NP-962	56.82	2.27	0	62.78	176	141282	14820	14044	2.47	92.39	NCBI Assembly	PBRD00000000	n.a.	n.a.
TOBG_NP-964	81.94	5.74	8.57	48.75	80	233734	80168	47851	3.83	88.64	NCBI Assembly	PBRC00000000	TARA_ASE_MAG_00019	n.a.
TOBG_NP-965	75	4.8	83.33	47.28	35	156830	58951	40534	1.42	95.05	NCBI Assembly	PBRB00000000	n.a.	n.a.
TOBG_NP-966	90.48	7.12	6.67	68.52	45	128888	51356	40035	1.8	93.95	NCBI Assembly	PBRA00000000	n.a.	n.a.
TOBG_NP-969	80.87	7.27	5	53.03	173	43883	16883	15478	2.68	89.13	NCBI Assembly	PBQZ00000000	n.a.	n.a.
TOBG_NP-97	88.72	4.45	36.36	56.82	91	277626	67547	38566	3.51	90.93	NCBI Assembly	PBQY00000000	n.a.	n.a.
TOBG_NP-970	84.48	6.63	3.45	36.29	102	126158	35869	24896	2.54	94	NCBI Assembly	PBQX00000000	n.a.	n.a.
TOBG_NP-972	69.96	2.97	0	31.07	59	102592	23398	18782	1.11	95.41	NCBI Assembly	PBQW00000000	n.a.	n.a.
TOBG_NP-973	90.56	7.75	0	38.29	92	166260	56047	32782	3.02	89.48	figshare	not applicable	TARA_PON_MAG_00008	n.a.
TOBG_NP-975	61.19	3.82	9.09	39.51	188	42513	11606	11281	2.12	93.37	NCBI Assembly	PBQV00000000	n.a.	n.a.
TOBG_NP-976	58.27	4.53	18.18	47.05	70	205382	76795	29510	2.07	94.79	NCBI Assembly	PBQU00000000	n.a.	n.a.
TOBG_NP-977	51.9	2.2	0	40.83	102	78020	15453	13855	1.41	94.91	NCBI Assembly	PBQT00000000	n.a.	n.a.
TOBG_NP-978	56.06	2.97	0	34.93	75	51301	13270	12758	0.96	95.6	NCBI Assembly	PBQS00000000	n.a.	n.a.
TOBG_NP-98	69.1	0.99	0	63.32	161	91224	18673	16813	2.71	92.07	NCBI Assembly	PBQR00000000	n.a.	n.a.
TOBG_NP-980	70.76	3.1	17.65	53.49	88	95983	29703	21965	1.93	92.91	NCBI Assembly	PBQQ00000000	n.a.	n.a.
TOBG_NP-981	55.47	3.04	50	58.37	122	33167	12850	12227	1.49	93.86	NCBI Assembly	PBQP00000000	n.a.	n.a.
TOBG_NP-982	71.86	2.27	0	53.2	122	68128	16948	15508	1.89	93.51	NCBI Assembly	PBQO00000000	n.a.	n.a.
TOBG_NP-983	69.84	4.42	0	55.31	127	46577	15580	13858	1.76	92.93	figshare	not applicable	n.a.	n.a.
TOBG_NP-986	85.3	5.66	0	52.64	157	58626	18253	15887	2.49	95.19	NCBI Assembly	PBQN00000000	n.a.	n.a.
TOBG_NP-987	72.35	2.15	20	38.04	84	58550	20332	17191	1.44	93.67	NCBI Assembly	PBQM00000000	n.a.	n.a.
TOBG_NP-989	63.21	3.06	11.11	64.38	346	63013	15732	14494	5.02	91.61	NCBI Assembly	PBQL00000000	TARA_PON_MAG_00060	n.a.
TOBG_NP-99	97.22	1.11	0	52.81	245	214995	54252	34299	8.4	87.27	NCBI Assembly	PBQK00000000	n.a.	n.a.
TOBG_NP-990	62.07	4.39	0	54.93	159	61019	12979	12637	2.01	93.48	NCBI Assembly	PBQJ00000000	n.a.	n.a.
TOBG_NP-992	79.84	4.73	0	51.69	215	99457	17524	15491	3.33	89.41	NCBI Assembly	PBQI00000000	n.a.	n.a.
TOBG_NP-993	82.37	9.83	46.67	56.02	117	138477	34436	25275	2.96	92.82	NCBI Assembly	PBQH00000000	n.a.	n.a.
TOBG_NP-995	57.11	2.91	0	41.82	64	69119	35205	22782	1.46	92.82	NCBI Assembly	PBQG00000000	n.a.	n.a.
TOBG_NP-996	74.43	3.29	0	35.87	92	65565	14396	13449	1.24	90.82	NCBI Assembly	PBQF00000000	n.a.	n.a.
TOBG_NP-997	93.01	5.38	0	51.7	89	101378	38515	27328	2.43	95.78	NCBI Assembly	PBQE00000000	n.a.	n.a.
TOBG_NP-998	61.32	3.77	0	27.78	36	48595	26688	19956	0.72	95.68	NCBI Assembly	PBQD00000000	n.a.	n.a.
TOBG_RS-307	52.14	4.7	28.57	32.88	74	42039	13109	11846	0.88	97.01	NCBI Assembly	PBQC00000000	n.a.	n.a.
TOBG_RS-341	86.18	2.96	62.5	28.31	108	77822	17706	14637	1.58	96.94	NCBI Assembly	PBQB00000000	n.a.	n.a.
TOBG_RS-342	98.99	0.89	0	51.61	38	690589	188884	104471	3.97	91.5	NCBI Assembly	PBQA00000000	TARA_RED_MAG_00022, TARA_MED_MAG_00058	n.a.
TOBG_RS-343	52.34	0.95	33.33	54.63	200	29049	9134	9086	1.82	94.45	NCBI Assembly	PBPZ00000000	n.a.	n.a.
TOBG_RS-344	76.4	0.68	100	62.65	96	39726	17262	13992	1.34	93.28	NCBI Assembly	PBPY00000000	n.a.	n.a.
TOBG_RS-345	65.81	1.8	50	33.38	68	97328	24164	16810	1.14	95.98	NCBI Assembly	PBPX00000000	n.a.	n.a.
TOBG_RS-346	76.91	0	0	40.21	77	100825	21738	16272	1.25	94.45	figshare	not applicable	n.a.	n.a.
TOBG_RS-347	64.24	1.94	0	36.19	120	93603	15741	13527	1.62	96.08	NCBI Assembly	PBPW00000000	n.a.	n.a.
TOBG_RS-348	78.51	1.92	100	49.5	102	112148	22414	18018	1.84	95.99	NCBI Assembly	PBPV00000000	n.a.	n.a.
TOBG_RS-349	86.75	2.99	25	46	126	75218	21860	15716	1.98	94.13	NCBI Assembly	PBPU00000000	TARA_RED_MAG_00083	n.a.
TOBG_RS-350	90.11	0	0	36.5	82	335231	68576	28756	2.36	96	NCBI Assembly	PBPT00000000	n.a.	n.a.
TOBG_RS-351	61.45	0.97	100	34.57	67	27619	8057	8147	0.55	92.71	NCBI Assembly	PBPS00000000	n.a.	n.a.
TOBG_RS-352	82.36	3.33	100	36.88	68	66947	24244	18304	1.24	96.7	NCBI Assembly	PBPR00000000	n.a.	n.a.
TOBG_RS-353	61.14	0.57	0	29.48	116	30243	8701	8679	1.01	97.12	figshare	not applicable	TARA_RED_MAG_00046	n.a.
TOBG_RS-354	68.24	1.6	50	51.3	66	107579	24913	18957	1.25	95.29	NCBI Assembly	PBPQ00000000	n.a.	n.a.
TOBG_RS-355	95.75	0.83	66.67	62.72	154	186511	50644	36835	5.67	88.16	NCBI Assembly	PBPP00000000	n.a.	n.a.
TOBG_RS-356	52.28	0	0	47.9	59	62698	15704	12519	0.74	96.11	NCBI Assembly	PBPO00000000	n.a.	n.a.
TOBG_RS-357	89.94	3.85	0	60.2	52	178931	93601	50897	2.65	94.01	figshare	not applicable	TARA_RED_MAG_00048	n.a.
TOBG_RS-358	64.17	0	0	51.12	120	34632	12174	10961	1.32	95.46	figshare	not applicable	TARA_RED_MAG_00049	n.a.
TOBG_RS-359	72	0.81	50	63.54	228	36040	10108	9354	2.13	93.02	figshare	not applicable	TARA_RED_MAG_00097	n.a.
TOBG_RS-360	51.95	0	0	42.3	125	15746	7442	7551	0.94	93.78	NCBI Assembly	PBPN00000000	n.a.	n.a.
TOBG_RS-361	98.26	3.74	40	61.5	137	173620	42555	21507	2.95	90.77	NCBI Assembly	PBPM00000000	TARA_RED_MAG_00007	n.a.
TOBG_RS-362	55.63	0.19	0	53.71	74	104492	48724	22803	1.69	92.31	figshare	not applicable	TARA_RED_MAG_00041	n.a.
TOBG_RS-363	91.45	1.61	0	62.56	259	92591	25191	18564	4.81	94.08	NCBI Assembly	PBPL00000000	TARA_RED_MAG_00032	n.a.
TOBG_RS-364	96.09	1.96	0	58.47	19	827434	538059	164726	3.13	91.16	NCBI Assembly	PBPK00000000	n.a.	TMED2
TOBG_RS-365	75.27	0	0	40.76	130	43077	13780	12309	1.6	95.46	figshare	not applicable	TARA_RED_MAG_00043	n.a.
TOBG_RS-366	52.08	1.56	100	30.28	57	42126	12352	11151	0.64	95.78	NCBI Assembly	PBPJ00000000	n.a.	n.a.
TOBG_RS-367	99.48	6.31	92.86	64.62	11	1315945	412721	283703	3.12	91.69	NCBI Assembly	PBPI00000000	TARA_RED_MAG_00001	n.a.
TOBG_RS-368	58.43	0	0	42.11	113	57259	16941	13447	1.52	95.44	NCBI Assembly	PBPH00000000	n.a.	n.a.
TOBG_RS-369	57.08	1.65	50	53.61	132	64944	15258	12048	1.59	90.51	NCBI Assembly	PBPG00000000	TARA_RED_MAG_00067	n.a.
TOBG_RS-370	63.69	0	0	57.16	185	43252	10445	10140	1.88	95.13	NCBI Assembly	PBPF00000000	n.a.	n.a.
TOBG_RS-371	84.16	3.17	0	43.24	125	104863	26735	16783	2.1	92.12	NCBI Assembly	PBPE00000000	n.a.	n.a.
TOBG_RS-372	71.25	0.62	0	52.02	167	33370	10168	9738	1.63	93.6	NCBI Assembly	PBPD00000000	TARA_PSE_MAG_00045	n.a.
TOBG_RS-373	85.55	2.3	0	51.69	100	147188	44942	23981	2.4	93.21	NCBI Assembly	PBPC00000000	TARA_RED_MAG_00065	n.a.
TOBG_RS-374	66.45	0.56	50	34.03	202	29809	9080	9059	1.83	94.09	NCBI Assembly	PBPB00000000	n.a.	n.a.
TOBG_RS-375	65.07	0	0	48.04	12	178961	106080	90037	1.08	95.62	NCBI Assembly	PBPA00000000	n.a.	n.a.
TOBG_RS-376	95.95	4.86	0	57.46	223	130744	39362	26137	5.83	91.61	figshare	not applicable	TARA_RED_MAG_00057	n.a.
TOBG_RS-377	69.59	0	0	30.81	81	55105	19602	16856	1.37	96.11	figshare	not applicable	n.a.	n.a.
TOBG_RS-378	59.34	1.1	0	49.48	110	131860	32941	23263	2.56	90.65	NCBI Assembly	PBOZ00000000	n.a.	n.a.
TOBG_RS-379	58.92	0.68	0	38.95	244	27239	10027	9297	2.27	94.54	NCBI Assembly	PBOY00000000	n.a.	n.a.
TOBG_RS-380	85.02	3.91	25	42.82	169	112393	26944	18563	3.14	91.62	NCBI Assembly	PBOX00000000	n.a.	n.a.
TOBG_RS-381	76.84	0	0	47.61	97	56049	19682	15354	1.49	93.82	NCBI Assembly	PBOW00000000	n.a.	n.a.
TOBG_RS-382	79.09	0.43	100	46.42	172	65583	17587	14241	2.45	91.85	NCBI Assembly	PBOV00000000	n.a.	n.a.
TOBG_RS-383	90.77	4.44	0	60.79	228	168332	39492	27455	6.26	93.33	NCBI Assembly	PBOU00000000	TARA_RED_MAG_00050	n.a.
TOBG_RS-384	80.34	2.14	0	45.16	81	131955	28968	19698	1.6	95.15	NCBI Assembly	PBOT00000000	n.a.	n.a.
TOBG_RS-385	50.93	0.99	100	30.42	91	42341	10302	10203	0.93	95.39	NCBI Assembly	PBOS00000000	n.a.	n.a.
TOBG_RS-386	99.13	3.31	40	48.33	75	210165	110080	45527	3.41	90.88	NCBI Assembly	PBOR00000000	TARA_IOS_MAG_00004	n.a.
TOBG_RS-387	82.91	4.02	28.57	43.08	82	145422	42737	21957	1.8	95.7	NCBI Assembly	PBOQ00000000	n.a.	n.a.
TOBG_RS-388	84.71	3.08	0	52.03	111	119005	30122	20046	2.23	87.99	NCBI Assembly	PBOP00000000	n.a.	n.a.
TOBG_RS-389	90.01	2.81	75	37.26	79	81200	28487	19581	1.55	96.48	NCBI Assembly	PBOO00000000	n.a.	n.a.
TOBG_RS-390	61.11	1.72	100	33.46	83	43745	14631	12591	1.05	97.26	NCBI Assembly	PBON00000000	n.a.	n.a.
TOBG_RS-391	84.62	2.99	25	53.09	98	123478	36811	21215	2.08	94.91	NCBI Assembly	PBOM00000000	n.a.	n.a.
TOBG_RS-392	76.4	0.8	0	52.4	52	99460	36385	27181	1.41	95.89	NCBI Assembly	PBOL00000000	n.a.	n.a.
TOBG_RS-393	68.4	0.61	0	52.26	193	83969	13460	12435	2.4	92.41	figshare	not applicable	TARA_RED_MAG_00108	n.a.
TOBG_RS-394	71.95	0	0	61.57	120	94882	18271	15800	1.9	89.51	NCBI Assembly	PBOK00000000	TARA_RED_MAG_00076	n.a.
TOBG_RS-395	92.5	2.22	0	62.44	175	246695	50924	32510	5.69	93.48	NCBI Assembly	PBOJ00000000	n.a.	n.a.
TOBG_RS-396	56.18	0	0	58.23	172	30445	10580	9729	1.67	93.91	NCBI Assembly	PBOI00000000	n.a.	n.a.
TOBG_RS-397	83.36	1.03	86.67	64.92	174	63806	16692	13272	2.31	92.42	NCBI Assembly	PBOH00000000	n.a.	n.a.
TOBG_RS-398	99.86	7.06	0	56.56	287	132605	45945	27134	7.79	88.92	NCBI Assembly	PBOG00000000	n.a.	n.a.
TOBG_RS-399	53.06	0	0	62.35	98	182356	76687	38005	3.72	93	figshare	not applicable	TARA_RED_MAG_00020	n.a.
TOBG_RS-400	68.97	0	0	50.85	119	149295	30548	22343	2.66	95.33	NCBI Assembly	PBOF00000000	n.a.	n.a.
TOBG_RS-401	70.74	1.6	100	59.18	55	90118	46693	30440	1.67	95.19	NCBI Assembly	PBOE00000000	n.a.	n.a.
TOBG_RS-402	77.06	0.29	50	59.95	148	43199	12615	11329	1.68	95.98	NCBI Assembly	PBWG00000000	n.a.	n.a.
TOBG_RS-403	57.52	1.48	14.29	52.76	103	67234	21572	16653	1.72	88.68	NCBI Assembly	PBWF00000000	n.a.	n.a.
TOBG_RS-404	83.03	1.26	66.67	62.45	48	131746	57213	36310	1.74	93.98	NCBI Assembly	PBWE00000000	n.a.	n.a.
TOBG_RS-405	57.71	0.86	0	38.55	115	39927	14404	12335	1.42	95.27	NCBI Assembly	PBWD00000000	n.a.	n.a.
TOBG_RS-406	80.93	1.6	100	39.94	95	189537	40248	21417	2.03	94.51	NCBI Assembly	PBWC00000000	TARA_RED_MAG_00090	n.a.
TOBG_RS-407	56.93	0.8	100	50.06	23	181974	67351	48236	1.11	95.43	NCBI Assembly	PBWB00000000	n.a.	n.a.
TOBG_RS-408	94.12	1.47	50	30.57	50	134265	43647	32366	1.62	95.31	NCBI Assembly	PBWA00000000	n.a.	n.a.
TOBG_RS-409	58.2	0.99	0	34.79	87	43844	14342	11874	1.03	94.89	NCBI Assembly	PBVZ00000000	n.a.	n.a.
TOBG_RS-410	56.2	1.52	75	38.56	66	37966	17714	14972	0.99	96.29	NCBI Assembly	PBVY00000000	n.a.	n.a.
TOBG_RS-411	67.47	1.96	72.73	45.05	253	52911	14085	11841	3	88.09	NCBI Assembly	PBVX00000000	n.a.	n.a.
TOBG_RS-412	77.33	1.91	16.67	40.27	117	80589	19238	15738	1.84	93.61	NCBI Assembly	PBVW00000000	n.a.	n.a.
TOBG_RS-413	59.57	1.98	0	40.37	96	57234	23706	15808	1.52	92.18	NCBI Assembly	PBVV00000000	n.a.	n.a.
TOBG_RS-414	55.17	0	0	57.72	148	42668	12994	11806	1.75	94.57	NCBI Assembly	PBVU00000000	n.a.	n.a.
TOBG_RS-415	84.35	3.23	0	54.59	133	296508	51961	31103	4.14	94.32	NCBI Assembly	PBVT00000000	TARA_RED_MAG_00024	n.a.
TOBG_RS-416	91.66	4.84	18.75	39.25	71	225056	80638	26969	1.91	94.86	figshare	not applicable	TARA_RED_MAG_00010	n.a.
TOBG_RS-417	63.84	1.87	16.67	36.66	99	49783	14479	13358	1.32	95.63	NCBI Assembly	PBVS00000000	n.a.	n.a.
TOBG_RS-418	50.84	1.1	0	32.18	117	55824	14081	12045	1.41	96.15	NCBI Assembly	PBVR00000000	n.a.	n.a.
TOBG_RS-419	76.01	0	0	27.72	83	88937	22563	18313	1.52	96.21	figshare	not applicable	TARA_RED_MAG_00051	n.a.
TOBG_RS-420	90.35	0	0	31.43	33	212065	68605	40867	1.35	95.22	NCBI Assembly	PBVQ00000000	n.a.	n.a.
TOBG_RS-421	89.56	2.2	0	31.79	100	120032	33934	21544	2.15	95.67	figshare	not applicable	TARA_RED_MAG_00042	n.a.
TOBG_RS-422	95.85	6.44	95.65	63.06	102	81396	25251	19903	2.03	92.94	NCBI Assembly	PBVP00000000	n.a.	n.a.
TOBG_RS-423	95.46	6.45	14.29	40.37	166	183601	59315	32084	5.33	86.81	NCBI Assembly	PBVO00000000	n.a.	n.a.
TOBG_RS-424	57.47	0.53	100	44.92	77	68484	16263	13586	1.05	94.99	NCBI Assembly	PBVN00000000	n.a.	n.a.
TOBG_RS-425	53.89	1.08	0	41.92	178	122068	13381	12067	2.15	92.04	NCBI Assembly	PBVM00000000	n.a.	n.a.
TOBG_RS-426	88.4	4.17	19.05	63.4	252	102569	23484	18472	4.66	90.5	NCBI Assembly	PBVL00000000	n.a.	n.a.
TOBG_RS-427	53.36	1.72	100	61.45	137	38844	11291	10266	1.41	93.07	NCBI Assembly	PBVK00000000	n.a.	n.a.
TOBG_RS-428	93.67	7.72	30.77	31.03	65	104936	31708	23270	1.51	97.11	NCBI Assembly	PBVJ00000000	n.a.	n.a.
TOBG_RS-429	59.01	2.3	0	31.49	95	98491	16236	12847	1.22	97.01	NCBI Assembly	PBVI00000000	TARA_ION_MAG_00050	n.a.
TOBG_RS-430	64.84	3.26	0	33.88	36	166872	92253	46852	1.69	94.5	figshare	not applicable	TARA_RED_MAG_00002	n.a.
TOBG_RS-431	93.91	6.72	31.58	28.84	55	175668	51610	32853	1.81	96.77	NCBI Assembly	PBVH00000000	n.a.	n.a.
TOBG_RS-432	70	4	80	42.97	49	155764	52805	36537	1.79	96.03	NCBI Assembly	PBVG00000000	n.a.	n.a.
TOBG_RS-433	55.05	4.03	12.5	53.74	91	46196	11785	10921	0.99	94.94	NCBI Assembly	PBVF00000000	n.a.	n.a.
TOBG_RS-434	92.47	6.99	0	36.89	29	391724	133924	73868	2.14	92.58	NCBI Assembly	PBVE00000000	TARA_RED_MAG_00004	n.a.
TOBG_RS-435	78.38	2.53	0	38.46	26	494156	139469	57015	1.48	93.26	NCBI Assembly	PBVD00000000	n.a.	n.a.
TOBG_RS-436	64.27	3.32	18.18	36.06	53	49575	26217	18875	1	97.04	figshare	not applicable	n.a.	n.a.
TOBG_RS-437	53.49	3.67	0	35.86	149	26679	8646	8583	1.28	95.42	NCBI Assembly	PBVC00000000	n.a.	n.a.
TOBG_RS-438	90.62	7.62	84.21	30.68	119	61831	18542	14159	1.68	96.13	NCBI Assembly	PBVB00000000	n.a.	n.a.
TOBG_RS-439	79.51	2.15	82.35	41.05	73	92481	35893	20024	1.46	95.55	NCBI Assembly	PBVA00000000	n.a.	n.a.
TOBG_RS-440	74.53	3.2	100	54.86	115	68315	21717	15983	1.84	95.44	NCBI Assembly	PBUZ00000000	n.a.	n.a.
TOBG_RS-441	54.52	4.14	7.69	30.59	97	43499	10886	10266	1	96.33	NCBI Assembly	PBUY00000000	n.a.	n.a.
TOBG_RS-442	62.68	2.4	0	49.69	68	106170	27111	20363	1.38	95.27	NCBI Assembly	PBUX00000000	n.a.	n.a.
TOBG_RS-443	66	4.29	75	52.22	75	69974	22231	15015	1.13	95.66	NCBI Assembly	PBUW00000000	TARA_RED_MAG_00079	n.a.
TOBG_RS-444	51.92	2.69	0	58.62	407	25189	7921	7974	3.25	89.4	figshare	not applicable	n.a.	n.a.
TOBG_RS-445	60.16	3.42	0	67.77	292	50799	12905	11578	3.38	93.92	figshare	not applicable	TARA_RED_MAG_00081	n.a.
TOBG_RS-446	59.11	3.29	88.89	55.62	148	29448	10323	9499	1.41	93.31	NCBI Assembly	PBUV00000000	n.a.	n.a.
TOBG_RS-447	73.48	2.14	0	71.51	133	52450	19282	14425	1.92	94.19	NCBI Assembly	PBUU00000000	n.a.	n.a.
TOBG_RS-448	63.79	2.56	50	62.57	211	64963	11358	10308	2.18	92.19	NCBI Assembly	PBUT00000000	n.a.	n.a.
TOBG_RS-449	51.49	3.96	0	39.73	108	368331	29114	17768	1.92	95.2	figshare	not applicable	TARA_RED_MAG_00031	n.a.
TOBG_RS-450	53.23	2.45	40	53.4	202	45962	12076	10877	2.2	90.01	NCBI Assembly	PBUS00000000	n.a.	n.a.
TOBG_RS-451	63.16	4.15	0	32.92	144	33912	9676	9429	1.36	95.52	NCBI Assembly	PBUR00000000	n.a.	n.a.
TOBG_RS-452	69.87	4.05	55.56	55.08	143	33626	11879	10766	1.54	95.12	NCBI Assembly	PBUQ00000000	n.a.	n.a.
TOBG_RS-453	78.22	4.46	0	34.61	107	62958	14431	12127	1.3	95.04	NCBI Assembly	PBUP00000000	n.a.	n.a.
TOBG_RS-454	77.13	2.56	25	70.39	122	71885	19373	15344	1.87	94.11	NCBI Assembly	PBUO00000000	n.a.	n.a.
TOBG_RS-455	64.96	3.07	60	44.82	82	80474	17580	15348	1.26	94.91	NCBI Assembly	PBUN00000000	n.a.	n.a.
TOBG_RS-456	94.39	6.57	45.45	66.81	214	113027	28231	19498	4.17	92.59	figshare	not applicable	TARA_RED_MAG_00030	n.a.
TOBG_RS-457	59.25	3.06	100	63.11	185	48946	13094	11191	2.07	92.02	NCBI Assembly	PBUM00000000	TARA_RED_MAG_00101	n.a.
TOBG_RS-458	94.04	6.59	62.5	54.67	43	239809	113833	56510	2.43	93.18	NCBI Assembly	PBUL00000000	n.a.	n.a.
TOBG_RS-459	53.78	3.46	0	34.88	91	67589	17783	13742	1.25	95.98	NCBI Assembly	PBUK00000000	n.a.	n.a.
TOBG_RS-460	74.33	3.85	60	53	58	168965	57835	37142	2.15	94.19	NCBI Assembly	PBUJ00000000	n.a.	n.a.
TOBG_RS-461	64.46	4.9	34.62	39.2	109	60100	17587	13562	1.48	94.16	NCBI Assembly	PBUI00000000	n.a.	n.a.
TOBG_RS-462	63.6	3.2	0	51.85	47	120850	44019	26745	1.26	95.32	NCBI Assembly	PBUH00000000	n.a.	n.a.
TOBG_RS-463	53.17	4.95	0	31.95	68	33409	10574	10512	0.71	96.34	NCBI Assembly	PBUG00000000	n.a.	n.a.
TOBG_RS-464	94.39	5.13	0	50.7	59	303393	89029	51505	3.04	93.55	figshare	not applicable	TARA_RED_MAG_00008	n.a.
TOBG_RS-465	75.96	2.97	33.33	46.27	169	96721	22373	17028	2.88	93.6	NCBI Assembly	PBUF00000000	n.a.	n.a.
TOBG_RS-466	68.14	2.72	20	42.34	95	96023	32484	20992	1.99	92.47	NCBI Assembly	PBXX00000000	n.a.	n.a.
TOBG_RS-467	74.54	3.98	25	32.15	148	41243	15737	12987	1.92	95.6	NCBI Assembly	PBXW00000000	n.a.	n.a.
TOBG_RS-468	54.3	3.4	25	36.51	133	65763	16891	13649	1.82	94.9	figshare	not applicable	n.a.	n.a.
TOBG_RS-469	69.27	2.04	16.67	49.38	138	66997	14438	13036	1.8	93.52	figshare	not applicable	n.a.	n.a.
TOBG_RS-470	58.92	4.35	4.17	44.37	173	51884	13782	11637	2.01	92.59	NCBI Assembly	PBXV00000000	TARA_RED_MAG_00087	n.a.
TOBG_RS-471	53.13	2.56	33.33	32.54	58	110359	13463	12315	0.71	96.95	NCBI Assembly	PBXU00000000	n.a.	n.a.
TOBG_RS-472	72	2.4	75	44.63	117	52428	16253	14515	1.7	95.64	NCBI Assembly	PBXT00000000	n.a.	n.a.
TOBG_RS-473	50.87	4.31	0	36.01	72	43662	13624	11924	0.86	96.96	NCBI Assembly	PBXS00000000	n.a.	n.a.
TOBG_RS-474	52.7	2.19	78.57	58.18	142	45604	9981	9774	1.39	92.23	NCBI Assembly	PBXR00000000	n.a.	n.a.
TOBG_RS-475	51.98	2.76	0	43.53	204	67483	13383	11945	2.44	94.13	figshare	not applicable	n.a.	n.a.
TOBG_RS-476	68.69	0	0	39.56	82	96333	23622	19186	1.57	95.03	NCBI Assembly	PBXQ00000000	n.a.	n.a.
TOBG_RS-481	54.65	3.74	18.18	37.15	51	43831	19586	15670	0.8	96.99	NCBI Assembly	PBXP00000000	n.a.	n.a.
TOBG_RS-495	50.66	1.64	100	30.27	58	30248	11366	10731	0.62	96.89	NCBI Assembly	PBXO00000000	n.a.	TMED237
TOBG_RS-508	71.58	2.2	0	29.73	77	89852	27542	20204	1.56	95.42	NCBI Assembly	PBXN00000000	n.a.	n.a.
TOBG_RS-510	69.5	4.95	0	37.1	32	259121	116118	38101	1.22	93.18	NCBI Assembly	PBXM00000000	n.a.	n.a.
TOBG_RS-533	53.95	3.59	4	43.54	108	92750	16847	14038	1.52	90.84	NCBI Assembly	PBXL00000000	n.a.	n.a.
TOBG_RS-535	83.33	0.99	0	38.36	21	244092	140478	62577	1.31	94.13	figshare	not applicable	TARA_RED_MAG_00014	n.a.
TOBG_RS-551	50.25	4.34	0	34.35	64	119133	40487	19192	1.23	97.27	NCBI Assembly	PBXK00000000	n.a.	n.a.
TOBG_RS-562	59.75	3.49	50	29.29	34	73844	27661	21845	0.74	96.98	NCBI Assembly	PBXJ00000000	n.a.	n.a.
TOBG_RS-570	53	4.72	0	26.73	61	34232	18123	13770	0.84	96.78	NCBI Assembly	PBXI00000000	n.a.	n.a.
TOBG_RS-582	60.2	0.43	100	33.13	53	47273	15686	13481	0.71	97.57	NCBI Assembly	PBXH00000000	n.a.	n.a.
TOBG_RS-590	68.58	2.17	75	32.21	33	172035	69394	29255	0.97	96.96	NCBI Assembly	PBXG00000000	n.a.	n.a.
TOBG_RS-604	75.6	4.11	52.63	41.44	62	181625	48641	30376	1.88	95.83	NCBI Assembly	PBXF00000000	n.a.	n.a.
TOBG_RS-605	58.27	1.6	0	38.95	59	75012	34631	23926	1.41	95.63	NCBI Assembly	PBXE00000000	n.a.	n.a.
TOBG_RS-615	88.35	9.31	22.64	58.55	88	279709	103862	57955	5.1	90.78	NCBI Assembly	PBXD00000000	TARA_RED_MAG_00060	n.a.
TOBG_RS-626	77.53	1.85	60	32.19	48	76922	27561	21830	1.05	96.33	NCBI Assembly	PBXC00000000	n.a.	n.a.
TOBG_RS-648	83.92	9.24	4.17	33.75	41	271746	62733	38454	1.58	94.32	NCBI Assembly	PBXB00000000	n.a.	n.a.
TOBG_RS-652	84.82	5.17	0	46.18	47	355052	82887	46152	2.17	90.84	figshare	not applicable	TARA_RED_MAG_00039	n.a.
TOBG_RS-654	71.87	3.14	0	41.28	32	111980	46984	31983	1.02	93.96	NCBI Assembly	PBXA00000000	n.a.	n.a.
TOBG_RS-659	58.87	1.69	50	31.25	42	45416	26876	15552	0.65	97.25	NCBI Assembly	PBWZ00000000	n.a.	n.a.
TOBG_RS-665	70	0.91	33.33	40.87	120	46131	14195	11924	1.43	92.2	NCBI Assembly	PBWY00000000	n.a.	n.a.
TOBG_RS-668	87.76	7.38	52	35.87	42	222577	58825	33674	1.41	94.8	NCBI Assembly	PBWX00000000	n.a.	n.a.
TOBG_RS-678	83.18	1.87	50	30.12	76	70478	26372	18512	1.41	92.46	NCBI Assembly	PBWW00000000	n.a.	n.a.
TOBG_RS-697	98.92	2.69	0	46.72	53	211533	87648	48029	2.55	91.77	NCBI Assembly	PBWV00000000	TARA_RED_MAG_00066	n.a.
TOBG_RS-711	50.01	3.3	0	30.44	64	28236	8634	8703	0.56	96.07	NCBI Assembly	PBWU00000000	TARA_RED_MAG_00086	n.a.
TOBG_RS-723	64.14	4.01	0	41.56	47	325809	104242	46720	2.2	93.93	figshare	not applicable	TARA_RED_MAG_00005	n.a.
TOBG_RS-726	56.9	3.45	0	27.97	53	119846	27492	18380	0.97	97.28	NCBI Assembly	PBWT00000000	n.a.	n.a.
TOBG_RS-789	54.95	1.16	33.33	31.84	16	254196	254196	30116	0.48	95.81	NCBI Assembly	PBWS00000000	n.a.	n.a.
TOBG_RS-797	85.22	0.43	100	63.15	27	428757	103024	83066	2.24	91.79	NCBI Assembly	PBWR00000000	n.a.	n.a.
TOBG_RS-799	54.31	3.45	0	29.97	107	65913	13481	12204	1.31	93.94	NCBI Assembly	PBWQ00000000	n.a.	n.a.
TOBG_RS-813	68.18	1.55	50	40.83	32	444674	157519	58692	1.88	93.44	NCBI Assembly	PBWP00000000	n.a.	n.a.
TOBG_RS-814	74.56	2.74	72.73	50.2	60	123712	28758	23044	1.38	95.73	NCBI Assembly	PBWO00000000	n.a.	n.a.
TOBG_RS-815	75.55	1.72	100	36.01	28	90104	53714	34419	0.96	97.75	NCBI Assembly	PBWN00000000	n.a.	n.a.
TOBG_RS-816	75.44	4.4	0	27.23	45	148116	44887	30999	1.39	96.61	NCBI Assembly	PBWM00000000	n.a.	n.a.
TOBG_RS-817	88.89	1.71	50	56.7	69	182833	37417	28770	1.99	94.43	NCBI Assembly	PBWL00000000	n.a.	n.a.
TOBG_RS-818	51.87	4.95	10	60.33	180	68861	9328	9515	1.71	92.12	NCBI Assembly	PBWK00000000	n.a.	n.a.
TOBG_RS-819	89.11	2.77	0	31.27	38	131522	60431	35666	1.36	95.29	NCBI Assembly	PBWJ00000000	n.a.	n.a.
TOBG_RS-820	92.05	0.99	0	41.5	110	103971	21648	15600	1.72	93.12	NCBI Assembly	PBWI00000000	n.a.	n.a.
TOBG_RS-821	86.81	1.1	0	59.09	38	805793	226663	142701	5.42	88.7	NCBI Assembly	PBWH00000000	TARA_RED_MAG_00085	n.a.
TOBG_RS-822	93.59	3.3	0	62.44	266	97659	30881	21994	5.85	92.45	NCBI Assembly	PBOD00000000	n.a.	n.a.
TOBG_RS-823	68.54	4.8	42.86	48.85	143	43026	15535	12480	1.78	96.2	NCBI Assembly	PBOC00000000	n.a.	n.a.
TOBG_RS-824	58.58	0	0	44.83	37	170793	55147	37713	1.4	89.89	figshare	not applicable	TARA_RED_MAG_00070	n.a.
TOBG_RS-825	65.02	4.05	9.09	53.58	279	23006	9912	9292	2.59	93.44	figshare	not applicable	TARA_RED_MAG_00011	n.a.
TOBG_RS-826	94.51	5.03	0	44.59	96	227343	54801	28017	2.69	91.92	NCBI Assembly	PBOB00000000	TARA_RED_MAG_00054	n.a.
TOBG_SAT-1	89.64	2.2	35.71	61.85	72	177954	65602	44851	3.23	90.8	NCBI Assembly	PAYQ00000000	n.a.	n.a.
TOBG_SAT-10	95.61	3.45	100	40.16	123	218361	50212	38473	4.73	86.12	NCBI Assembly	PAYP00000000	n.a.	n.a.
TOBG_SAT-100	56.03	1.72	100	29.53	41	59596	19339	20445	0.84	97.26	NCBI Assembly	PAYO00000000	n.a.	n.a.
TOBG_SAT-101	98.78	1.33	100	39.7	39	368095	157843	103789	4.05	91.06	figshare	not applicable	n.a.	n.a.
TOBG_SAT-102	57.73	0	0	37.66	44	82998	26929	23303	1.03	95.74	NCBI Assembly	PAYN00000000	n.a.	n.a.
TOBG_SAT-103	87.53	1.08	100	29.55	63	85468	32651	28622	1.8	96.35	NCBI Assembly	PAYM00000000	n.a.	n.a.
TOBG_SAT-104	98.51	1.35	76.92	35.33	49	192420	70623	58464	2.86	91.27	NCBI Assembly	PAYL00000000	n.a.	n.a.
TOBG_SAT-105	93.55	1.08	0	31.65	18	382823	158331	92737	1.67	95.95	NCBI Assembly	PAYK00000000	n.a.	n.a.
TOBG_SAT-106	99.24	0.27	50	40.87	22	438515	291115	148397	3.26	91.03	NCBI Assembly	PAYJ00000000	n.a.	n.a.
TOBG_SAT-107	95.89	9.15	20.69	32.22	57	179178	61157	43987	2.51	94.6	NCBI Assembly	PAYI00000000	n.a.	n.a.
TOBG_SAT-108	91.7	3.91	71.43	65.05	103	97573	41137	34393	3.54	89.43	NCBI Assembly	PAYH00000000	n.a.	n.a.
TOBG_SAT-109	96.81	7.51	84	56.95	70	353663	85675	65343	4.57	91.51	NCBI Assembly	PAYG00000000	n.a.	n.a.
TOBG_SAT-11	67.07	1.6	50	51.35	44	113696	30733	27551	1.21	95.46	NCBI Assembly	PAYF00000000	n.a.	n.a.
TOBG_SAT-110	97.23	6.58	95.65	53.49	46	229485	96234	67811	3.12	93.25	NCBI Assembly	PAYE00000000	n.a.	n.a.
TOBG_SAT-111	99.43	1.61	46.15	55.15	68	330726	115466	69528	4.73	90.19	NCBI Assembly	PAYD00000000	n.a.	n.a.
TOBG_SAT-112	98.06	5.38	86.05	47.21	48	278070	75875	55729	2.68	93.81	NCBI Assembly	PAYC00000000	n.a.	n.a.
TOBG_SAT-113	99.14	3.99	95.24	62.79	44	588994	130539	92765	4.08	84.93	NCBI Assembly	PAYB00000000	TARA_PSE_MAG_00035	n.a.
TOBG_SAT-114	89.77	3.47	78.57	35.96	23	419870	279795	176969	4.07	91.49	figshare	not applicable	TARA_ASW_MAG_00012	n.a.
TOBG_SAT-115	99.35	9.09	97.78	55.93	20	553039	268648	193205	3.86	90.71	NCBI Assembly	PAXZ00000000	n.a.	n.a.
TOBG_SAT-116	70.34	1.6	50	37.82	19	318819	85524	67740	1.29	95.17	NCBI Assembly	PAXY00000000	n.a.	n.a.
TOBG_SAT-117	99.61	3.93	100	41.31	13	898395	589755	304516	3.96	91.43	NCBI Assembly	PAXX00000000	n.a.	n.a.
TOBG_SAT-118	58.8	0	0	40.84	24	44197	22748	22484	0.54	89.76	NCBI Assembly	PAXW00000000	n.a.	n.a.
TOBG_SAT-119	51.67	0.26	80	38.43	50	88151	27645	24045	1.2	95.54	NCBI Assembly	PAXV00000000	n.a.	n.a.
TOBG_SAT-12	94.64	1.18	100	48.43	119	296550	50522	38131	4.54	91.84	NCBI Assembly	PAXU00000000	n.a.	n.a.
TOBG_SAT-120	62.74	1.07	66.67	40.05	169	79236	24407	22026	3.72	93.21	NCBI Assembly	PAXT00000000	n.a.	n.a.
TOBG_SAT-121	100	6.18	100	37.5	26	828954	248826	137168	3.57	92.13	NCBI Assembly	PAXS00000000	n.a.	n.a.
TOBG_SAT-122	70.81	1.6	0	47.24	62	142728	38927	30669	1.9	95.49	NCBI Assembly	PAXR00000000	n.a.	n.a.
TOBG_SAT-123	50.68	0.99	0	30.68	32	41351	18982	19127	0.61	97.21	NCBI Assembly	PAXQ00000000	n.a.	n.a.
TOBG_SAT-124	56.18	1.44	33.33	39.32	51	77939	26437	23783	1.21	96.4	NCBI Assembly	PAXP00000000	n.a.	n.a.
TOBG_SAT-125	50.16	1.68	33.33	42.5	78	47141	17146	17315	1.35	90.98	NCBI Assembly	PAXO00000000	n.a.	n.a.
TOBG_SAT-126	98.28	6.55	100	47.9	64	304514	80680	57229	3.66	90.89	NCBI Assembly	PAXN00000000	n.a.	n.a.
TOBG_SAT-127	73.93	1.28	0	64.65	65	120456	33236	30679	1.99	94.04	NCBI Assembly	PAXM00000000	n.a.	n.a.
TOBG_SAT-128	97.74	8.24	55.56	56.54	78	332552	120413	66854	5.21	89.47	NCBI Assembly	PAXL00000000	n.a.	n.a.
TOBG_SAT-1289	86.83	7.37	57.14	31.88	89	112338	25489	24730	2.2	96.58	NCBI Assembly	PAXK00000000	n.a.	n.a.
TOBG_SAT-129	96.88	1.79	86.96	31.54	73	272914	80084	51763	3.78	92.02	NCBI Assembly	PAXJ00000000	n.a.	n.a.
TOBG_SAT-1290	50.86	4.7	0	33.01	55	80857	26586	24021	1.32	96.46	figshare	not applicable	n.a.	n.a.
TOBG_SAT-13	95.71	0.99	0	31.58	18	270022	103748	77505	1.4	95.16	NCBI Assembly	PAXI00000000	n.a.	n.a.
TOBG_SAT-130	99.29	4	5	41.47	26	613783	338219	138298	3.6	92.25	NCBI Assembly	PAXH00000000	n.a.	n.a.
TOBG_SAT-1300	50.82	2.76	100	55.26	57	51543	19877	18993	1.08	92.56	NCBI Assembly	PAXG00000000	n.a.	n.a.
TOBG_SAT-1301	51.88	4.28	17.65	29.35	46	60815	23560	22788	1.05	97.05	NCBI Assembly	PAXF00000000	n.a.	n.a.
TOBG_SAT-1302	55.1	2.73	60	28.87	33	95403	37034	31407	1.04	97.21	NCBI Assembly	PAXE00000000	n.a.	n.a.
TOBG_SAT-1308	83.1	5.17	100	54.94	17	945784	391551	246181	4.19	89.09	NCBI Assembly	PAXD00000000	n.a.	n.a.
TOBG_SAT-1309	94.83	6.21	0	60.94	34	429195	170238	92860	3.16	91.62	NCBI Assembly	PAXC00000000	n.a.	n.a.
TOBG_SAT-131	70.73	0	0	40.09	56	43537	20551	20549	1.15	95.53	NCBI Assembly	PAXB00000000	n.a.	n.a.
TOBG_SAT-132	85.27	1.08	50	58.32	63	90389	36811	31057	1.96	95.54	NCBI Assembly	PAXA00000000	n.a.	n.a.
TOBG_SAT-1328	66.29	4.76	50	35.35	61	84082	29312	26862	1.64	95.96	NCBI Assembly	PAWZ00000000	n.a.	n.a.
TOBG_SAT-1329	77.06	2.4	100	54.87	45	102094	39120	36273	1.63	95.46	NCBI Assembly	PAWY00000000	n.a.	n.a.
TOBG_SAT-133	75.37	1.19	0	49.11	73	67858	27755	25625	1.87	93.3	NCBI Assembly	PAWX00000000	n.a.	n.a.
TOBG_SAT-1331	75.91	4.57	70	53.66	65	83580	33398	27841	1.81	93.26	NCBI Assembly	PAWW00000000	n.a.	n.a.
TOBG_SAT-1332	61.74	4	23.08	52.04	79	81440	22515	22597	1.79	91.5	NCBI Assembly	PAWV00000000	n.a.	n.a.
TOBG_SAT-1333	65.81	2.56	0	56.63	10	271116	216924	133679	1.34	94.16	NCBI Assembly	PAWU00000000	n.a.	n.a.
TOBG_SAT-1339	79.43	4.87	50	54.4	48	143852	59034	42568	2.04	92.71	NCBI Assembly	PAWT00000000	n.a.	n.a.
TOBG_SAT-134	89.08	4	90	47.1	70	130334	38329	32884	2.3	94.36	NCBI Assembly	PAWS00000000	n.a.	n.a.
TOBG_SAT-1340	70.31	3.51	0	42.02	87	82834	25713	23994	2.09	94.41	NCBI Assembly	PAWR00000000	n.a.	n.a.
TOBG_SAT-1342	78.54	4.36	0	42.39	23	352684	81178	52996	1.22	93.7	NCBI Assembly	PAWQ00000000	n.a.	n.a.
TOBG_SAT-1344	73.05	2.41	44.44	58.03	125	128327	35563	29260	3.66	86.03	NCBI Assembly	PAWP00000000	n.a.	n.a.
TOBG_SAT-1345	51.47	4.78	100	28.02	38	40492	19111	18402	0.7	97.51	NCBI Assembly	PAWO00000000	n.a.	n.a.
TOBG_SAT-1346	75.21	2.56	80	44.22	44	118969	41882	32437	1.43	95.03	NCBI Assembly	PAWI00000000	n.a.	n.a.
TOBG_SAT-1347	60.13	3.2	85.71	48.94	56	73849	26101	23772	1.33	95.66	NCBI Assembly	PAWN00000000	n.a.	n.a.
TOBG_SAT-135	88.6	0.36	0	28.4	21	161787	107010	72563	1.52	96.17	NCBI Assembly	PAWM00000000	n.a.	n.a.
TOBG_SAT-1356	55.02	2.6	100	65.17	35	177046	76202	60258	2.11	91.27	NCBI Assembly	PAWL00000000	TARA_IOS_MAG_00006	n.a.
TOBG_SAT-1358	72.69	3.83	18.75	42.64	85	66438	27478	23889	2.03	92.63	NCBI Assembly	PAWK00000000	n.a.	n.a.
TOBG_SAT-1359	76.07	3.47	22.22	47.51	67	69499	37181	26683	1.79	91.56	NCBI Assembly	PAWJ00000000	n.a.	n.a.
TOBG_SAT-136	57.48	0	0	31.13	39	69335	20047	19717	0.77	95.18	NCBI Assembly	PAWH00000000	n.a.	n.a.
TOBG_SAT-1366	92.24	5.49	0	45.3	16	445737	178775	124495	1.99	93.67	NCBI Assembly	PAWG00000000	n.a.	n.a.
TOBG_SAT-1367	93.91	8.19	46.43	37.48	56	257879	52034	42010	2.35	92.64	NCBI Assembly	PAWF00000000	n.a.	n.a.
TOBG_SAT-1369	87.77	8.62	100	36.06	19	171902	97858	65605	1.25	97.6	NCBI Assembly	PAWE00000000	n.a.	n.a.
TOBG_SAT-137	86.33	1.94	0	36.13	53	256765	36252	27541	1.46	87.66	NCBI Assembly	PAWD00000000	n.a.	n.a.
TOBG_SAT-138	82.42	0	0	40.9	63	86415	24098	22690	1.43	95.89	NCBI Assembly	PAWC00000000	n.a.	n.a.
TOBG_SAT-1383	66.62	3.41	85.71	64.15	79	91927	32032	27348	2.16	91.62	NCBI Assembly	PAWB00000000	n.a.	n.a.
TOBG_SAT-1384	50.98	3.64	33.33	36.26	43	72882	27818	27023	1.16	94.74	NCBI Assembly	PAWA00000000	n.a.	n.a.
TOBG_SAT-1386	51.71	3.19	85.71	61.89	80	70983	26680	23784	1.9	91.74	NCBI Assembly	PAVZ00000000	n.a.	n.a.
TOBG_SAT-1387	54.1	3.55	63.16	56.97	55	101340	26807	26073	1.43	92.21	NCBI Assembly	PAVY00000000	n.a.	n.a.
TOBG_SAT-1388	93.81	7.13	76	30.1	49	117104	38914	32069	1.57	96.82	NCBI Assembly	PAVX00000000	n.a.	n.a.
TOBG_SAT-139	81.07	1.94	0	31.06	21	151362	59942	43766	0.92	93.68	NCBI Assembly	PAVW00000000	n.a.	n.a.
TOBG_SAT-1390	69.15	2.09	20	46.64	44	132798	38543	30611	1.35	95.51	NCBI Assembly	PAVV00000000	n.a.	n.a.
TOBG_SAT-1391	85.42	8.07	50	55.45	63	160768	65257	39759	2.5	92.1	NCBI Assembly	PAVU00000000	n.a.	n.a.
TOBG_SAT-14	76.4	1.18	100	47.22	141	134582	26029	23820	3.36	92.21	figshare	not applicable	TARA_ANW_MAG_00007, TARA_PSW_MAG_00027	n.a.
TOBG_SAT-140	70.41	0	0	38.39	81	50646	25770	21832	1.77	94.68	NCBI Assembly	PAVT00000000	n.a.	n.a.
TOBG_SAT-1401	91.67	8.04	15.38	37.34	25	466020	210100	150009	3.75	94.03	NCBI Assembly	PAVS00000000	n.a.	n.a.
TOBG_SAT-1403	81.32	8.31	0	30.24	32	141515	65595	43886	1.4	96.18	NCBI Assembly	PAVR00000000	n.a.	n.a.
TOBG_SAT-1404	56.06	2.34	0	33.88	54	47050	22392	21225	1.15	96.33	NCBI Assembly	PAVQ00000000	n.a.	n.a.
TOBG_SAT-1405	65.38	2.99	25	53	59	110023	32766	29089	1.72	94.52	NCBI Assembly	PAVP00000000	n.a.	n.a.
TOBG_SAT-141	99.46	5.77	0	40.15	56	645058	151465	89827	5.03	92.37	NCBI Assembly	PAVO00000000	n.a.	n.a.
TOBG_SAT-1415	80.79	7.72	80	54.29	95	74312	30821	26824	2.55	92.49	figshare	not applicable	n.a.	TMED61
TOBG_SAT-1416	61.47	4.88	33.33	54.07	70	59599	21381	20094	1.41	92.84	NCBI Assembly	PAVN00000000	n.a.	n.a.
TOBG_SAT-142	81.55	3.35	0	44.25	56	114439	48804	32738	1.83	94.63	NCBI Assembly	PAQG00000000	n.a.	n.a.
TOBG_SAT-1429	58.05	3.51	100	65.15	124	119658	31398	27405	3.4	94.81	NCBI Assembly	PAVM00000000	n.a.	n.a.
TOBG_SAT-143	63.73	0	0	51.8	41	77659	33316	28148	1.15	95.98	NCBI Assembly	PAVL00000000	n.a.	n.a.
TOBG_SAT-1430	54.92	3.7	67.86	44.21	79	66588	26116	23448	1.85	92.43	NCBI Assembly	PAVK00000000	n.a.	n.a.
TOBG_SAT-1431	81.97	5.98	27.27	32.16	41	127327	49395	41054	1.68	93.5	NCBI Assembly	PAVJ00000000	TARA_ANE_MAG_00069	n.a.
TOBG_SAT-1433	68.5	4.41	40.74	46.79	58	110805	47890	39046	2.26	90.99	NCBI Assembly	PAVI00000000	n.a.	n.a.
TOBG_SAT-1434	87.1	8.6	40	47.26	90	112197	31604	26720	2.4	92.17	NCBI Assembly	PAVH00000000	n.a.	n.a.
TOBG_SAT-144	51.07	1.71	0	33.46	57	69451	26579	22385	1.28	94.61	NCBI Assembly	PAVG00000000	n.a.	n.a.
TOBG_SAT-1446	79.55	2.56	66.67	44.64	29	82869	50446	36598	1.06	95.13	NCBI Assembly	PAVF00000000	n.a.	n.a.
TOBG_SAT-1448	75.14	4.16	60	44.18	62	88770	32124	28320	1.76	90.91	NCBI Assembly	PAVE00000000	n.a.	n.a.
TOBG_SAT-1449	85.73	5.33	100	47.49	79	74574	32102	27760	2.19	91.42	NCBI Assembly	PAVD00000000	n.a.	n.a.
TOBG_SAT-145	80.53	1.6	0	45.76	45	172942	53228	40198	1.81	95.79	NCBI Assembly	PAYA00000000	n.a.	n.a.
TOBG_SAT-1450	79.67	2.2	0	35.5	69	52601	21197	20717	1.43	96.17	NCBI Assembly	PAVC00000000	n.a.	n.a.
TOBG_SAT-1451	85.65	5.49	100	41.98	160	128347	39891	31018	4.96	86.95	NCBI Assembly	PAVB00000000	n.a.	n.a.
TOBG_SAT-146	55.46	0	0	65.71	89	57871	19996	19896	1.77	91.88	NCBI Assembly	PAVA00000000	n.a.	n.a.
TOBG_SAT-1460	59.61	2.4	33.33	58.19	45	69558	27603	24143	1.09	95.06	NCBI Assembly	PAUZ00000000	n.a.	n.a.
TOBG_SAT-1461	52.45	2.38	40	43.01	84	35983	22029	19736	1.66	93.64	NCBI Assembly	PAUY00000000	n.a.	n.a.
TOBG_SAT-1462	79.17	4.86	91.43	40.74	114	124935	37318	33154	3.78	90.04	NCBI Assembly	PAUX00000000	n.a.	n.a.
TOBG_SAT-1464	63.19	4.62	100	54.81	62	72611	30035	27909	1.73	93.05	NCBI Assembly	PAUW00000000	n.a.	n.a.
TOBG_SAT-147	50.87	0	0	51.95	113	104948	22303	21359	2.41	87.17	NCBI Assembly	PAUV00000000	n.a.	n.a.
TOBG_SAT-1475	72.49	3.2	66.67	54.52	63	251814	31800	28371	1.79	92.42	NCBI Assembly	PAUU00000000	n.a.	n.a.
TOBG_SAT-1476	55.9	3.95	37.5	30.76	60	67418	23637	21392	1.28	95.63	figshare	not applicable	n.a.	n.a.
TOBG_SAT-148	66.45	0	0	63.62	114	67251	21508	19906	2.27	92.33	NCBI Assembly	PAUT00000000	n.a.	n.a.
TOBG_SAT-1485	67.07	4.8	42.86	43.54	59	56150	31337	25669	1.51	95.9	NCBI Assembly	PAUS00000000	n.a.	n.a.
TOBG_SAT-1487	59.07	3.51	25	34.93	19	215190	97911	72832	1.38	96	NCBI Assembly	PAUR00000000	n.a.	n.a.
TOBG_SAT-1488	60.82	4.63	78.57	31.55	53	73845	24744	23012	1.22	97.02	figshare	not applicable	TARA_ANE_MAG_00070	n.a.
TOBG_SAT-1489	60.07	4.95	33.33	31.97	49	72189	27746	24025	1.18	96.65	NCBI Assembly	PAUQ00000000	n.a.	n.a.
TOBG_SAT-149	71.26	1.01	0	40.62	107	93853	27485	25917	2.77	92.3	NCBI Assembly	PAUP00000000	n.a.	n.a.
TOBG_SAT-15	97.78	9	83.33	42.74	36	159479	98205	49581	1.78	94.6	NCBI Assembly	PAUO00000000	n.a.	n.a.
TOBG_SAT-150	86.32	3.42	0	64.89	82	200248	57240	46765	3.83	89.85	NCBI Assembly	PAUN00000000	n.a.	n.a.
TOBG_SAT-1504	63.6	3.6	0	36.83	42	54209	30643	25068	1.05	95.85	NCBI Assembly	PAUM00000000	n.a.	n.a.
TOBG_SAT-1505	59.05	2.56	100	52.15	80	97406	24413	23662	1.89	93.12	NCBI Assembly	PAUL00000000	n.a.	n.a.
TOBG_SAT-1507	72.15	4.49	46.15	50.46	117	107329	35176	30607	3.58	90.24	NCBI Assembly	PAUK00000000	TARA_RED_MAG_00006	n.a.
TOBG_SAT-1508	76.53	4.8	14.29	33.97	61	105039	50149	33515	2.04	95.66	figshare	not applicable	n.a.	n.a.
TOBG_SAT-1509	94.3	6.88	62.86	31.28	41	242296	88592	62089	2.55	91.46	NCBI Assembly	PAUJ00000000	n.a.	n.a.
TOBG_SAT-151	65.19	0.66	0	44.66	92	57212	18591	18835	1.73	90.3	NCBI Assembly	PAUI00000000	n.a.	n.a.
TOBG_SAT-1510	75.02	4	37.5	49.62	46	131994	43080	33752	1.55	95.12	NCBI Assembly	PAUH00000000	n.a.	n.a.
TOBG_SAT-1517	81.82	6.14	0	55.58	100	94589	30301	27491	2.75	87.18	NCBI Assembly	PAUG00000000	n.a.	n.a.
TOBG_SAT-152	92.26	0.59	40	29.54	18	590975	97917	86341	1.55	95.99	NCBI Assembly	PAUF00000000	n.a.	n.a.
TOBG_SAT-153	54.36	0	0	36.03	67	71438	28653	25858	1.73	86.31	NCBI Assembly	PAUE00000000	TARA_ASE_MAG_00029	n.a.
TOBG_SAT-1530	54.9	4.93	56.52	27.27	48	70982	21295	21058	1.01	96.78	NCBI Assembly	PAUD00000000	n.a.	n.a.
TOBG_SAT-154	77.69	0.99	0	42.88	37	172896	45041	34811	1.29	91.54	NCBI Assembly	PAUC00000000	n.a.	n.a.
TOBG_SAT-155	99.32	0.68	0	55.96	51	543160	228086	69097	3.52	91.31	NCBI Assembly	PAUB00000000	n.a.	n.a.
TOBG_SAT-1551	69.87	3.85	0	60.77	52	127044	42399	36118	1.88	92.47	NCBI Assembly	PAUA00000000	n.a.	n.a.
TOBG_SAT-1553	76.27	4	33.33	37.37	56	62299	38791	28406	1.59	95.45	NCBI Assembly	PATZ00000000	n.a.	n.a.
TOBG_SAT-1554	55.43	2.4	33.33	41.9	64	64561	23795	21894	1.4	95.74	NCBI Assembly	PATY00000000	n.a.	n.a.
TOBG_SAT-156	52.7	0	0	42.7	55	53609	21545	20134	1.11	95.88	NCBI Assembly	PATX00000000	n.a.	n.a.
TOBG_SAT-1560	60.37	2.39	50	30.17	46	42666	18973	19551	0.9	96.9	figshare	not applicable	n.a.	n.a.
TOBG_SAT-1561	50.6	4.82	25	28.9	25	68865	33065	25148	0.63	96.45	NCBI Assembly	PATW00000000	n.a.	n.a.
TOBG_SAT-1567	69.07	4.33	75	44.74	39	110009	43101	42715	1.67	95.94	NCBI Assembly	PATV00000000	n.a.	n.a.
TOBG_SAT-1568	71.93	3.41	33.33	57.78	66	133108	26503	25226	1.66	94.95	figshare	not applicable	n.a.	TMED24
TOBG_SAT-157	81.2	4.27	66.67	61.51	59	170802	61455	42089	2.48	94.62	NCBI Assembly	PATU00000000	n.a.	n.a.
TOBG_SAT-1576	64.34	4.29	37.5	31.36	56	83429	20542	20372	1.14	96.55	NCBI Assembly	PATT00000000	n.a.	n.a.
TOBG_SAT-1578	51.72	3.45	0	44.02	66	65496	19068	19936	1.32	95.26	NCBI Assembly	PATS00000000	n.a.	n.a.
TOBG_SAT-1579	63.2	2.97	75	31.01	42	65950	35219	26845	1.13	95.61	NCBI Assembly	PATR00000000	n.a.	n.a.
TOBG_SAT-158	65.02	0	0	49.16	50	108926	26027	24692	1.23	92.15	NCBI Assembly	PATQ00000000	n.a.	n.a.
TOBG_SAT-1581	58.5	2.99	25	53.05	62	54322	23843	22722	1.41	94.83	NCBI Assembly	PATP00000000	n.a.	n.a.
TOBG_SAT-1582	75.86	3.45	0	44.54	40	94708	40056	36012	1.44	94.66	NCBI Assembly	PATO00000000	n.a.	n.a.
TOBG_SAT-1584	62.15	3.25	25	31.03	42	44115	24663	21042	0.88	96.38	figshare	not applicable	n.a.	n.a.
TOBG_SAT-1585	70.62	2.3	75	49.1	66	83164	31447	27244	1.8	90.42	NCBI Assembly	PATN00000000	n.a.	n.a.
TOBG_SAT-159	85.47	2.21	25	51.89	49	129429	51976	41021	2.01	94.67	figshare	not applicable	n.a.	n.a.
TOBG_SAT-16	60.16	0.05	0	42.06	102	57308	22244	21137	2.16	91.86	NCBI Assembly	PATM00000000	n.a.	n.a.
TOBG_SAT-160	54.31	0	0	41.98	43	74333	20629	21207	0.91	95.55	NCBI Assembly	PATL00000000	n.a.	n.a.
TOBG_SAT-1607	82.52	8.4	72.41	31.46	32	101195	41939	35596	1.14	96.26	NCBI Assembly	PATK00000000	n.a.	n.a.
TOBG_SAT-1608	75.64	3.85	83.33	43.12	47	113376	36132	32008	1.5	95.44	NCBI Assembly	PATJ00000000	n.a.	n.a.
TOBG_SAT-1609	88.84	7.55	12.5	42.42	80	139594	50505	34301	2.74	93.07	NCBI Assembly	PATI00000000	n.a.	n.a.
TOBG_SAT-161	79.63	1.71	0	44.27	42	125840	33308	30143	1.27	95.21	NCBI Assembly	PATH00000000	n.a.	n.a.
TOBG_SAT-1610	87.58	6.08	37.5	50.26	144	268598	29342	26551	3.82	86.46	NCBI Assembly	PATG00000000	n.a.	n.a.
TOBG_SAT-1611	79.9	3.65	92.31	67.17	63	121723	38780	33092	2.08	92.73	figshare	not applicable	n.a.	n.a.
TOBG_SAT-1613	89.32	5.56	0	43.36	54	244060	57809	43774	2.36	94.25	NCBI Assembly	PATF00000000	n.a.	n.a.
TOBG_SAT-1614	91.03	8.97	72.73	51.88	28	419928	139511	89786	2.51	94.16	figshare	not applicable	TARA_ASE_MAG_00004	n.a.
TOBG_SAT-162	90.11	2.75	0	60.21	146	120772	40257	32642	4.77	92.79	NCBI Assembly	PATE00000000	n.a.	n.a.
TOBG_SAT-163	50.86	0	0	31.7	58	100701	33739	29970	1.74	95.77	figshare	not applicable	n.a.	n.a.
TOBG_SAT-164	77.73	0.06	0	48.78	48	150633	44347	35844	1.72	95.75	NCBI Assembly	PATD00000000	n.a.	n.a.
TOBG_SAT-165	77.69	0.8	100	46.41	51	86242	38341	33350	1.7	95.87	NCBI Assembly	PATC00000000	n.a.	n.a.
TOBG_SAT-166	87.85	3.3	33.33	28.55	49	122909	24697	25135	1.23	96.9	NCBI Assembly	PATB00000000	n.a.	n.a.
TOBG_SAT-167	62.07	1.72	0	38.94	52	47405	21827	21322	1.11	95.84	figshare	not applicable	n.a.	n.a.
TOBG_SAT-168	93.38	0	0	29.45	20	220020	105011	83040	1.66	95.88	NCBI Assembly	PATA00000000	n.a.	n.a.
TOBG_SAT-169	52.97	0	0	34.17	35	61296	29204	25507	0.89	96.48	NCBI Assembly	PASZ00000000	n.a.	n.a.
TOBG_SAT-17	98.28	9.48	94.74	42.84	36	159297	84102	60485	2.18	93.2	NCBI Assembly	PASY00000000	n.a.	n.a.
TOBG_SAT-170	69.03	0	0	32.55	58	61201	25262	24220	1.4	96.53	NCBI Assembly	PASX00000000	n.a.	n.a.
TOBG_SAT-171	67.82	0.99	100	30.74	13	239051	97094	78311	1.02	94.98	figshare	not applicable	n.a.	n.a.
TOBG_SAT-172	53.81	0.68	0	38.68	82	106714	27957	25871	2.12	94.14	NCBI Assembly	PASW00000000	n.a.	n.a.
TOBG_SAT-173	55.69	1.87	75	33.41	97	86621	23335	22885	2.22	92.8	NCBI Assembly	PASV00000000	n.a.	n.a.
TOBG_SAT-174	61.42	0.4	50	61.93	17	409479	320884	149638	2.54	92.08	NCBI Assembly	PASU00000000	n.a.	n.a.
TOBG_SAT-175	84.89	1.88	75	30.28	50	121002	51164	40145	2.01	95.58	NCBI Assembly	PAST00000000	n.a.	n.a.
TOBG_SAT-176	96.54	8.13	0	43.62	86	167389	46939	34875	3	92.42	NCBI Assembly	PASS00000000	n.a.	n.a.
TOBG_SAT-177	98.04	1.3	100	38.46	19	498374	188291	132589	2.52	91.22	NCBI Assembly	PASR00000000	TARA_ANW_MAG_00018	n.a.
TOBG_SAT-178	58.53	0	0	51.37	23	119445	52366	44420	1.02	95.68	NCBI Assembly	PASQ00000000	n.a.	n.a.
TOBG_SAT-179	93.9	1.79	0	37.81	20	613620	244464	198175	3.96	92.53	NCBI Assembly	PASP00000000	n.a.	n.a.
TOBG_SAT-18	89.4	3.15	25	48.84	71	143414	66855	44478	3.16	91.13	NCBI Assembly	PASO00000000	TARA_MED_MAG_00003	n.a.
TOBG_SAT-180	92.11	2.68	0	40.15	23	443419	361554	160888	3.7	92.74	NCBI Assembly	PASN00000000	n.a.	n.a.
TOBG_SAT-181	83.66	4.95	90	30.62	36	102643	39171	34741	1.25	95.69	NCBI Assembly	PASM00000000	n.a.	n.a.
TOBG_SAT-182	93.73	0.99	0	31.32	34	158098	50107	39867	1.36	95.2	NCBI Assembly	PASL00000000	TARA_ASW_MAG_00020	n.a.
TOBG_SAT-183	95.39	3.13	3.57	38.5	90	136397	54224	40020	3.6	88.65	NCBI Assembly	PASK00000000	n.a.	n.a.
TOBG_SAT-184	74.14	1.31	100	30.96	7	448060	354282	208184	1.46	81.57	figshare	not applicable	TARA_ASW_MAG_00003	n.a.
TOBG_SAT-185	85.03	2.79	0	33.74	97	72821	23718	23049	2.24	88.82	NCBI Assembly	PASJ00000000	n.a.	n.a.
TOBG_SAT-186	61.08	1.99	100	37.26	27	91290	36953	31574	0.85	95.44	NCBI Assembly	PASI00000000	n.a.	n.a.
TOBG_SAT-187	55.17	0.86	0	54.65	59	137493	46455	39494	2.33	89.09	NCBI Assembly	PASH00000000	n.a.	n.a.
TOBG_SAT-188	62.95	0	0	58.81	54	71304	39139	32184	1.74	87.28	NCBI Assembly	PASG00000000	n.a.	n.a.
TOBG_SAT-189	97.41	2.28	75	57.72	15	658838	363525	239419	3.59	92.36	NCBI Assembly	PASF00000000	n.a.	n.a.
TOBG_SAT-19	80.61	2.88	73.33	41.87	149	116781	32702	28135	4.19	91.25	NCBI Assembly	PASE00000000	n.a.	n.a.
TOBG_SAT-190	65.07	0.8	100	37.81	12	178058	112301	103373	1.24	95.23	NCBI Assembly	PASD00000000	n.a.	n.a.
TOBG_SAT-191	61.06	1.98	0	34.45	22	129644	56190	39345	0.87	95.81	figshare	not applicable	TARA_ANE_MAG_00033	n.a.
TOBG_SAT-192	61.03	0	0	29.92	50	74068	25921	23610	1.18	96.7	figshare	not applicable	n.a.	n.a.
TOBG_SAT-193	83.52	0	0	36.11	23	194361	75097	58180	1.34	96.4	figshare	not applicable	n.a.	n.a.
TOBG_SAT-194	98.1	1.73	83.33	63.85	27	503222	196457	123993	3.35	91.88	NCBI Assembly	PASC00000000	n.a.	n.a.
TOBG_SAT-195	88.39	1.79	0	37.74	45	227599	96936	75226	3.39	88.09	figshare	not applicable	TARA_ASE_MAG_00002	n.a.
TOBG_SAT-196	67.52	0.85	0	59.28	60	130738	37970	31655	1.9	92.16	NCBI Assembly	PASB00000000	n.a.	n.a.
TOBG_SAT-197	77.98	1.65	60	30.94	36	124427	41251	32708	1.18	95.65	NCBI Assembly	PASA00000000	n.a.	n.a.
TOBG_SAT-198	97.74	2.23	60	64.39	38	414169	221466	101314	3.85	91.24	NCBI Assembly	PARZ00000000	n.a.	n.a.
TOBG_SAT-199	56.27	0	0	26.43	29	44296	16480	18053	0.52	95.96	NCBI Assembly	PARY00000000	n.a.	n.a.
TOBG_SAT-2	83.18	4.29	32.43	37.3	56	169347	60092	42238	2.37	93.93	NCBI Assembly	PARX00000000	n.a.	n.a.
TOBG_SAT-20	90.05	3.16	0	52.5	106	131702	38976	34738	3.68	93.34	NCBI Assembly	PARW00000000	n.a.	n.a.
TOBG_SAT-200	72.83	1.36	28.57	46.02	59	143456	41592	35001	2.07	91.22	NCBI Assembly	PARV00000000	n.a.	n.a.
TOBG_SAT-201	82.48	2.2	50	36.24	31	111396	47190	39078	1.21	95.23	NCBI Assembly	PARU00000000	n.a.	n.a.
TOBG_SAT-202	50.14	1.3	50	35.88	44	47134	18577	18694	0.82	95.39	NCBI Assembly	PART00000000	n.a.	n.a.
TOBG_SAT-203	68.21	0	0	30.87	35	78186	31263	26872	0.94	95.85	NCBI Assembly	PAOY00000000	n.a.	n.a.
TOBG_SAT-204	51.52	1.1	100	28.61	43	39775	18851	18150	0.78	96.85	NCBI Assembly	PAOX00000000	n.a.	n.a.
TOBG_SAT-205	71.94	0	0	41.8	41	114633	49086	41520	1.7	95.82	NCBI Assembly	PAOW00000000	n.a.	n.a.
TOBG_SAT-206	83.11	0.99	0	31.84	51	93584	28940	27089	1.38	95.77	NCBI Assembly	PAOV00000000	n.a.	n.a.
TOBG_SAT-207	54.7	0	0	29.88	13	140684	61685	52854	0.69	95.73	NCBI Assembly	PAOU00000000	n.a.	n.a.
TOBG_SAT-208	62.71	0	0	30.92	12	220105	120951	88308	1.06	93.55	figshare	not applicable	n.a.	n.a.
TOBG_SAT-209	51.74	0	0	30.16	26	53066	30880	26086	0.68	95.48	NCBI Assembly	PAOT00000000	TARA_PSW_MAG_00048	n.a.
TOBG_SAT-21	68.1	1.72	100	60.4	97	149395	38879	33812	3.28	91.63	NCBI Assembly	PAOS00000000	n.a.	n.a.
TOBG_SAT-210	55.17	1.72	0	30.37	44	46630	21837	20332	0.89	96.46	NCBI Assembly	PAOR00000000	n.a.	n.a.
TOBG_SAT-211	83.81	3.68	14.29	31.31	27	70681	45960	36775	0.99	96.38	NCBI Assembly	PAOQ00000000	n.a.	n.a.
TOBG_SAT-212	50.6	0	0	29.76	21	70441	29772	25900	0.54	97.07	NCBI Assembly	PAOP00000000	n.a.	n.a.
TOBG_SAT-213	78.38	1.98	50	45.72	56	136568	36794	32106	1.8	90.58	NCBI Assembly	PAOO00000000	n.a.	n.a.
TOBG_SAT-214	74.73	1.1	100	28.29	49	54871	24054	22853	1.12	97.73	figshare	not applicable	n.a.	n.a.
TOBG_SAT-215	66.17	0.99	0	42.22	64	50803	25053	22570	1.44	92.92	NCBI Assembly	PAON00000000	n.a.	n.a.
TOBG_SAT-216	67.95	0.83	100	63.41	36	147480	78449	62505	2.25	91.69	NCBI Assembly	PAOM00000000	n.a.	n.a.
TOBG_SAT-217	80.01	1.61	66.67	41.3	75	146564	42165	35288	2.65	90.87	NCBI Assembly	PAOL00000000	n.a.	n.a.
TOBG_SAT-218	67.27	1.6	100	39.77	58	85734	30680	28192	1.64	95.82	NCBI Assembly	PAOK00000000	n.a.	n.a.
TOBG_SAT-219	68.99	1.35	80	41.21	76	91290	31085	27855	2.12	95.06	NCBI Assembly	PAOJ00000000	n.a.	n.a.
TOBG_SAT-22	93.81	1.14	25	63.78	69	167042	60941	50492	3.48	92.1	NCBI Assembly	PAOI00000000	n.a.	n.a.
TOBG_SAT-220	81.35	0	0	34.14	34	75019	31503	28070	0.95	95.73	NCBI Assembly	PAOH00000000	n.a.	n.a.
TOBG_SAT-221	92.57	1.19	20	34.78	22	213858	127147	64756	1.42	94.51	NCBI Assembly	PAOG00000000	n.a.	n.a.
TOBG_SAT-222	55.49	0	0	27.81	42	65304	28437	23901	1	96.98	NCBI Assembly	PAOF00000000	n.a.	n.a.
TOBG_SAT-223	66.47	1.62	33.33	36.21	52	49873	26232	23816	1.24	96.74	NCBI Assembly	PAOE00000000	n.a.	n.a.
TOBG_SAT-224	55.17	1.72	100	40.72	80	110116	16936	18759	1.5	93.37	NCBI Assembly	PAOD00000000	n.a.	n.a.
TOBG_SAT-225	70.49	1.61	0	60.16	146	37452	18075	17728	2.59	92.09	NCBI Assembly	PAOC00000000	n.a.	n.a.
TOBG_SAT-226	81.37	3.68	16.67	35.79	55	126670	33399	28310	1.56	93.2	NCBI Assembly	PAOB00000000	n.a.	n.a.
TOBG_SAT-227	96.36	7.84	0	39.32	22	803477	730128	123491	2.72	91.03	NCBI Assembly	PAOA00000000	n.a.	n.a.
TOBG_SAT-228	93.37	0.99	0	38.58	23	171781	100045	71391	1.64	94.1	NCBI Assembly	PANZ00000000	n.a.	n.a.
TOBG_SAT-229	69.11	0	0	47.9	6	161905	155708	101640	0.61	90.42	NCBI Assembly	PANY00000000	n.a.	n.a.
TOBG_SAT-23	76.65	0.82	0	65.67	123	82946	20735	20984	2.58	90.75	NCBI Assembly	PANX00000000	TARA_PSE_MAG_00002	n.a.
TOBG_SAT-230	93.1	2.48	50	49.71	93	312985	80340	52915	4.92	87.51	NCBI Assembly	PANW00000000	n.a.	n.a.
TOBG_SAT-24	71.88	1.1	0	29.15	52	100923	27185	25036	1.3	96.72	NCBI Assembly	PANV00000000	n.a.	n.a.
TOBG_SAT-25	80.75	2.28	0	38.76	111	68951	27709	24870	2.76	91.37	NCBI Assembly	PANU00000000	n.a.	n.a.
TOBG_SAT-2587	50.09	0.72	50	46.55	96	79990	21447	20626	1.98	92.35	NCBI Assembly	PANT00000000	n.a.	n.a.
TOBG_SAT-2594	67.97	0	0	41.55	60	56420	23299	22856	1.37	92.9	NCBI Assembly	PANS00000000	n.a.	n.a.
TOBG_SAT-2595	71.03	0	0	43.48	56	71510	25367	24115	1.35	93.03	NCBI Assembly	PANR00000000	n.a.	n.a.
TOBG_SAT-26	99.26	0.83	33.33	53.19	40	273038	107857	68636	2.75	91.03	NCBI Assembly	PANQ00000000	n.a.	n.a.
TOBG_SAT-2604	66.01	1.98	50	57.21	100	53330	24146	22138	2.21	86.91	NCBI Assembly	PANP00000000	n.a.	n.a.
TOBG_SAT-2610	65.56	1.12	100	56.93	91	68584	20717	19688	1.79	92.27	NCBI Assembly	PANO00000000	n.a.	n.a.
TOBG_SAT-2619	79.12	2.2	0	28.02	27	144260	64495	44560	1.2	96.98	NCBI Assembly	PANN00000000	n.a.	n.a.
TOBG_SAT-2654	54.37	0.27	66.67	29.81	54	62721	22079	21185	1.14	95.85	figshare	not applicable	n.a.	n.a.
TOBG_SAT-2681	62.78	0.8	0	43.51	45	171520	26429	25315	1.14	95.05	NCBI Assembly	PANM00000000	n.a.	n.a.
TOBG_SAT-2699	52.56	2.56	66.67	69.49	72	40492	17751	17897	1.29	94.05	NCBI Assembly	PANL00000000	n.a.	n.a.
TOBG_SAT-27	99.24	0.19	0	61.06	20	1899196	329657	216209	4.32	90.11	NCBI Assembly	PANK00000000	n.a.	n.a.
TOBG_SAT-2701	53.45	0	0	46.13	75	41946	20301	19568	1.47	89.27	figshare	not applicable	n.a.	n.a.
TOBG_SAT-2727	55.59	4.88	0	29.69	40	56260	28472	24901	1	96.25	NCBI Assembly	PANJ00000000	n.a.	n.a.
TOBG_SAT-2731	50.88	0	0	28.11	24	62341	28851	25837	0.62	93.05	NCBI Assembly	PANI00000000	n.a.	n.a.
TOBG_SAT-2734	58.03	2.17	14.29	35.28	37	57758	21974	22053	0.82	94.04	NCBI Assembly	PANH00000000	n.a.	n.a.
TOBG_SAT-2750	56.03	0	0	58.19	102	47234	19558	18726	1.91	93.16	NCBI Assembly	PANG00000000	n.a.	n.a.
TOBG_SAT-2751	58.24	2.2	0	41.92	46	48350	18474	18576	0.85	96.1	NCBI Assembly	PANF00000000	n.a.	n.a.
TOBG_SAT-2755	87.17	0.43	0	41.13	48	350794	118497	67222	3.23	90.92	NCBI Assembly	PANE00000000	n.a.	n.a.
TOBG_SAT-2756	90.86	1.86	22.22	40.43	28	194373	108509	75446	2.11	94.97	NCBI Assembly	PAND00000000	n.a.	n.a.
TOBG_SAT-2766	79.57	0.81	0	34.18	31	229960	92080	64604	2	92.76	NCBI Assembly	PANC00000000	n.a.	n.a.
TOBG_SAT-2781	64.27	3.73	100	50.25	22	164790	99662	68004	1.5	95.12	NCBI Assembly	PANB00000000	n.a.	n.a.
TOBG_SAT-2787	92.53	0.86	0	42.77	5	461625	423638	337482	1.69	94.37	NCBI Assembly	PANA00000000	n.a.	n.a.
TOBG_SAT-2788	84.08	2.46	0	37.46	22	447679	291372	152665	3.36	94.72	NCBI Assembly	PAMZ00000000	n.a.	n.a.
TOBG_SAT-2797	58.42	3.9	30.43	30.08	57	71786	22045	21042	1.2	96.58	NCBI Assembly	PAMY00000000	n.a.	n.a.
TOBG_SAT-28	96.64	1	100	54.72	73	306359	97591	63362	4.63	89.43	NCBI Assembly	PAMX00000000	TARA_PSE_MAG_00100	n.a.
TOBG_SAT-2804	50.68	1.84	0	31.22	47	35523	18210	18526	0.87	96.67	NCBI Assembly	PAMW00000000	n.a.	n.a.
TOBG_SAT-2814	51.72	0	0	34.42	40	80054	28259	24750	0.99	96.75	figshare	not applicable	n.a.	n.a.
[truncated: 633 more rows]
