# Supplementary material for: The reconstruction of 2,631 draft metagenome-assembled genomes from the global oceans
Source: Sci Data. 2018 Jan 16;5:170203. doi: 10.1038/sdata.2017.203 (PMC5769542; doi:10.1038/sdata.2017.203)
Supplement: Supplementary Table 2 [file sdata2017203-s4.xlsx]

## Sheet: Phylogeny
Supplementary Table 2. Phylogenetic assignment of each genome
Genome ID	Domain	Phylum	Class	Order	Family	Genus	Species	Phylogeny source method
TOBG_SP-269	Bacteria	Proteobacteria	Gammaproteobacteria	Alteromonadales	Alteromonadaceae	Marinobacter	null	Hug et al. phylogenetic marker set
TOBG_SP-265	Bacteria	Proteobacteria	Nitrospinae	Nitrospinales	Nitrospinaceae	Nitrospina	null	Hug et al. phylogenetic marker set
TOBG_SP-266	Bacteria	Proteobacteria	Gammaproteobacteria	novelOrder_E	null	null	null	Hug et al. phylogenetic marker set
TOBG_SP-267	Bacteria	Chloroflexi	novelClass_E	novelOrder_B	null	null	null	Hug et al. phylogenetic marker set
TOBG_SP-260	Bacteria	Planctomycetes	Planctomycetia	Planctomycetales	Planctomycetaceae	novelGenus_G	null	Hug et al. phylogenetic marker set
TOBG_SP-262	Bacteria	Chloroflexi	novelClass_E	novelOrder_B	null	null	null	Hug et al. phylogenetic marker set
TOBG_SP-263	Bacteria	Proteobacteria	Betaproteobacteria	Nitrosomonadales	Nitrosomonadaceae	null	null	Hug et al. phylogenetic marker set
TOBG_MED-1178	Bacteria	Bacteroidetes	Flavobacteria	Flavobacteriales	novelFamily_F	null	null	Hug et al. phylogenetic marker set
TOBG_SP-3070	Bacteria	Actinobacteria	Acidimicrobidae	Acidimicrobiales	Acidimicrobiaceae	novelGenus_B	null	Hug et al. phylogenetic marker set
TOBG_SP-3073	Bacteria	Bacteroidetes	Flavobacteria	Flavobacteriales	novelFamily_B	null	null	Hug et al. phylogenetic marker set
TOBG_SP-3072	Bacteria	Bacteroidetes	Flavobacteria	Flavobacteriales	Cytophagaceae	Leeuwenhoekiella	null	Hug et al. phylogenetic marker set
TOBG_CPC-8	Bacteria	Proteobacteria	Gammaproteobacteria	Alteromonadales	Alteromonadaceae	Marinobacter	null	Hug et al. phylogenetic marker set
TOBG_SP-4023	Bacteria	Verrucomicrobia	Opitutae	Opitutales	Opitutaceae	null	null	Hug et al. phylogenetic marker set
TOBG_SP-4269	Bacteria	Bacteroidetes	Flavobacteria	Flavobacteriales	Crocinitomicaceae	null	null	Hug et al. phylogenetic marker set
TOBG_SP-3098	Bacteria	Bacteroidetes	Flavobacteria	Flavobacteriales	Flavobacteriaceae	novelGenus_G	null	Hug et al. phylogenetic marker set
TOBG_SP-3097	Bacteria	Marinimicrobia	null	null	null	null	null	Hug et al. phylogenetic marker set
TOBG_SP-3096	Bacteria	Proteobacteria	Gammaproteobacteria	novelOrder_F	null	null	null	Hug et al. phylogenetic marker set
TOBG_SP-3094	Bacteria	Proteobacteria	Gammaproteobacteria	Salinisphaerales	Salinisphaeraceae	Salinisphaera	null	Hug et al. phylogenetic marker set
TOBG_SP-3093	Archaea	Euryarcheoata	null	null	novelFamily_H	null	null	Hug et al. phylogenetic marker set
TOBG_SP-3092	Archaea	Euryarcheoata	null	null	novelFamily_H	null	null	Hug et al. phylogenetic marker set
TOBG_SP-311	Bacteria	Gemmatimonadetes	Gemmatimonadetes	Gemmatimonadales	null	null	null	Hug et al. phylogenetic marker set
TOBG_SAT-1391	Bacteria	Acidobacteria	null	null	novelFamily_A	null	null	Hug et al. phylogenetic marker set
TOBG_SP-315	Bacteria	Marinimicrobia	null	null	null	null	null	Hug et al. phylogenetic marker set
TOBG_SP-316	Bacteria	Chloroflexi	SAR202-2	novelOrder_B	null	null	null	Hug et al. phylogenetic marker set
TOBG_SP-317	Bacteria	novelPhylum_C	null	null	null	null	null	Hug et al. phylogenetic marker set
TOBG_SP-318	Bacteria	Actinobacteria	Acidimicrobidae	Acidimicrobiales	Acidimicrobiaceae	novelGenus_B	null	Hug et al. phylogenetic marker set
TOBG_SP-4027	Bacteria	Proteobacteria	Alphaproteobacteria	Rhodospirillales	Rhodospirillaceae	novel_genusE10	null	Hug et al. phylogenetic marker set
TOBG_SP-38	Bacteria	Proteobacteria	Alphaproteobacteria	Pelagibacterales	Pelagibacteraceae	null	null	Hug et al. phylogenetic marker set
TOBG_SP-3966	Bacteria	Proteobacteria	Alphaproteobacteria	Rhodospirillales	Rhodospirillaceae	null	null	Hug et al. phylogenetic marker set
TOBG_SAT-1460	Archaea	Euryarcheoata	null	null	novelFamily_H	null	null	Hug et al. phylogenetic marker set
TOBG_SAT-1464	Bacteria	Acidobacteria	novelClass_A	null	null	null	null	Hug et al. phylogenetic marker set
TOBG_CPC-64	Bacteria	Proteobacteria	Gammaproteobacteria	Oceanospirillales	Oceanospirillaceae	Bermanella	null	Hug et al. phylogenetic marker set
TOBG_SP-142	Bacteria	Poribacteria	null	null	null	null	null	Hug et al. phylogenetic marker set
TOBG_SP-228	Bacteria	Proteobacteria	Gammaproteobacteria	Legionellales	null	null	null	Hug et al. phylogenetic marker set
TOBG_SAT-1488	Bacteria	Bacteroidetes	Sphingobacteria	Sphingobacteriales	Flammeovirgaceae	novelGenus_B	null	Hug et al. phylogenetic marker set
TOBG_SAT-1487	Bacteria	Proteobacteria	Gammaproteobacteria	novelOrder_C	null	null	null	Hug et al. phylogenetic marker set
TOBG_SAT-1485	Archaea	Euryarcheoata	null	null	novelFamily_B	null	null	Hug et al. phylogenetic marker set
TOBG_ARS-87	Bacteria	Poribacteria	null	null	null	null	null	Hug et al. phylogenetic marker set
TOBG_ARS-86	Bacteria	Bacteroidetes	Flavobacteria	Flavobacteriales	Crocinitomicaceae	null	null	Hug et al. phylogenetic marker set
TOBG_ARS-85	Bacteria	Marinimicrobia	null	null	null	null	null	Hug et al. phylogenetic marker set
TOBG_ARS-84	Bacteria	Proteobacteria	Alphaproteobacteria	unclassifiedAlphaproteobacteria	SAR116cluster	null	null	Hug et al. phylogenetic marker set
TOBG_ARS-82	Bacteria	Proteobacteria	Gammaproteobacteria	Pseudomonadales	Morazellaceae	Psychrobacter	null	Hug et al. phylogenetic marker set
TOBG_ARS-81	Bacteria	Verrucomicrobia	Verrucomicrobiae	Verrucomicrobiales	novelFamily_D	null	null	Hug et al. phylogenetic marker set
TOBG_CPC-54	Bacteria	Proteobacteria	Alphaproteobacteria	Sphingomonadales	Sphingomonadaceae	Sphingorhabdus	null	Hug et al. phylogenetic marker set
TOBG_CPC-56	Bacteria	Proteobacteria	Alphaproteobacteria	unclassifiedAlphaproteobacteria	SAR116cluster	null	null	Hug et al. phylogenetic marker set
TOBG_CPC-57	Bacteria	Actinobacteria	Actinobacteria	Actinomycetales	Microbacteriaceae	Microbacterium	null	Hug et al. phylogenetic marker set
TOBG_CPC-50	Bacteria	Verrucomicrobia	Verrucomicrobiae	novelOrder_A	novelFamily_A	null	null	Hug et al. phylogenetic marker set
TOBG_CPC-51	Bacteria	Planctomycetes	OM190	null	null	null	null	Hug et al. phylogenetic marker set
TOBG_ARS-89	Bacteria	Proteobacteria	Nitrospinae	null	null	null	null	Hug et al. phylogenetic marker set
TOBG_CPC-53	Bacteria	Proteobacteria	Deltaproteobacteria	SAR324cluster	null	null	null	Hug et al. phylogenetic marker set
TOBG_SAT-1434	Bacteria	Proteobacteria	Alphaproteobacteria	Rhodospirillales	Rhodospirillaceae	null	null	Hug et al. phylogenetic marker set
TOBG_SAT-144	Bacteria	Proteobacteria	Nitrospinae	null	null	null	null	Hug et al. phylogenetic marker set
TOBG_SP-301	Bacteria	Chloroflexi	novelClass_E	novelOrder_B	null	null	null	Hug et al. phylogenetic marker set
TOBG_NP-1160	Bacteria	Bacteroidetes	Flavobacteria	Flavobacteriales	novelFamily_F	null	null	Hug et al. phylogenetic marker set
TOBG_NAT-238	Archaea	Euryarcheoata	null	null	novelFamily_A	null	null	Hug et al. phylogenetic marker set
TOBG_NAT-239	Bacteria	Actinobacteria	Acidimicrobidae	Acidimicrobiales	Acidimicrobiaceae	novelGenus_E	null	Hug et al. phylogenetic marker set
TOBG_NAT-232	Bacteria	Proteobacteria	Gammaproteobacteria	Legionellales	null	null	null	Hug et al. phylogenetic marker set
TOBG_NAT-233	Bacteria	Proteobacteria	Gammaproteobacteria	novelOrder_C	null	null	null	Hug et al. phylogenetic marker set
TOBG_NAT-230	Bacteria	Proteobacteria	Alphaproteobacteria	Rhodobacterales	Rhodobacteraceae	novel_genusE4	null	Hug et al. phylogenetic marker set
TOBG_NAT-236	Bacteria	Bacteroidetes	Flavobacteria	Flavobacteriales	Flavobacteriaceae	novelGenus_G	null	Hug et al. phylogenetic marker set
TOBG_NAT-237	Bacteria	Kiritimatiellaeota	Kiritimatiellae	Kiritimatiellales	Kiritimatiellaceae	null	null	Hug et al. phylogenetic marker set
TOBG_NAT-234	Archaea	Euryarcheoata	null	null	novelFamily_H	null	null	Hug et al. phylogenetic marker set
TOBG_EAC-31	Bacteria	Bacteroidetes	Flavobacteria	Flavobacteriales	Flavobacteriaceae	Aequorivita	null	Hug et al. phylogenetic marker set
TOBG_EAC-30	Archaea	Euryarcheoata	null	null	novelFamily_A	null	null	Hug et al. phylogenetic marker set
TOBG_EAC-33	Bacteria	Bacteroidetes	Flavobacteria	Flavobacteriales	novelFamily_F	null	null	Hug et al. phylogenetic marker set
TOBG_EAC-32	Bacteria	Bacteroidetes	Flavobacteria	Flavobacteriales	Crocinitomicaceae	null	null	Hug et al. phylogenetic marker set
TOBG_EAC-35	Bacteria	Actinobacteria	Acidimicrobidae	Acidimicrobiales	Acidimicrobiaceae	novelGenus_A	null	Hug et al. phylogenetic marker set
TOBG_EAC-34	Bacteria	Chloroflexi	novelClass_E	novelOrder_B	null	null	null	Hug et al. phylogenetic marker set
TOBG_EAC-39	Bacteria	Proteobacteria	Gammaproteobacteria	Thiotrichales	Piscirickettsiaceae	Methylophaga	null	Hug et al. phylogenetic marker set
TOBG_SP-2997	Bacteria	Actinobacteria	Acidimicrobidae	Acidimicrobiales	Acidimicrobiaceae	novelGenus_C	null	Hug et al. phylogenetic marker set
TOBG_MED-705	Archaea	Euryarcheoata	null	null	novelFamily_D	null	null	Hug et al. phylogenetic marker set
TOBG_MED-704	Bacteria	Bacteroidetes	Flavobacteria	Flavobacteriales	Flavobacteriaceae	novelGenus_G	null	Hug et al. phylogenetic marker set
TOBG_MED-706	Archaea	Euryarcheoata	null	null	novelFamily_F	null	null	Hug et al. phylogenetic marker set
TOBG_MED-701	Bacteria	Proteobacteria	Gammaproteobacteria	novelOrder_C	null	null	null	Hug et al. phylogenetic marker set
TOBG_MED-700	Archaea	Euryarcheoata	null	null	novelFamily_C	null	null	Hug et al. phylogenetic marker set
TOBG_MED-703	Bacteria	Planctomycetes	Phycisphaerae	JL-ENTP-F27	null	null	null	Hug et al. phylogenetic marker set
TOBG_MED-702	Bacteria	Proteobacteria	Alphaproteobacteria	Rhodobacterales	Hyphomonadaceae	Hyphomonas	null	Hug et al. phylogenetic marker set
TOBG_MED-709	Bacteria	Proteobacteria	Gammaproteobacteria	novelOrder_E	null	null	null	Hug et al. phylogenetic marker set
TOBG_MED-708	Bacteria	Planctomycetes	Phycisphaerae	Urania1B19	null	null	null	Hug et al. phylogenetic marker set
TOBG_SP-306	Bacteria	Proteobacteria	Deltaproteobacteria	Bdellovibrionales	Halobacteriovoraceae	null	null	Hug et al. phylogenetic marker set
TOBG_RS-412	Bacteria	Proteobacteria	Alphaproteobacteria	Rhodobacterales	Rhodobacteraceae	Marinovum	null	Hug et al. phylogenetic marker set
TOBG_RS-411	Bacteria	Proteobacteria	Gammaproteobacteria	Alteromonadales	Alteromonadaceae	Alteromonas	null	Hug et al. phylogenetic marker set
TOBG_SP-305	Bacteria	Bacteroidetes	Flavobacteria	Flavobacteriales	novelFamily_F	null	null	Hug et al. phylogenetic marker set
TOBG_SAT-118	Bacteria	CandidatePhylaRadiation	null	null	null	null	null	Hug et al. phylogenetic marker set
TOBG_SP-304	Bacteria	Actinobacteria	Acidimicrobidae	Acidimicrobiales	Acidimicrobiaceae	novelGenus_A	null	Hug et al. phylogenetic marker set
TOBG_NP-1301	Bacteria	Bacteroidetes	Flavobacteria	Flavobacteriales	Flavobacteriaceae	novelGenus_F	null	Hug et al. phylogenetic marker set
TOBG_NP-1304	Bacteria	Proteobacteria	Alphaproteobacteria	Rhizobiales	Rhodobiaceae	novel_genusE7	null	Hug et al. phylogenetic marker set
TOBG_NP-39	Bacteria	Proteobacteria	Gammaproteobacteria	Oceanospirillales	Oceanospirillaceae	null	null	Hug et al. phylogenetic marker set
TOBG_ARS-1318	Archaea	Pacearchaeota	null	null	null	null	null	Hug et al. phylogenetic marker set
TOBG_IN-9	Bacteria	Proteobacteria	Gammaproteobacteria	Pseudomonadales	null	null	null	Hug et al. phylogenetic marker set
TOBG_IN-3	Bacteria	Proteobacteria	Gammaproteobacteria	Pseudomonadales	Morazellaceae	Acinetobacter	null	Hug et al. phylogenetic marker set
TOBG_ARS-1310	Bacteria	Proteobacteria	novelClass_A	null	null	null	null	Hug et al. phylogenetic marker set
TOBG_IN-6	Bacteria	Proteobacteria	Gammaproteobacteria	Alteromonadales	Alteromonadaceae	Marinobacter	null	Hug et al. phylogenetic marker set
TOBG_IN-7	Bacteria	Proteobacteria	Betaproteobacteria	Burkholderiales	Alcaligenaceae	Pusillimonas	null	Hug et al. phylogenetic marker set
TOBG_IN-4	Bacteria	Proteobacteria	Betaproteobacteria	Burkholderiales	Alcaligenaceae	Pusillimonas	null	Hug et al. phylogenetic marker set
TOBG_IN-5	Bacteria	Proteobacteria	Gammaproteobacteria	Thiotrichales	Piscirickettsiaceae	Methylophaga	null	Hug et al. phylogenetic marker set
TOBG_NP-89	Bacteria	Bacteroidetes	Flavobacteria	Flavobacteriales	novelFamily_D	null	null	Hug et al. phylogenetic marker set
TOBG_NP-86	Bacteria	Planctomycetes	Planctomycetia	Planctomycetales	Planctomycetaceae	novelGenus_F	null	Hug et al. phylogenetic marker set
TOBG_NP-87	Bacteria	Planctomycetes	Planctomycetia	Planctomycetales	Planctomycetaceae	novelGenus_I	null	Hug et al. phylogenetic marker set
TOBG_NP-84	Archaea	Euryarcheoata	null	null	novelFamily_I	null	null	Hug et al. phylogenetic marker set
TOBG_NP-83	Archaea	Euryarcheoata	null	null	novelFamily_D	null	null	Hug et al. phylogenetic marker set
TOBG_NP-80	Bacteria	Actinobacteria	Acidimicrobidae	Acidimicrobiales	Acidimicrobiaceae	novelGenus_B	null	Hug et al. phylogenetic marker set
TOBG_SP-312	Bacteria	Proteobacteria	Gammaproteobacteria	Cellvibrionales	Spongiibacteraceae	spongiibacter	null	Hug et al. phylogenetic marker set
TOBG_SP-313	Bacteria	Proteobacteria	Gammaproteobacteria	novel_order_E1	null	null	null	Hug et al. phylogenetic marker set
TOBG_NP-113	Bacteria	Proteobacteria	Alphaproteobacteria	Rhodospirillales	Rhodospirillaceae	null	null	Hug et al. phylogenetic marker set
TOBG_NP-112	Archaea	Euryarcheoata	null	null	null	null	null	Hug et al. phylogenetic marker set
TOBG_NP-115	Bacteria	CandidatePhylaRadiation	null	null	null	null	null	Hug et al. phylogenetic marker set
TOBG_NP-117	Bacteria	Verrucomicrobia	Opitutae	novelOrder_B	null	null	null	Hug et al. phylogenetic marker set
TOBG_NP-116	Archaea	Euryarcheoata	null	null	novelFamily_E	null	null	Hug et al. phylogenetic marker set
TOBG_NP-119	Bacteria	Proteobacteria	Deltaproteobacteria	null	null	null	null	Hug et al. phylogenetic marker set
TOBG_ARS-1403	Archaea	Nanoarchaoeta	null	null	null	null	null	Hug et al. phylogenetic marker set
TOBG_SP-319	Bacteria	Chloroflexi	SAR202-1	null	null	null	null	Hug et al. phylogenetic marker set
TOBG_SAT-3078	Bacteria	Proteobacteria	Gammaproteobacteria	Cellvibrionales	Porticoccaceae	novel_genusE4	null	Hug et al. phylogenetic marker set
TOBG_SAT-3076	Bacteria	Chloroflexi	SAR202-2	novelOrder_B	null	null	null	Hug et al. phylogenetic marker set
TOBG_SP-251	Bacteria	Proteobacteria	Deltaproteobacteria	Bdellovibrionales	Bdellovibrionaceae	null	null	Hug et al. phylogenetic marker set
TOBG_SP-250	Bacteria	Bacteroidetes	Flavobacteria	Flavobacteriales	novelFamily_E	null	null	Hug et al. phylogenetic marker set
TOBG_SP-253	Bacteria	Chloroflexi	SAR202-1	null	null	null	null	Hug et al. phylogenetic marker set
TOBG_SP-252	Bacteria	Proteobacteria	Gammaproteobacteria	Chromatiales	Chromatiaceae	Rheinheimera	null	Hug et al. phylogenetic marker set
TOBG_SP-255	Bacteria	Proteobacteria	Gammaproteobacteria	Acidiferrobacterales	Acidiferrobacteraceae	null	null	Hug et al. phylogenetic marker set
TOBG_SP-257	Bacteria	Chloroflexi	SAR202-2	novelOrder_A	null	null	null	Hug et al. phylogenetic marker set
TOBG_SP-259	Bacteria	Proteobacteria	Gammaproteobacteria	Alteromonadales	Idiomarinaceae	null	null	Hug et al. phylogenetic marker set
TOBG_SP-258	Bacteria	Spirochaetes	Spirochaetia	Spirochaetales	Spirochaetaceae	Spirochaeta	null	Hug et al. phylogenetic marker set
TOBG_MED-1105	Bacteria	Marinimicrobia	null	null	null	null	null	Hug et al. phylogenetic marker set
TOBG_SAT-109	Bacteria	Proteobacteria	Gammaproteobacteria	Alteromonadales	Alteromonadaceae	Marinobacter	null	Hug et al. phylogenetic marker set
TOBG_SAT-2610	Bacteria	Proteobacteria	Deltaproteobacteria	SAR324cluster	null	null	null	Hug et al. phylogenetic marker set
TOBG_SAT-2619	Bacteria	Marinimicrobia	null	null	null	null	null	Hug et al. phylogenetic marker set
TOBG_SP-4215	Bacteria	Chloroflexi	novelClass_E	novelOrder_B	null	null	null	Hug et al. phylogenetic marker set
TOBG_SP-324	Bacteria	Verrucomicrobia	Verrucomicrobiae	Verrucomicrobiales	novelFamily_E	null	null	Hug et al. phylogenetic marker set
TOBG_SAT-2856	Bacteria	Proteobacteria	Gammaproteobacteria	novelOrder_B	null	null	null	Hug et al. phylogenetic marker set
TOBG_SP-321	Bacteria	Chloroflexi	SAR202-2	novelOrder_B	null	null	null	Hug et al. phylogenetic marker set
TOBG_SP-320	Bacteria	Chloroflexi	SAR202-1	null	null	null	null	Hug et al. phylogenetic marker set
TOBG_SP-323	Bacteria	Bacteroidetes	Sphingobacteria	Sphingobacteriales	Flammeovirgaceae	novelGenus_C	null	Hug et al. phylogenetic marker set
TOBG_SP-329	Bacteria	Bacteroidetes	Flavobacteria	Flavobacteriales	Crocinitomicaceae	null	null	Hug et al. phylogenetic marker set
TOBG_SAT-103	Bacteria	Bacteroidetes	Flavobacteria	Flavobacteriales	Crocinitomicaceae	null	null	Hug et al. phylogenetic marker set
TOBG_RS-582	Bacteria	Proteobacteria	Gammaproteobacteria	novelOrder_D	null	null	null	Hug et al. phylogenetic marker set
TOBG_SP-3004	Bacteria	Bacteroidetes	Flavobacteria	Flavobacteriales	Flavobacteriaceae	novelGenus_D	null	Hug et al. phylogenetic marker set
TOBG_SAT-102	Archaea	Euryarcheoata	null	null	novelFamily_G	null	null	Hug et al. phylogenetic marker set
TOBG_SP-3005	Bacteria	Proteobacteria	Deltaproteobacteria	null	null	null	null	Hug et al. phylogenetic marker set
TOBG_SP-3007	Archaea	Euryarcheoata	null	null	novelFamily_I	null	null	Hug et al. phylogenetic marker set
TOBG_MED-955	Bacteria	Proteobacteria	Alphaproteobacteria	Rhizobiales	Rhodobiaceae	nove_genusE8	null	Hug et al. phylogenetic marker set
TOBG_MED-957	Bacteria	Bacteroidetes	Flavobacteria	Flavobacteriales	Flavobacteriaceae	novelGenus_F	null	Hug et al. phylogenetic marker set
TOBG_MED-950	Bacteria	Proteobacteria	Gammaproteobacteria	novelOrder_B	null	null	null	Hug et al. phylogenetic marker set
TOBG_NAT-686	Bacteria	Proteobacteria	Alphaproteobacteria	Rhodobacterales	Rhodobacteraceae	novel_genusE4	null	Hug et al. phylogenetic marker set
TOBG_MED-952	Bacteria	Bacteroidetes	Flavobacteria	Flavobacteriales	Flavobacteriaceae	novelGenus_C	null	Hug et al. phylogenetic marker set
TOBG_SAT-86	Bacteria	Bacteroidetes	Flavobacteria	Flavobacteriales	Flavobacteriaceae	Aequorivita	null	Hug et al. phylogenetic marker set
TOBG_SAT-85	Bacteria	Proteobacteria	Betaproteobacteria	Burkholderiales	Sutterellaceae	null	null	Hug et al. phylogenetic marker set
TOBG_SAT-84	Bacteria	Proteobacteria	Gammaproteobacteria	novelOrder_E	null	null	null	Hug et al. phylogenetic marker set
TOBG_MED-1247	Bacteria	Bacteroidetes	Flavobacteria	Flavobacteriales	Flavobacteriaceae	novelGenus_E	null	Hug et al. phylogenetic marker set
TOBG_SAT-83	Bacteria	Proteobacteria	Gammaproteobacteria	novel_order_E1	null	null	null	Hug et al. phylogenetic marker set
TOBG_SAT-82	Bacteria	Cyanobacteria	null	Synechococcales	Synechococcaceae	Synechococcus	null	Hug et al. phylogenetic marker set
TOBG_SAT-81	Bacteria	Verrucomicrobia	Verrucomicrobiae	Verrucomicrobiales	novelFamily_E	null	null	Hug et al. phylogenetic marker set
TOBG_SAT-80	Bacteria	Proteobacteria	Alphaproteobacteria	Rhizobiales	Rhodobiaceae	nove_genusE8	null	Hug et al. phylogenetic marker set
TOBG_ARS-95	Bacteria	Marinimicrobia	null	null	null	null	null	Hug et al. phylogenetic marker set
TOBG_ARS-96	Archaea	Euryarcheoata	null	null	novelFamily_J	null	null	Hug et al. phylogenetic marker set
TOBG_CPC-65	Bacteria	Proteobacteria	Alphaproteobacteria	unclassifiedAlphaproteobacteria	SAR116cluster	null	null	Hug et al. phylogenetic marker set
TOBG_ARS-91	Archaea	Euryarcheoata	null	null	novelFamily_F	null	null	Hug et al. phylogenetic marker set
TOBG_ARS-92	Bacteria	Proteobacteria	Alphaproteobacteria	Pelagibacterales	Pelagibacteraceae	null	null	Hug et al. phylogenetic marker set
TOBG_ARS-93	Bacteria	Bacteroidetes	Flavobacteria	Flavobacteriales	Flavobacteriaceae	null	null	Hug et al. phylogenetic marker set
TOBG_CPC-69	Bacteria	Proteobacteria	Gammaproteobacteria	Alteromonadales	Alteromonadaceae	null	null	Hug et al. phylogenetic marker set
TOBG_ARS-98	Bacteria	Planctomycetes	Planctomycetia	Planctomycetales	Planctomycetaceae	novelGenus_F	null	Hug et al. phylogenetic marker set
TOBG_CPC-89	Archaea	Euryarcheoata	null	null	novelFamily_H	null	null	Hug et al. phylogenetic marker set
TOBG_CPC-82	Bacteria	Verrucomicrobia	Verrucomicrobiae	Verrucomicrobiales	null	Roseibacillus	null	Hug et al. phylogenetic marker set
TOBG_CPC-81	Bacteria	Actinobacteria	Actinobacteria	Actinomycetales	Microbacteriaceae	Microbacterium	null	Hug et al. phylogenetic marker set
TOBG_CPC-80	Bacteria	Proteobacteria	Gammaproteobacteria	Alteromonadales	Idiomarinaceae	idiomarina	null	Hug et al. phylogenetic marker set
TOBG_CPC-86	Bacteria	Planctomycetes	Phycisphaerae	novelOrder_D	FS140-16B-02marinegroup	null	null	Hug et al. phylogenetic marker set
TOBG_MED-174	Bacteria	Verrucomicrobia	Opitutae	novelOrder_B	null	null	null	Hug et al. phylogenetic marker set
TOBG_SP-238	Bacteria	Proteobacteria	Gammaproteobacteria	Cellvibrionales	Halieaceae	novel_genusE2	null	Hug et al. phylogenetic marker set
TOBG_NP-1171	Bacteria	Actinobacteria	Acidimicrobidae	Acidimicrobiales	Acidimicrobiaceae	novelGenus_D	null	Hug et al. phylogenetic marker set
TOBG_NAT-225	Bacteria	Proteobacteria	Gammaproteobacteria	novel_order_E1	null	null	null	Hug et al. phylogenetic marker set
TOBG_NAT-224	Bacteria	Marinimicrobia	null	null	null	null	null	Hug et al. phylogenetic marker set
TOBG_NAT-227	Bacteria	Bacteroidetes	Flavobacteria	Flavobacteriales	novelFamily_F	null	null	Hug et al. phylogenetic marker set
TOBG_NAT-226	Bacteria	Proteobacteria	Gammaproteobacteria	Thiotrichales	null	null	null	Hug et al. phylogenetic marker set
TOBG_NAT-221	Bacteria	Proteobacteria	Nitrospinae	Nitrospinales	Nitrospinaceae	Nitrospina	null	Hug et al. phylogenetic marker set
TOBG_NAT-220	Bacteria	Marinimicrobia	null	null	null	null	null	Hug et al. phylogenetic marker set
TOBG_NAT-222	Bacteria	Chloroflexi	novelClass_F	null	null	null	null	Hug et al. phylogenetic marker set
TOBG_NAT-229	Archaea	Thaumarchaeota	null	null	null	null	null	Hug et al. phylogenetic marker set
TOBG_NAT-228	Bacteria	Chloroflexi	SAR202-2	novelOrder_B	null	null	null	Hug et al. phylogenetic marker set
TOBG_EAC-26	Bacteria	Proteobacteria	Gammaproteobacteria	Cellvibrionales	Halieaceae	novel_genusE1	null	Hug et al. phylogenetic marker set
TOBG_EAC-27	Bacteria	Planctomycetes	Planctomycetia	Planctomycetales	Planctomycetaceae	novelGenus_G	null	Hug et al. phylogenetic marker set
TOBG_EAC-24	Bacteria	Actinobacteria	Acidimicrobidae	Acidimicrobiales	Acidimicrobiaceae	novelGenus_A	null	Hug et al. phylogenetic marker set
TOBG_EAC-25	Bacteria	Marinimicrobia	null	null	null	null	null	Hug et al. phylogenetic marker set
TOBG_EAC-22	Archaea	Euryarcheoata	null	null	null	null	null	Hug et al. phylogenetic marker set
TOBG_EAC-23	Bacteria	Bacteroidetes	Flavobacteria	Flavobacteriales	Crocinitomicaceae	null	null	Hug et al. phylogenetic marker set
TOBG_EAC-20	Bacteria	Proteobacteria	Gammaproteobacteria	Thiotrichales	Piscirickettsiaceae	Methylophaga	null	Hug et al. phylogenetic marker set
TOBG_EAC-29	Bacteria	Proteobacteria	Deltaproteobacteria	Myxococcales	novel_familyE2	null	null	Hug et al. phylogenetic marker set
TOBG_SP-114	Bacteria	Verrucomicrobia	Verrucomicrobiae	Verrucomicrobiales	null	Roseibacillus	null	Hug et al. phylogenetic marker set
TOBG_MED-770	Archaea	Euryarcheoata	null	null	novelFamily_I	null	null	Hug et al. phylogenetic marker set
TOBG_MED-771	Bacteria	Bacteroidetes	Flavobacteria	Flavobacteriales	Flavobacteriaceae	novelGenus_E	null	Hug et al. phylogenetic marker set
TOBG_MED-773	Bacteria	Actinobacteria	novelClass_A	null	null	null	null	Hug et al. phylogenetic marker set
TOBG_MED-774	Bacteria	Bacteroidetes	Flavobacteria	Flavobacteriales	Flavobacteriaceae	novelGenus_F	null	Hug et al. phylogenetic marker set
TOBG_MED-775	Bacteria	Proteobacteria	Deltaproteobacteria	SAR324cluster	null	null	null	Hug et al. phylogenetic marker set
TOBG_MED-776	Bacteria	Proteobacteria	Gammaproteobacteria	Cellvibrionales	null	null	null	Hug et al. phylogenetic marker set
TOBG_MED-777	Archaea	Euryarcheoata	null	null	novelFamily_E	null	null	Hug et al. phylogenetic marker set
TOBG_MED-778	Bacteria	Proteobacteria	Gammaproteobacteria	Cellvibrionales	Porticoccaceae	novel_genusE4	null	Hug et al. phylogenetic marker set
TOBG_RS-820	Bacteria	Chloroflexi	novelClass_E	novelOrder_B	null	null	null	Hug et al. phylogenetic marker set
TOBG_RS-821	Bacteria	Gemmatimonadetes	Gemmatimonadetes	null	null	null	null	Hug et al. phylogenetic marker set
TOBG_RS-826	Bacteria	Proteobacteria	Gammaproteobacteria	Acidiferrobacterales	Acidiferrobacteraceae	null	null	Hug et al. phylogenetic marker set
TOBG_RS-824	Bacteria	Chloroflexi	SAR202-2	novelOrder_B	null	null	null	Hug et al. phylogenetic marker set
TOBG_RS-825	Bacteria	Verrucomicrobia	Verrucomicrobiae	Verrucomicrobiales	Pedosphaera	OPB35soil	null	Hug et al. phylogenetic marker set
TOBG_SAT-79	Bacteria	Proteobacteria	Deltaproteobacteria	Bdellovibrionales	Halobacteriovoraceae	null	null	Hug et al. phylogenetic marker set
TOBG_MED-609	Bacteria	Planctomycetes	Pla3	null	null	null	null	Hug et al. phylogenetic marker set
TOBG_MED-604	Bacteria	Bacteroidetes	Flavobacteria	Flavobacteriales	Flavobacteriaceae	null	null	Hug et al. phylogenetic marker set
TOBG_MED-605	Bacteria	Proteobacteria	Alphaproteobacteria	Pelagibacterales	Pelagibacteraceae	Pelagibacter	null	Hug et al. phylogenetic marker set
TOBG_MED-607	Bacteria	Proteobacteria	Gammaproteobacteria	Legionellales	null	null	null	Hug et al. phylogenetic marker set
TOBG_MED-600	Bacteria	Marinimicrobia	null	null	null	null	null	Hug et al. phylogenetic marker set
TOBG_MED-601	Bacteria	Planctomycetes	Planctomycetia	Planctomycetales	Planctomycetaceae	Rhodopirellula	null	Hug et al. phylogenetic marker set
TOBG_MED-602	Bacteria	Proteobacteria	Alphaproteobacteria	Pelagibacterales	Pelagibacteraceae	Pelagibacter	null	Hug et al. phylogenetic marker set
TOBG_MED-603	Bacteria	Bacteroidetes	Flavobacteria	Flavobacteriales	Flavobacteriaceae	null	null	Hug et al. phylogenetic marker set
TOBG_SAT-114	Bacteria	Bacteroidetes	Flavobacteria	Flavobacteriales	Flavobacteriaceae	Maribacter	null	Hug et al. phylogenetic marker set
TOBG_NAT-78	Archaea	Euryarcheoata	null	null	novelFamily_J	null	null	Hug et al. phylogenetic marker set
TOBG_NP-99	Bacteria	Planctomycetes	Planctomycetia	Planctomycetales	Planctomycetaceae	Gimesia	null	Hug et al. phylogenetic marker set
TOBG_NP-95	Bacteria	proteobacteria	Gammaproteobacteria	Pseudomonadales	pseudomonadaceae	null	null	Hug et al. phylogenetic marker set
TOBG_NP-97	Bacteria	Proteobacteria	Gammaproteobacteria	Acidiferrobacterales	Acidiferrobacteraceae	null	null	Hug et al. phylogenetic marker set
TOBG_NP-92	Bacteria	Proteobacteria	Gammaproteobacteria	Thiotrichales	Piscirickettsiaceae	Methylophaga	null	Hug et al. phylogenetic marker set
TOBG_NP-106	Archaea	Euryarcheoata	null	null	null	null	null	Hug et al. phylogenetic marker set
TOBG_NP-105	Bacteria	Gemmatimonadetes	Gemmatimonadetes	Gemmatimonadales	null	null	null	Hug et al. phylogenetic marker set
TOBG_NP-103	Bacteria	Planctomycetes	OM190	null	null	null	null	Hug et al. phylogenetic marker set
TOBG_NP-100	Bacteria	Proteobacteria	Gammaproteobacteria	Nevskiales	null	null	null	Hug et al. phylogenetic marker set
TOBG_NP-101	Bacteria	Proteobacteria	Alphaproteobacteria	Pelagibacterales	novel_familyE1	null	null	Hug et al. phylogenetic marker set
TOBG_NP-108	Archaea	Euryarcheoata	null	null	novelFamily_G	null	null	Hug et al. phylogenetic marker set
TOBG_NP-109	Bacteria	Planctomycetes	Planctomycetia	Planctomycetales	Planctomycetaceae	Rubinisphaera	null	Hug et al. phylogenetic marker set
TOBG_ARS-1434	Bacteria	Planctomycetes	OM190	null	null	null	null	Hug et al. phylogenetic marker set
TOBG_SAT-2734	Bacteria	Proteobacteria	Gammaproteobacteria	Legionellales	null	null	null	Hug et al. phylogenetic marker set
TOBG_SAT-2594	Bacteria	Proteobacteria	Alphaproteobacteria	unclassifiedAlphaproteobacteria	null	Micavibrio	null	Hug et al. phylogenetic marker set
TOBG_SAT-175	Bacteria	Bacteroidetes	Flavobacteria	Flavobacteriales	Crocinitomicaceae	null	null	Hug et al. phylogenetic marker set
TOBG_NAT-682	Bacteria	Proteobacteria	Alphaproteobacteria	Rhodobacterales	Rhodobacteraceae	Planktomarina	temperata	Hug et al. phylogenetic marker set
TOBG_SP-246	Bacteria	Proteobacteria	Alphaproteobacteria	Sphingomonadales	Sphingomonadaceae	novel_genusE9	null	Hug et al. phylogenetic marker set
TOBG_SP-247	Bacteria	Bacteroidetes	Flavobacteria	Flavobacteriales	Flavobacteriaceae	Winogradskyella	null	Hug et al. phylogenetic marker set
TOBG_SP-245	Bacteria	Proteobacteria	Alphaproteobacteria	Rhodobacterales	Rhodobacteraceae	Stappia	null	Hug et al. phylogenetic marker set
TOBG_SAT-2911	Bacteria	Deinococcus-Thermus	Deinococci	Deinococcales	Trueperaceae	null	null	Hug et al. phylogenetic marker set
TOBG_SAT-2910	Bacteria	Proteobacteria	Gammaproteobacteria	novel_order_E1	null	null	null	Hug et al. phylogenetic marker set
TOBG_SP-240	Bacteria	Proteobacteria	Alphaproteobacteria	Rhizobiales	Rhodobiaceae	novel_genusE6	null	Hug et al. phylogenetic marker set
TOBG_SP-241	Bacteria	Verrucomicrobia	Opitutae	novelOrder_B	null	null	null	Hug et al. phylogenetic marker set
TOBG_SP-248	Bacteria	Chloroflexi	SAR202-2	novelOrder_A	null	null	null	Hug et al. phylogenetic marker set
TOBG_SP-249	Bacteria	Bacteroidetes	Flavobacteria	Flavobacteriales	novelFamily_C	null	null	Hug et al. phylogenetic marker set
TOBG_MED-1116	Bacteria	Proteobacteria	Alphaproteobacteria	Pelagibacterales	Pelagibacteraceae	Pelagibacter	null	Hug et al. phylogenetic marker set
TOBG_CPC-59	Bacteria	Proteobacteria	Alphaproteobacteria	Rhodobacterales	Rhodobacteraceae	null	null	Hug et al. phylogenetic marker set
TOBG_SP-338	Archaea	Euryarcheoata	null	null	novelFamily_F	null	null	Hug et al. phylogenetic marker set
TOBG_SP-339	Archaea	Euryarcheoata	null	null	novelFamily_E	null	null	Hug et al. phylogenetic marker set
TOBG_SP-330	Bacteria	Bacteroidetes	Flavobacteria	Flavobacteriales	novelFamily_E	null	null	Hug et al. phylogenetic marker set
TOBG_SP-331	Bacteria	Proteobacteria	Gammaproteobacteria	null	null	null	null	Hug et al. phylogenetic marker set
TOBG_SP-337	Bacteria	Proteobacteria	Alphaproteobacteria	Pelagibacterales	Pelagibacteraceae	null	null	Hug et al. phylogenetic marker set
TOBG_RS-590	Bacteria	Proteobacteria	Gammaproteobacteria	novelOrder_B	null	null	null	Hug et al. phylogenetic marker set
TOBG_CPC-1447	Bacteria	Proteobacteria	Deltaproteobacteria	Myxococcales	novel_familyE2	null	null	Hug et al. phylogenetic marker set
TOBG_IN-1077	Bacteria	Actinobacteria	Acidimicrobidae	Acidimicrobiales	Acidimicrobiaceae	novelGenus_A	null	Hug et al. phylogenetic marker set
TOBG_SAT-1289	Bacteria	Bacteroidetes	Flavobacteria	Flavobacteriales	Crocinitomicaceae	null	null	Hug et al. phylogenetic marker set
TOBG_MED-947	Bacteria	Chloroflexi	SAR202-2	novelOrder_A	null	null	null	Hug et al. phylogenetic marker set
TOBG_IN-49	Bacteria	Marinimicrobia	null	null	null	null	null	Hug et al. phylogenetic marker set
TOBG_IN-48	Bacteria	Verrucomicrobia	Opitutae	novelOrder_B	null	null	null	Hug et al. phylogenetic marker set
TOBG_IN-46	Archaea	Euryarcheoata	null	null	novelFamily_D	null	null	Hug et al. phylogenetic marker set
TOBG_IN-44	Bacteria	Proteobacteria	Alphaproteobacteria	Rhodobacterales	Rhodobacteraceae	Marinovum	null	Hug et al. phylogenetic marker set
TOBG_IN-43	Bacteria	Actinobacteria	Actinobacteria	Micrococcales	novelFamily_A	null	null	Hug et al. phylogenetic marker set
TOBG_IN-42	Bacteria	Verrucomicrobia	Opitutae	novelOrder_B	null	null	null	Hug et al. phylogenetic marker set
TOBG_IN-41	Bacteria	Proteobacteria	Gammaproteobacteria	Cellvibrionales	Porticoccaceae	novel_genusE4	null	Hug et al. phylogenetic marker set
TOBG_IN-40	Bacteria	Proteobacteria	Gammaproteobacteria	Alteromonadales	Idiomarinaceae	null	null	Hug et al. phylogenetic marker set
TOBG_SP-4045	Bacteria	Proteobacteria	Gammaproteobacteria	novelOrder_B	null	null	null	Hug et al. phylogenetic marker set
TOBG_SP-204	Bacteria	Acidobacteria	null	null	novelFamily_B	null	null	Hug et al. phylogenetic marker set
TOBG_CPC-58	Bacteria	Proteobacteria	Alphaproteobacteria	Rhodobacterales	Rhodobacteraceae	Marinovum	null	Hug et al. phylogenetic marker set
TOBG_SP-205	Bacteria	Proteobacteria	Alphaproteobacteria	Rhodospirillales	Rhodospirillaceae	novel_genusE10	null	Hug et al. phylogenetic marker set
TOBG_EAC-7	Bacteria	Marinimicrobia	null	null	null	null	null	Hug et al. phylogenetic marker set
TOBG_CPC-76	Bacteria	Proteobacteria	Deltaproteobacteria	null	null	null	null	Hug et al. phylogenetic marker set
TOBG_CPC-74	Bacteria	Proteobacteria	Alphaproteobacteria	Rhodobacterales	Rhodobacteraceae	novel_genusE4	null	Hug et al. phylogenetic marker set
TOBG_CPC-75	Bacteria	Proteobacteria	Gammaproteobacteria	Cellvibrionales	Halieaceae	novel_genusE2	null	Hug et al. phylogenetic marker set
TOBG_CPC-72	Bacteria	Proteobacteria	Gammaproteobacteria	Salinisphaerales	Salinisphaeraceae	null	null	Hug et al. phylogenetic marker set
TOBG_CPC-73	Bacteria	Proteobacteria	Gammaproteobacteria	Cellvibrionales	Halieaceae	novel_genusE2	null	Hug et al. phylogenetic marker set
TOBG_CPC-70	Bacteria	Bacteroidetes	Flavobacteria	Flavobacteriales	Flavobacteriaceae	Aequorivita	null	Hug et al. phylogenetic marker set
TOBG_CPC-71	Bacteria	Bacteroidetes	Sphingobacteria	Sphingobacteriales	Flammeovirgaceae	novelGenus_E	null	Hug et al. phylogenetic marker set
TOBG_CPC-90	Bacteria	Actinobacteria	novelClass_A	null	null	null	null	Hug et al. phylogenetic marker set
TOBG_CPC-91	Bacteria	Actinobacteria	novelClass_A	null	null	null	null	Hug et al. phylogenetic marker set
TOBG_CPC-92	Bacteria	Proteobacteria	Gammaproteobacteria	novelOrder_D	null	null	null	Hug et al. phylogenetic marker set
TOBG_CPC-93	Bacteria	Proteobacteria	Alphaproteobacteria	Rhizobiales	Rhodobiaceae	nove_genusE8	null	Hug et al. phylogenetic marker set
TOBG_CPC-94	Bacteria	Proteobacteria	Gammaproteobacteria	Alteromonadales	Alteromonadaceae	Alteromonas	null	Hug et al. phylogenetic marker set
TOBG_CPC-95	Bacteria	Proteobacteria	Gammaproteobacteria	Oceanospirillales	Alcanivoracaceae	Alcanivorax	null	Hug et al. phylogenetic marker set
TOBG_CPC-96	Bacteria	Planctomycetes	Phycisphaerae	novelOrder_D	novelFamily_A	null	null	Hug et al. phylogenetic marker set
TOBG_CPC-97	Bacteria	Bacteroidetes	Flavobacteria	Flavobacteriales	null	null	null	Hug et al. phylogenetic marker set
TOBG_CPC-52	Bacteria	Verrucomicrobia	Verrucomicrobiae	Verrucomicrobiales	DEV007	null	null	Hug et al. phylogenetic marker set
TOBG_ARS-88	Bacteria	Proteobacteria	Deltaproteobacteria	SAR324cluster	null	null	null	Hug et al. phylogenetic marker set
TOBG_NAT-250	Bacteria	Proteobacteria	Gammaproteobacteria	Cellvibrionales	Porticoccaceae	null	null	Hug et al. phylogenetic marker set
TOBG_NAT-251	Bacteria	Marinimicrobia	null	null	null	null	null	Hug et al. phylogenetic marker set
TOBG_NAT-252	Bacteria	Bacteroidetes	Flavobacteria	Flavobacteriales	Flavobacteriaceae	novelGenus_G	null	Hug et al. phylogenetic marker set
TOBG_NAT-253	Bacteria	Actinobacteria	Actinobacteria	Propionibacteriales	Nocardioidaceae	Pimelobacter	null	Hug et al. phylogenetic marker set
TOBG_NAT-254	Bacteria	Bacteroidetes	Flavobacteria	Flavobacteriales	Flavobacteriaceae	novelGenus_D	null	Hug et al. phylogenetic marker set
TOBG_NAT-255	Bacteria	Actinobacteria	Acidimicrobidae	Acidimicrobiales	Acidimicrobiaceae	novelGenus_B	null	Hug et al. phylogenetic marker set
TOBG_NAT-256	Archaea	Euryarcheoata	null	null	novelFamily_D	null	null	Hug et al. phylogenetic marker set
TOBG_NAT-257	Bacteria	Planctomycetes	Planctomycetia	Planctomycetales	Planctomycetaceae	novelGenus_J	null	Hug et al. phylogenetic marker set
TOBG_NAT-258	Bacteria	Bacteroidetes	Flavobacteria	Flavobacteriales	Crocinitomicaceae	null	null	Hug et al. phylogenetic marker set
TOBG_SP-4154	Bacteria	novelPhylum_C	null	null	null	null	null	Hug et al. phylogenetic marker set
TOBG_SP-4150	Bacteria	CandidatePhylaRadiation	null	null	null	null	null	Hug et al. phylogenetic marker set
TOBG_MED-763	Bacteria	Bacteroidetes	Flavobacteria	Flavobacteriales	Flavobacteriaceae	novelGenus_H	null	Hug et al. phylogenetic marker set
TOBG_MED-762	Bacteria	Bacteroidetes	Flavobacteria	Flavobacteriales	Flavobacteriaceae	novelGenus_G	null	Hug et al. phylogenetic marker set
TOBG_MED-767	Bacteria	Cyanobacteria	null	Synechococcales	Synechococcaceae	Synechococcus	null	Hug et al. phylogenetic marker set
TOBG_MED-766	Bacteria	Proteobacteria	Alphaproteobacteria	Rhizobiales	Rhodobiaceae	novel_genusE7	null	Hug et al. phylogenetic marker set
TOBG_MED-765	Bacteria	Proteobacteria	novelClass_B	null	null	null	null	Hug et al. phylogenetic marker set
TOBG_NAT-333	Bacteria	Bacteroidetes	Flavobacteria	Flavobacteriales	novelFamily_F	null	null	Hug et al. phylogenetic marker set
TOBG_MED-769	Bacteria	Proteobacteria	Alphaproteobacteria	Pelagibacterales	Pelagibacteraceae	Pelagibacter	null	Hug et al. phylogenetic marker set
TOBG_MED-768	Bacteria	Proteobacteria	novelClass_B	null	null	null	null	Hug et al. phylogenetic marker set
TOBG_SAT-88	Bacteria	proteobacteria	Gammaproteobacteria	Pseudomonadales	pseudomonadaceae	Pseudomonas	Xanthomarina	Hug et al. phylogenetic marker set
TOBG_SP-2998	Bacteria	Proteobacteria	Alphaproteobacteria	Pelagibacterales	Pelagibacteraceae	null	null	Hug et al. phylogenetic marker set
TOBG_SAT-51	Bacteria	Bacteroidetes	Flavobacteria	Flavobacteriales	Cytophagaceae	null	null	Hug et al. phylogenetic marker set
TOBG_SAT-230	Bacteria	Proteobacteria	Gammaproteobacteria	Cellvibrionales	Cellvibrionaceae	null	null	Hug et al. phylogenetic marker set
TOBG_SAT-52	Bacteria	Actinobacteria	Actinobacteria	Actinomycetales	Nocardioidaceae	Nocardioides	null	Hug et al. phylogenetic marker set
TOBG_MED-619	Bacteria	Bacteroidetes	Flavobacteria	Flavobacteriales	Flavobacteriaceae	novelGenus_H	null	Hug et al. phylogenetic marker set
TOBG_MED-618	Bacteria	Marinimicrobia	null	null	null	null	null	Hug et al. phylogenetic marker set
TOBG_MED-617	Bacteria	Proteobacteria	Alphaproteobacteria	Rickettsiales	null	null	null	Hug et al. phylogenetic marker set
TOBG_MED-616	Bacteria	Proteobacteria	Alphaproteobacteria	Rhodobacterales	Rhodobacteraceae	Marinovum	null	Hug et al. phylogenetic marker set
TOBG_MED-615	Bacteria	Proteobacteria	Gammaproteobacteria	Cellvibrionales	Halieaceae	novel_genusE1	null	Hug et al. phylogenetic marker set
TOBG_MED-614	Bacteria	Bacteroidetes	Flavobacteria	Flavobacteriales	Flavobacteriaceae	novelGenus_H	null	Hug et al. phylogenetic marker set
TOBG_MED-613	Bacteria	Proteobacteria	Gammaproteobacteria	Cellvibrionales	Porticoccaceae	novel_genusE3	null	Hug et al. phylogenetic marker set
TOBG_MED-612	Bacteria	Proteobacteria	Gammaproteobacteria	null	null	CaThioglobus	null	Hug et al. phylogenetic marker set
TOBG_MED-611	Bacteria	Proteobacteria	Gammaproteobacteria	Cellvibrionales	Halieaceae	novel_genusE1	null	Hug et al. phylogenetic marker set
TOBG_SAT-56	Bacteria	Planctomycetes	Phycisphaerae	SM1A02	null	null	null	Hug et al. phylogenetic marker set
TOBG_NP-1324	Bacteria	Chloroflexi	novelClass_E	novelOrder_A	null	null	null	Hug et al. phylogenetic marker set
TOBG_SAT-57	Bacteria	Proteobacteria	Alphaproteobacteria	Rhodobacterales	Rhodobacteraceae	null	null	Hug et al. phylogenetic marker set
TOBG_NP-1321	Bacteria	Bacteroidetes	Sphingobacteria	Sphingobacteriales	Flammeovirgaceae	novelGenus_B	null	Hug et al. phylogenetic marker set
TOBG_SAT-110	Bacteria	Proteobacteria	Betaproteobacteria	Burkholderiales	Alcaligenaceae	Pusillimonas	null	Hug et al. phylogenetic marker set
TOBG_ARS-1330	Bacteria	Chloroflexi	Dehalococcoidia	Dehalococcoidales	novelFamily_A	null	null	Hug et al. phylogenetic marker set
TOBG_ARS-1334	Archaea	null	null	null	null	null	null	Hug et al. phylogenetic marker set
TOBG_MED-581	Bacteria	Proteobacteria	Gammaproteobacteria	novel_order_E1	null	null	null	Hug et al. phylogenetic marker set
TOBG_ARS-1426	Bacteria	Actinobacteria	Acidimicrobidae	Acidimicrobiales	Acidimicrobiaceae	novelGenus_B	null	Hug et al. phylogenetic marker set
TOBG_ARS-1427	Archaea	Diapherotrites	null	null	null	null	null	Hug et al. phylogenetic marker set
TOBG_ARS-1420	Archaea	Nanoarchaoeta	null	null	null	null	null	Hug et al. phylogenetic marker set
TOBG_SAT-2587	Bacteria	Proteobacteria	Gammaproteobacteria	Oceanospirillales	Kangiellaceae	null	null	Hug et al. phylogenetic marker set
TOBG_RS-453	Bacteria	Chloroflexi	novelClass_E	novelOrder_B	null	null	null	Hug et al. phylogenetic marker set
TOBG_RS-452	Bacteria	Verrucomicrobia	Verrucomicrobiae	Verrucomicrobiales	novelFamily_E	null	null	Hug et al. phylogenetic marker set
TOBG_RS-450	Bacteria	Proteobacteria	Alphaproteobacteria	Rhodospirillales	Rhodospirillaceae	Magnetovibrio	null	Hug et al. phylogenetic marker set
TOBG_RS-457	Bacteria	Proteobacteria	Alphaproteobacteria	Rhodospirillales	Rhodospirillaceae	null	null	Hug et al. phylogenetic marker set
TOBG_RS-456	Bacteria	Acidobacteria	null	null	novelFamily_B	null	null	Hug et al. phylogenetic marker set
TOBG_RS-455	Bacteria	Actinobacteria	Acidimicrobidae	Acidimicrobiales	Acidimicrobiaceae	novelGenus_D	null	Hug et al. phylogenetic marker set
TOBG_RS-454	Bacteria	Actinobacteria	Acidimicrobidae	Acidimicrobiales	Acidimicrobiaceae	novelGenus_B	null	Hug et al. phylogenetic marker set
TOBG_RS-459	Bacteria	Proteobacteria	Gammaproteobacteria	novelOrder_C	null	null	null	Hug et al. phylogenetic marker set
TOBG_RS-458	Bacteria	Gemmatimonadetes	Gemmatimonadetes	Gemmatimonadales	null	null	null	Hug et al. phylogenetic marker set
TOBG_MED-1122	Bacteria	Verrucomicrobia	Verrucomicrobiae	Verrucomicrobiales	novelFamily_B	null	null	Hug et al. phylogenetic marker set
TOBG_ARS-1043	Bacteria	Proteobacteria	Gammaproteobacteria	Alteromonadales	Colwelliaceae	null	null	Hug et al. phylogenetic marker set
TOBG_ARS-1041	Archaea	Woesearchaeota	null	null	null	null	null	Hug et al. phylogenetic marker set
TOBG_NP-49	Bacteria	Proteobacteria	Alphaproteobacteria	Rhodobacterales	Rhodobacteraceae	null	null	Hug et al. phylogenetic marker set
TOBG_ARS-1199	Archaea	Woesearchaeota	null	null	null	null	null	Hug et al. phylogenetic marker set
TOBG_NP-42	Bacteria	Proteobacteria	Gammaproteobacteria	Alteromonadales	Pseudoalteromonadaceae	null	null	Hug et al. phylogenetic marker set
TOBG_NP-43	Bacteria	Proteobacteria	Alphaproteobacteria	Sphingomonadales	Sphingomonadaceae	Sphingobium	null	Hug et al. phylogenetic marker set
TOBG_NP-40	Bacteria	Proteobacteria	Gammaproteobacteria	Salinisphaerales	Salinisphaeraceae	Salinisphaera	null	Hug et al. phylogenetic marker set
TOBG_NP-41	Bacteria	Poribacteria	null	null	null	null	null	Hug et al. phylogenetic marker set
TOBG_NP-47	Bacteria	Spirochaetes	Spirochaetia	Spirochaetales	Spirochaetaceae	novelGenus_A	null	Hug et al. phylogenetic marker set
TOBG_ARS-1193	Bacteria	CandidatePhylaRadiation	null	null	null	null	null	Hug et al. phylogenetic marker set
TOBG_SAT-1345	Bacteria	Bacteroidetes	Flavobacteria	Flavobacteriales	Flavobacteriaceae	novelGenus_D	null	Hug et al. phylogenetic marker set
TOBG_SAT-1344	Bacteria	Proteobacteria	Gammaproteobacteria	novel_order_E1	null	null	null	Hug et al. phylogenetic marker set
TOBG_SAT-1346	Bacteria	Actinobacteria	Acidimicrobidae	Acidimicrobiales	Acidimicrobiaceae	novelGenus_D	null	Hug et al. phylogenetic marker set
TOBG_SAT-1340	Bacteria	Verrucomicrobia	Verrucomicrobiae	Verrucomicrobiales	novelFamily_D	null	null	Hug et al. phylogenetic marker set
TOBG_SP-349	Bacteria	Actinobacteria	Acidimicrobidae	Acidimicrobiales	Acidimicrobiaceae	novelGenus_B	null	Hug et al. phylogenetic marker set
TOBG_SAT-1342	Bacteria	Proteobacteria	Gammaproteobacteria	Legionellales	null	null	null	Hug et al. phylogenetic marker set
TOBG_SP-347	Bacteria	Proteobacteria	Betaproteobacteria	Burkholderiales	Sutterellaceae	null	null	Hug et al. phylogenetic marker set
TOBG_SP-346	Bacteria	Proteobacteria	Alphaproteobacteria	Pelagibacterales	Pelagibacteraceae	null	null	Hug et al. phylogenetic marker set
TOBG_SP-344	Bacteria	Chloroflexi	novelClass_E	novelOrder_B	null	null	null	Hug et al. phylogenetic marker set
TOBG_SP-343	Bacteria	Chloroflexi	novelClass_E	novelOrder_B	null	null	null	Hug et al. phylogenetic marker set
TOBG_SP-342	Bacteria	Chloroflexi	SAR202-2	novelOrder_B	null	null	null	Hug et al. phylogenetic marker set
TOBG_SP-341	Bacteria	Bacteroidetes	Flavobacteria	Flavobacteriales	Crocinitomicaceae	null	null	Hug et al. phylogenetic marker set
TOBG_SP-189	Archaea	Euryarcheoata	null	null	novelFamily_B	null	null	Hug et al. phylogenetic marker set
TOBG_SP-188	Bacteria	Chloroflexi	novelClass_E	novelOrder_A	null	null	null	Hug et al. phylogenetic marker set
TOBG_SP-181	Bacteria	Proteobacteria	Gammaproteobacteria	Cellvibrionales	Spongiibacteraceae	null	null	Hug et al. phylogenetic marker set
TOBG_SP-180	Bacteria	Proteobacteria	Gammaproteobacteria	Cellvibrionales	Halieaceae	Haliea	null	Hug et al. phylogenetic marker set
TOBG_SP-183	Bacteria	Proteobacteria	Gammaproteobacteria	novel_order_E1	null	null	null	Hug et al. phylogenetic marker set
TOBG_SP-182	Bacteria	Proteobacteria	Gammaproteobacteria	Alteromonadales	Alteromonadaceae	null	null	Hug et al. phylogenetic marker set
TOBG_SP-185	Bacteria	Bacteroidetes	Flavobacteria	Flavobacteriales	Flavobacteriaceae	novelGenus_G	null	Hug et al. phylogenetic marker set
TOBG_SP-184	Bacteria	Planctomycetes	Phycisphaerae	SM1A02	null	null	null	Hug et al. phylogenetic marker set
TOBG_SP-187	Bacteria	Bacteroidetes	Flavobacteria	Flavobacteriales	Crocinitomicaceae	null	null	Hug et al. phylogenetic marker set
TOBG_SP-186	Bacteria	Proteobacteria	Alphaproteobacteria	Rhodobacterales	Hyphomonadaceae	Ponticaulis	null	Hug et al. phylogenetic marker set
TOBG_RS-697	Bacteria	Proteobacteria	Alphaproteobacteria	Rhodospirillales	Rhodospirillaceae	null	null	Hug et al. phylogenetic marker set
TOBG_SP-4300	Bacteria	Proteobacteria	Alphaproteobacteria	Pelagibacterales	Pelagibacteraceae	Pelagibacter	null	Hug et al. phylogenetic marker set
TOBG_RS-678	Archaea	Heimdallarchaeota	null	null	null	null	null	Hug et al. phylogenetic marker set
TOBG_SAT-2956	Bacteria	Marinimicrobia	null	null	null	null	null	Hug et al. phylogenetic marker set
TOBG_MED-972	Bacteria	Marinimicrobia	null	null	null	null	null	Hug et al. phylogenetic marker set
TOBG_SP-299	Bacteria	Proteobacteria	Alphaproteobacteria	Pelagibacterales	novel_familyE1	null	null	Hug et al. phylogenetic marker set
TOBG_SP-295	Bacteria	Proteobacteria	Gammaproteobacteria	Acidiferrobacterales	Acidiferrobacteraceae	null	null	Hug et al. phylogenetic marker set
TOBG_SP-294	Bacteria	Chloroflexi	novelClass_E	novelOrder_C	null	null	null	Hug et al. phylogenetic marker set
TOBG_SP-296	Bacteria	Gemmatimonadetes	Gemmatimonadetes	null	null	null	null	Hug et al. phylogenetic marker set
TOBG_SP-291	Bacteria	proteobacteria	Gammaproteobacteria	Pseudomonadales	pseudomonadaceae	Pseudomonas	Xanthomarina	Hug et al. phylogenetic marker set
TOBG_SP-293	Bacteria	Proteobacteria	Gammaproteobacteria	Cellvibrionales	Porticoccaceae	novel_genusE3	null	Hug et al. phylogenetic marker set
TOBG_SP-292	Bacteria	Bacteroidetes	Sphingobacteria	Sphingobacteriales	Crenotrichaceae	Balneola	null	Hug et al. phylogenetic marker set
TOBG_SAT-1585	Bacteria	Planctomycetes	Planctomycetia	Planctomycetales	Planctomycetaceae	novelGenus_A	null	Hug et al. phylogenetic marker set
TOBG_SAT-1581	Bacteria	Actinobacteria	Acidimicrobidae	Acidimicrobiales	Acidimicrobiaceae	novelGenus_A	null	Hug et al. phylogenetic marker set
TOBG_SAT-1568	Bacteria	Planctomycetes	Phycisphaerae	Urania1B19	null	null	null	Hug et al. phylogenetic marker set
TOBG_SAT-1567	Archaea	Euryarcheoata	null	null	novelFamily_D	null	null	Hug et al. phylogenetic marker set
TOBG_SAT-1561	Bacteria	Proteobacteria	Alphaproteobacteria	Pelagibacterales	Pelagibacteraceae	null	null	Hug et al. phylogenetic marker set
TOBG_SAT-1560	Bacteria	Bacteroidetes	Flavobacteria	Flavobacteriales	Flavobacteriaceae	novelGenus_F	null	Hug et al. phylogenetic marker set
TOBG_SAT-122	Archaea	Euryarcheoata	null	null	novelFamily_D	null	null	Hug et al. phylogenetic marker set
TOBG_SAT-121	Bacteria	Bacteroidetes	Sphingobacteria	Sphingobacteriales	Crenotrichaceae	Balneola	null	Hug et al. phylogenetic marker set
TOBG_NP-1159	Archaea	Euryarcheoata	null	null	null	null	null	Hug et al. phylogenetic marker set
TOBG_SAT-127	Bacteria	Actinobacteria	Acidimicrobidae	Acidimicrobiales	Acidimicrobiaceae	novelGenus_B	null	Hug et al. phylogenetic marker set
TOBG_NAT-243	Bacteria	Verrucomicrobia	Opitutae	novelOrder_B	null	null	null	Hug et al. phylogenetic marker set
TOBG_NAT-242	Bacteria	Verrucomicrobia	Verrucomicrobiae	Verrucomicrobiales	novelFamily_D	null	null	Hug et al. phylogenetic marker set
TOBG_NAT-241	Bacteria	Proteobacteria	Gammaproteobacteria	Legionellales	null	null	null	Hug et al. phylogenetic marker set
TOBG_NAT-240	Bacteria	Verrucomicrobia	Verrucomicrobiae	novelOrder_A	novelFamily_A	null	null	Hug et al. phylogenetic marker set
TOBG_NAT-246	Bacteria	Proteobacteria	Alphaproteobacteria	Rhodobacterales	Rhodobacteraceae	novel_genusE4	null	Hug et al. phylogenetic marker set
TOBG_NAT-245	Bacteria	Proteobacteria	Gammaproteobacteria	novelOrder_B	null	null	null	Hug et al. phylogenetic marker set
TOBG_NAT-248	Bacteria	Bacteroidetes	Flavobacteria	Flavobacteriales	Flavobacteriaceae	Formosa	null	Hug et al. phylogenetic marker set
TOBG_SAT-128	Bacteria	Gemmatimonadetes	Gemmatimonadetes	null	null	null	null	Hug et al. phylogenetic marker set
TOBG_MED-758	Bacteria	Actinobacteria	novelClass_A	null	null	null	null	Hug et al. phylogenetic marker set
TOBG_MED-759	Bacteria	Proteobacteria	Gammaproteobacteria	null	null	null	null	Hug et al. phylogenetic marker set
TOBG_MED-756	Bacteria	Proteobacteria	Alphaproteobacteria	unclassifiedAlphaproteobacteria	null	Geminicoccus	null	Hug et al. phylogenetic marker set
TOBG_MED-757	Bacteria	Marinimicrobia	null	null	null	null	null	Hug et al. phylogenetic marker set
TOBG_MED-754	Bacteria	Proteobacteria	Gammaproteobacteria	Cellvibrionales	Porticoccaceae	novel_genusE3	null	Hug et al. phylogenetic marker set
TOBG_MED-752	Bacteria	Proteobacteria	Alphaproteobacteria	unclassifiedAlphaproteobacteria	null	Micavibrio	null	Hug et al. phylogenetic marker set
TOBG_MED-753	Bacteria	Proteobacteria	Gammaproteobacteria	Legionellales	null	null	null	Hug et al. phylogenetic marker set
TOBG_MED-750	Bacteria	Chloroflexi	SAR202-2	novelOrder_A	null	null	null	Hug et al. phylogenetic marker set
TOBG_MED-751	Bacteria	Proteobacteria	Gammaproteobacteria	novelOrder_D	null	null	null	Hug et al. phylogenetic marker set
TOBG_SAT-95	Archaea	Euryarcheoata	null	null	novelFamily_D	null	null	Hug et al. phylogenetic marker set
TOBG_SAT-97	Bacteria	Proteobacteria	Gammaproteobacteria	Oceanospirillales	Oceanospirillaceae	null	null	Hug et al. phylogenetic marker set
TOBG_MED-598	Bacteria	Marinimicrobia	null	null	null	null	null	Hug et al. phylogenetic marker set
TOBG_MED-599	Bacteria	Poribacteria	null	null	null	null	null	Hug et al. phylogenetic marker set
TOBG_CPC-288	Bacteria	Bacteroidetes	Flavobacteria	Flavobacteriales	Flavobacteriaceae	novelGenus_H	null	Hug et al. phylogenetic marker set
TOBG_MED-594	Bacteria	Actinobacteria	Acidimicrobidae	Acidimicrobiales	Acidimicrobiaceae	novelGenus_D	null	Hug et al. phylogenetic marker set
TOBG_MED-595	Bacteria	Proteobacteria	Alphaproteobacteria	unclassifiedAlphaproteobacteria	SAR116cluster	null	null	Hug et al. phylogenetic marker set
TOBG_MED-596	Bacteria	Bacteroidetes	Flavobacteria	Flavobacteriales	null	null	null	Hug et al. phylogenetic marker set
TOBG_MED-597	Bacteria	Verrucomicrobia	Opitutae	Opitutales	Opitutaceae	null	null	Hug et al. phylogenetic marker set
TOBG_MED-590	Bacteria	Verrucomicrobia	Opitutae	novelOrder_B	null	null	null	Hug et al. phylogenetic marker set
TOBG_MED-591	Bacteria	Proteobacteria	Gammaproteobacteria	novelOrder_F	null	null	null	Hug et al. phylogenetic marker set
TOBG_MED-592	Bacteria	Proteobacteria	Gammaproteobacteria	Alteromonadales	Pseudoalteromonadaceae	null	null	Hug et al. phylogenetic marker set
TOBG_MED-593	Bacteria	Verrucomicrobia	Opitutae	Puniceicoccales	Puniceicoccaceae	novelGenus_A	null	Hug et al. phylogenetic marker set
TOBG_MED-628	Bacteria	Actinobacteria	novelClass_A	null	null	null	null	Hug et al. phylogenetic marker set
TOBG_MED-629	Bacteria	Verrucomicrobia	Verrucomicrobiae	Verrucomicrobiales	novelFamily_B	null	null	Hug et al. phylogenetic marker set
TOBG_MED-622	Bacteria	Bacteroidetes	Flavobacteria	Flavobacteriales	Crocinitomicaceae	null	null	Hug et al. phylogenetic marker set
TOBG_MED-623	Bacteria	Bacteroidetes	Flavobacteria	Flavobacteriales	Flavobacteriaceae	novelGenus_G	null	Hug et al. phylogenetic marker set
TOBG_MED-620	Bacteria	Proteobacteria	Alphaproteobacteria	Rhodospirillales	Rhodospirillaceae	Nisaea	null	Hug et al. phylogenetic marker set
TOBG_MED-621	Bacteria	Bacteroidetes	Flavobacteria	Flavobacteriales	Crocinitomicaceae	null	null	Hug et al. phylogenetic marker set
TOBG_MED-626	Bacteria	Proteobacteria	Gammaproteobacteria	null	null	null	null	Hug et al. phylogenetic marker set
TOBG_MED-627	Bacteria	Bacteroidetes	Saprospiria	Saprospirales	null	null	null	Hug et al. phylogenetic marker set
TOBG_MED-624	Bacteria	Proteobacteria	Alphaproteobacteria	Rhodobacterales	Hyphomonadaceae	Ponticaulis	null	Hug et al. phylogenetic marker set
TOBG_MED-625	Archaea	Euryarcheoata	null	null	novelFamily_J	null	null	Hug et al. phylogenetic marker set
TOBG_SP-3971	Bacteria	Marinimicrobia	null	null	null	null	null	Hug et al. phylogenetic marker set
TOBG_SP-138	Bacteria	Gemmatimonadetes	Gemmatimonadetes	null	null	null	null	Hug et al. phylogenetic marker set
TOBG_RS-421	Bacteria	Marinimicrobia	null	null	null	null	null	Hug et al. phylogenetic marker set
TOBG_SP-136	Bacteria	Bacteroidetes	Flavobacteria	Flavobacteriales	Crocinitomicaceae	null	null	Hug et al. phylogenetic marker set
TOBG_SP-137	Bacteria	Planctomycetes	Phycisphaerae	Urania1B19	null	null	null	Hug et al. phylogenetic marker set
TOBG_SAT-2755	Bacteria	Proteobacteria	Alphaproteobacteria	Rhodospirillales	Rhodospirillaceae	novel_genusE10	null	Hug et al. phylogenetic marker set
TOBG_ARS-1298	Bacteria	CandidatePhylaRadiation	null	null	null	null	null	Hug et al. phylogenetic marker set
TOBG_ARS-1297	Bacteria	Proteobacteria	Alphaproteobacteria	unclassifiedAlphaproteobacteria	null	Micavibrio	null	Hug et al. phylogenetic marker set
TOBG_ARS-1290	Bacteria	CandidatePhylaRadiation	null	null	null	null	null	Hug et al. phylogenetic marker set
TOBG_ARS-1160	Archaea	Pacearchaeota	null	null	null	null	null	Hug et al. phylogenetic marker set
TOBG_SP-1	Bacteria	Proteobacteria	Gammaproteobacteria	Oceanospirillales	Halomonadaceae	null	null	Hug et al. phylogenetic marker set
TOBG_SAT-3048	Bacteria	CandidatePhylaRadiation	null	null	null	null	null	Hug et al. phylogenetic marker set
TOBG_NAT-13	Bacteria	Actinobacteria	Acidimicrobidae	Acidimicrobiales	Acidimicrobiaceae	novelGenus_B	null	Hug et al. phylogenetic marker set
TOBG_NAT-11	Archaea	Euryarcheoata	null	null	novelFamily_B	null	null	Hug et al. phylogenetic marker set
TOBG_NAT-10	Bacteria	Proteobacteria	Alphaproteobacteria	Rhizobiales	Aurantimonadaceae	Martelella	null	Hug et al. phylogenetic marker set
TOBG_NAT-17	Bacteria	Proteobacteria	Alphaproteobacteria	Rhodobacterales	Rhodobacteraceae	Roseovarius	null	Hug et al. phylogenetic marker set
TOBG_NAT-15	Bacteria	Bacteroidetes	Flavobacteria	Flavobacteriales	Flavobacteriaceae	Zunongwangia	profunda	Hug et al. phylogenetic marker set
TOBG_NAT-14	Bacteria	Planctomycetes	Planctomycetia	Planctomycetales	Planctomycetaceae	novelGenus_G	null	Hug et al. phylogenetic marker set
TOBG_RS-449	Bacteria	Chloroflexi	novelClass_B	null	null	null	null	Hug et al. phylogenetic marker set
TOBG_NAT-19	Bacteria	Planctomycetes	OM190	null	null	null	null	Hug et al. phylogenetic marker set
TOBG_NAT-18	Bacteria	Planctomycetes	Phycisphaerae	Urania1B19	null	null	null	Hug et al. phylogenetic marker set
TOBG_SP-8	Bacteria	Proteobacteria	Alphaproteobacteria	Rhodospirillales	Rhodospirillaceae	null	null	Hug et al. phylogenetic marker set
TOBG_SP-9	Bacteria	Proteobacteria	Deltaproteobacteria	Myxococcales	novel_familyE2	null	null	Hug et al. phylogenetic marker set
TOBG_NP-59	Bacteria	Proteobacteria	Gammaproteobacteria	novel_order_E1	null	null	null	Hug et al. phylogenetic marker set
TOBG_NP-58	Bacteria	Verrucomicrobia	Verrucomicrobiae	Verrucomicrobiales	null	Roseibacillus	null	Hug et al. phylogenetic marker set
TOBG_NP-51	Bacteria	Proteobacteria	Gammaproteobacteria	novel_order_E1	null	null	null	Hug et al. phylogenetic marker set
TOBG_NP-50	Bacteria	Proteobacteria	Nitrospinae	null	null	null	null	Hug et al. phylogenetic marker set
TOBG_NP-53	Bacteria	Verrucomicrobia	Verrucomicrobiae	Verrucomicrobiales	novelFamily_B	null	null	Hug et al. phylogenetic marker set
TOBG_NP-52	Bacteria	Actinobacteria	Actinobacteria	Micrococcales	novelFamily_A	null	null	Hug et al. phylogenetic marker set
TOBG_NP-55	Bacteria	Marinimicrobia	null	null	null	null	null	Hug et al. phylogenetic marker set
TOBG_NP-54	Bacteria	Proteobacteria	Gammaproteobacteria	Acidiferrobacterales	Acidiferrobacteraceae	null	null	Hug et al. phylogenetic marker set
TOBG_NP-57	Bacteria	Actinobacteria	Acidimicrobidae	Acidimicrobiales	Acidimicrobiaceae	novelGenus_C	null	Hug et al. phylogenetic marker set
TOBG_NP-56	Bacteria	Actinobacteria	Actinobacteria	Actinomycetales	Microbacteriaceae	Leifsonia	null	Hug et al. phylogenetic marker set
TOBG_SAT-1356	Bacteria	Proteobacteria	Gammaproteobacteria	Oceanospirillales	Alcanivoracaceae	Alcanivorax	null	Hug et al. phylogenetic marker set
TOBG_SP-4220	Bacteria	Chloroflexi	novelClass_E	novelOrder_D	null	null	null	Hug et al. phylogenetic marker set
TOBG_SP-4222	Bacteria	Chloroflexi	novelClass_E	novelOrder_A	null	null	null	Hug et al. phylogenetic marker set
TOBG_SP-358	Bacteria	Proteobacteria	Alphaproteobacteria	Rhodospirillales	Rhodospirillaceae	Magnetovibrio	null	Hug et al. phylogenetic marker set
TOBG_SP-359	Bacteria	Marinimicrobia	null	null	null	null	null	Hug et al. phylogenetic marker set
TOBG_SP-354	Bacteria	Proteobacteria	Alphaproteobacteria	Rhodospirillales	Rhodospirillaceae	null	null	Hug et al. phylogenetic marker set
TOBG_SAT-2804	Bacteria	Bacteroidetes	Flavobacteria	Flavobacteriales	Flavobacteriaceae	novelGenus_D	null	Hug et al. phylogenetic marker set
TOBG_SP-350	Bacteria	Proteobacteria	Gammaproteobacteria	Alteromonadales	Idiomarinaceae	idiomarina	null	Hug et al. phylogenetic marker set
TOBG_SP-351	Bacteria	Actinobacteria	Acidimicrobidae	Acidimicrobiales	Acidimicrobiaceae	novelGenus_B	null	Hug et al. phylogenetic marker set
TOBG_SAT-1358	Bacteria	Proteobacteria	Gammaproteobacteria	novel_order_E1	null	null	null	Hug et al. phylogenetic marker set
TOBG_SAT-1359	Bacteria	Chloroflexi	SAR202-2	novelOrder_B	null	null	null	Hug et al. phylogenetic marker set
TOBG_CPC-1469	Bacteria	Bacteroidetes	Flavobacteria	Flavobacteriales	novelFamily_A	null	null	Hug et al. phylogenetic marker set
TOBG_SP-198	Bacteria	Proteobacteria	Deltaproteobacteria	Myxococcales	novel_familyE2	null	null	Hug et al. phylogenetic marker set
TOBG_SP-196	Bacteria	Chloroflexi	novelClass_E	novelOrder_B	null	null	null	Hug et al. phylogenetic marker set
TOBG_SP-197	Bacteria	Proteobacteria	Alphaproteobacteria	Rhodospirillales	Rhodospirillaceae	null	null	Hug et al. phylogenetic marker set
TOBG_SP-194	Bacteria	Verrucomicrobia	Verrucomicrobiae	Verrucomicrobiales	null	Roseibacillus	null	Hug et al. phylogenetic marker set
TOBG_SP-195	Bacteria	Proteobacteria	Gammaproteobacteria	Legionellales	null	null	null	Hug et al. phylogenetic marker set
TOBG_SP-192	Archaea	Euryarcheoata	null	null	novelFamily_H	null	null	Hug et al. phylogenetic marker set
TOBG_SP-193	Bacteria	Proteobacteria	Alphaproteobacteria	Rhizobiales	Rhodobiaceae	nove_genusE8	null	Hug et al. phylogenetic marker set
TOBG_CPC-1462	Bacteria	Proteobacteria	Gammaproteobacteria	Chromatiales	Woeseiaceae	null	null	Hug et al. phylogenetic marker set
TOBG_SP-3982	Bacteria	Proteobacteria	Gammaproteobacteria	novel_order_E1	null	null	null	Hug et al. phylogenetic marker set
TOBG_NAT-495	Bacteria	Marinimicrobia	null	null	null	null	null	Hug et al. phylogenetic marker set
TOBG_NAT-493	Bacteria	Marinimicrobia	null	null	null	null	null	Hug et al. phylogenetic marker set
TOBG_RS-668	Bacteria	Proteobacteria	Alphaproteobacteria	Rhizobiales	Rhodobiaceae	novel_genusE7	null	Hug et al. phylogenetic marker set
TOBG_NAT-653	Bacteria	Proteobacteria	Gammaproteobacteria	novel_order_E1	null	null	null	Hug et al. phylogenetic marker set
TOBG_MED-965	Bacteria	Proteobacteria	Alphaproteobacteria	Pelagibacterales	novel_familyE1	null	null	Hug et al. phylogenetic marker set
TOBG_SAT-1507	Bacteria	Proteobacteria	Alphaproteobacteria	Rhodospirillales	Rhodospirillaceae	null	null	Hug et al. phylogenetic marker set
TOBG_RS-429	Bacteria	Proteobacteria	Gammaproteobacteria	novelOrder_E	null	null	null	Hug et al. phylogenetic marker set
TOBG_SP-282	Bacteria	Bacteroidetes	Flavobacteria	Flavobacteriales	Flavobacteriaceae	novelGenus_G	null	Hug et al. phylogenetic marker set
TOBG_RS-426	Bacteria	Proteobacteria	Gammaproteobacteria	novel_order_E1	null	null	null	Hug et al. phylogenetic marker set
TOBG_SP-281	Bacteria	Actinobacteria	Acidimicrobidae	Acidimicrobiales	Acidimicrobiaceae	novelGenus_A	null	Hug et al. phylogenetic marker set
TOBG_SP-286	Bacteria	Proteobacteria	Gammaproteobacteria	novel_order_E1	null	null	null	Hug et al. phylogenetic marker set
TOBG_SP-287	Bacteria	Bacteroidetes	Flavobacteria	Flavobacteriales	Crocinitomicaceae	null	null	Hug et al. phylogenetic marker set
TOBG_SP-284	Bacteria	Chloroflexi	novelClass_E	novelOrder_A	null	null	null	Hug et al. phylogenetic marker set
TOBG_SP-288	Bacteria	Proteobacteria	Gammaproteobacteria	Oceanospirillales	Halomonadaceae	Cobetia	null	Hug et al. phylogenetic marker set
TOBG_SP-289	Bacteria	Proteobacteria	Gammaproteobacteria	Legionellales	null	null	null	Hug et al. phylogenetic marker set
TOBG_RS-425	Bacteria	Proteobacteria	Alphaproteobacteria	Rhodospirillales	Rhodospirillaceae	null	null	Hug et al. phylogenetic marker set
TOBG_RS-422	Bacteria	Proteobacteria	Alphaproteobacteria	unclassifiedAlphaproteobacteria	SAR116cluster	null	null	Hug et al. phylogenetic marker set
TOBG_RS-423	Bacteria	Poribacteria	null	null	null	null	null	Hug et al. phylogenetic marker set
TOBG_SAT-6	Bacteria	Proteobacteria	Gammaproteobacteria	Thiotrichales	Piscirickettsiaceae	Methylophaga	null	Hug et al. phylogenetic marker set
TOBG_IN-929	Bacteria	Proteobacteria	Gammaproteobacteria	Cellvibrionales	Halieaceae	novel_genusE1	null	Hug et al. phylogenetic marker set
TOBG_SAT-7	Bacteria	Proteobacteria	Alphaproteobacteria	Sphingomonadales	Sphingomonadaceae	Citromicrobium	null	Hug et al. phylogenetic marker set
TOBG_IN-928	Bacteria	Proteobacteria	Gammaproteobacteria	Oceanospirillales	Alcanivoracaceae	Alcanivorax	null	Hug et al. phylogenetic marker set
TOBG_SAT-4	Bacteria	Proteobacteria	Alphaproteobacteria	Rhodobacterales	Rhodobacteraceae	Roseovarius	null	Hug et al. phylogenetic marker set
TOBG_ARS-43	Archaea	Euryarcheoata	null	null	null	null	null	Hug et al. phylogenetic marker set
TOBG_ARS-42	Bacteria	Actinobacteria	Acidimicrobidae	Acidimicrobiales	Acidimicrobiaceae	novelGenus_A	null	Hug et al. phylogenetic marker set
TOBG_ARS-41	Bacteria	Proteobacteria	Gammaproteobacteria	Cellvibrionales	Porticoccaceae	novel_genusE4	null	Hug et al. phylogenetic marker set
TOBG_ARS-40	Bacteria	Verrucomicrobia	Verrucomicrobiae	Verrucomicrobiales	null	Roseibacillus	null	Hug et al. phylogenetic marker set
TOBG_ARS-47	Archaea	Euryarcheoata	null	null	novelFamily_I	null	null	Hug et al. phylogenetic marker set
TOBG_ARS-46	Bacteria	Proteobacteria	Gammaproteobacteria	Acidiferrobacterales	Acidiferrobacteraceae	null	null	Hug et al. phylogenetic marker set
TOBG_ARS-45	Bacteria	Proteobacteria	Deltaproteobacteria	Bdellovibrionales	Bdellovibrionaceae	null	null	Hug et al. phylogenetic marker set
TOBG_ARS-44	Bacteria	Chloroflexi	SAR202-2	novelOrder_B	null	null	null	Hug et al. phylogenetic marker set
TOBG_SAT-1576	Bacteria	Bacteroidetes	Flavobacteria	Flavobacteriales	Flavobacteriaceae	novelGenus_D	null	Hug et al. phylogenetic marker set
TOBG_ARS-49	Archaea	Woesearchaeota	null	null	null	null	null	Hug et al. phylogenetic marker set
TOBG_SAT-3	Bacteria	Proteobacteria	Gammaproteobacteria	Legionellales	null	null	null	Hug et al. phylogenetic marker set
TOBG_RS-445	Bacteria	Acidobacteria	null	null	novelFamily_B	null	null	Hug et al. phylogenetic marker set
TOBG_SAT-2751	Bacteria	Marinimicrobia	null	null	null	null	null	Hug et al. phylogenetic marker set
TOBG_RS-428	Bacteria	Bacteroidetes	Flavobacteria	Flavobacteriales	Flavobacteriaceae	novelGenus_D	null	Hug et al. phylogenetic marker set
TOBG_NP-1463	Bacteria	Gemmatimonadetes	Gemmatimonadetes	null	null	null	null	Hug et al. phylogenetic marker set
TOBG_SP-4236	Bacteria	Proteobacteria	Gammaproteobacteria	novelOrder_B	null	null	null	Hug et al. phylogenetic marker set
TOBG_MED-105	Bacteria	Cyanobacteria	null	Prochlorales	Prochlorococcaceae	Prochlorococcus	null	Hug et al. phylogenetic marker set
TOBG_MED-104	Bacteria	Proteobacteria	Alphaproteobacteria	Pelagibacterales	Pelagibacteraceae	Pelagibacter	null	Hug et al. phylogenetic marker set
TOBG_EAC-2094	Bacteria	Marinimicrobia	null	null	null	null	null	Hug et al. phylogenetic marker set
TOBG_NAT-278	Bacteria	Proteobacteria	Nitrospinae	Nitrospinales	Nitrospinaceae	Nitrospina	null	Hug et al. phylogenetic marker set
TOBG_NAT-276	Bacteria	Proteobacteria	Gammaproteobacteria	Salinisphaerales	Salinisphaeraceae	Salinisphaera	null	Hug et al. phylogenetic marker set
TOBG_NAT-277	Bacteria	Proteobacteria	Gammaproteobacteria	novelOrder_C	null	null	null	Hug et al. phylogenetic marker set
TOBG_NAT-274	Bacteria	Marinimicrobia	null	null	null	null	null	Hug et al. phylogenetic marker set
TOBG_NAT-272	Bacteria	Bacteroidetes	Flavobacteria	Flavobacteriales	Flavobacteriaceae	novelGenus_F	null	Hug et al. phylogenetic marker set
TOBG_NAT-270	Bacteria	Bacteroidetes	Sphingobacteria	Sphingobacteriales	Flammeovirgaceae	novelGenus_B	null	Hug et al. phylogenetic marker set
TOBG_NAT-271	Bacteria	Proteobacteria	Gammaproteobacteria	novelOrder_B	null	null	null	Hug et al. phylogenetic marker set
TOBG_SP-348	Bacteria	Actinobacteria	Acidimicrobidae	Acidimicrobiales	Acidimicrobiaceae	novelGenus_A	null	Hug et al. phylogenetic marker set
TOBG_NAT-472	Bacteria	Chloroflexi	novelClass_E	novelOrder_B	null	null	null	Hug et al. phylogenetic marker set
TOBG_MED-569	Bacteria	Actinobacteria	Acidimicrobidae	Acidimicrobiales	Acidimicrobiaceae	novelGenus_C	null	Hug et al. phylogenetic marker set
TOBG_RS-604	Archaea	Euryarcheoata	null	null	novelFamily_B	null	null	Hug et al. phylogenetic marker set
TOBG_MED-749	Bacteria	Bacteroidetes	Sphingobacteria	Sphingobacteriales	Flammeovirgaceae	novelGenus_A	null	Hug et al. phylogenetic marker set
TOBG_MED-748	Bacteria	Cyanobacteria	null	Synechococcales	Synechococcaceae	Synechococcus	null	Hug et al. phylogenetic marker set
TOBG_MED-741	Bacteria	Verrucomicrobia	Opitutae	Puniceicoccales	Puniceicoccaceae	Coraliomargarita	null	Hug et al. phylogenetic marker set
TOBG_MED-740	Archaea	Thaumarchaeota	null	null	null	null	null	Hug et al. phylogenetic marker set
TOBG_MED-743	Archaea	Euryarcheoata	null	null	novelFamily_H	null	null	Hug et al. phylogenetic marker set
TOBG_MED-742	Bacteria	Proteobacteria	Alphaproteobacteria	Pelagibacterales	Pelagibacteraceae	Pelagibacter	null	Hug et al. phylogenetic marker set
TOBG_MED-745	Bacteria	Proteobacteria	Deltaproteobacteria	SAR324cluster	null	null	null	Hug et al. phylogenetic marker set
TOBG_MED-744	Bacteria	Bacteroidetes	Sphingobacteria	Sphingobacteriales	Crenotrichaceae	null	null	Hug et al. phylogenetic marker set
TOBG_MED-747	Bacteria	Bacteroidetes	null	null	null	null	null	Hug et al. phylogenetic marker set
TOBG_MED-746	Bacteria	Marinimicrobia	null	null	null	null	null	Hug et al. phylogenetic marker set
TOBG_CPC-299	Bacteria	Proteobacteria	Gammaproteobacteria	Acidiferrobacterales	Acidiferrobacteraceae	null	null	Hug et al. phylogenetic marker set
TOBG_EAC-96	Bacteria	Proteobacteria	Alphaproteobacteria	Rhodospirillales	Rhodospirillaceae	Thalassopira	null	Hug et al. phylogenetic marker set
TOBG_EAC-95	Bacteria	Bacteroidetes	Flavobacteria	Flavobacteriales	Flavobacteriaceae	Xanthomarina	null	Hug et al. phylogenetic marker set
TOBG_CPC-39	Bacteria	Proteobacteria	Alphaproteobacteria	Rhodobacterales	Hyphomonadaceae	Hyphomonas	null	Hug et al. phylogenetic marker set
TOBG_EAC-93	Bacteria	Proteobacteria	Gammaproteobacteria	novel_order_E1	null	null	null	Hug et al. phylogenetic marker set
TOBG_EAC-92	Bacteria	Bacteroidetes	Flavobacteria	Flavobacteriales	Flavobacteriaceae	novelGenus_A	novelSpecies_A	Hug et al. phylogenetic marker set
TOBG_EAC-91	Bacteria	Proteobacteria	Gammaproteobacteria	Oceanospirillales	Hahellaceae	null	null	Hug et al. phylogenetic marker set
TOBG_MED-586	Bacteria	Marinimicrobia	null	null	null	null	null	Hug et al. phylogenetic marker set
TOBG_CPC-293	Bacteria	Proteobacteria	Alphaproteobacteria	Rhodobacterales	Rhodobacteraceae	Marinovum	null	Hug et al. phylogenetic marker set
TOBG_MED-584	Bacteria	Proteobacteria	Gammaproteobacteria	Cellvibrionales	Porticoccaceae	novel_genusE3	null	Hug et al. phylogenetic marker set
TOBG_CPC-295	Bacteria	Proteobacteria	Deltaproteobacteria	SAR324cluster	null	null	null	Hug et al. phylogenetic marker set
TOBG_CPC-297	Bacteria	Planctomycetes	Phycisphaerae	Urania1B19	null	null	null	Hug et al. phylogenetic marker set
TOBG_CPC-296	Bacteria	null	null	null	null	null	null	Hug et al. phylogenetic marker set
TOBG_NAT-3	Bacteria	Proteobacteria	Alphaproteobacteria	Rhodobacterales	Rhodobacteraceae	Ahrensia	null	Hug et al. phylogenetic marker set
TOBG_NAT-2	Bacteria	Planctomycetes	Pla3	null	null	null	null	Hug et al. phylogenetic marker set
TOBG_NAT-1	Bacteria	Poribacteria	null	null	null	null	null	Hug et al. phylogenetic marker set
TOBG_SP-154	Bacteria	Proteobacteria	Alphaproteobacteria	Rhodospirillales	Rhodospirillaceae	null	null	Hug et al. phylogenetic marker set
TOBG_NAT-7	Bacteria	Proteobacteria	Alphaproteobacteria	Rhodobacterales	Rhodobacteraceae	Maritimibacter	null	Hug et al. phylogenetic marker set
TOBG_NAT-6	Bacteria	Bacteroidetes	Cytophagia	Cytophagales	Rhodothermaceae	null	null	Hug et al. phylogenetic marker set
TOBG_NAT-5	Bacteria	Bacteroidetes	Flavobacteria	Flavobacteriales	Flavobacteriaceae	Aequorivita	null	Hug et al. phylogenetic marker set
TOBG_NAT-4	Bacteria	Proteobacteria	Gammaproteobacteria	Pseudomonadales	null	null	null	Hug et al. phylogenetic marker set
TOBG_NP-1521	Archaea	Euryarcheoata	null	null	novelFamily_I	null	null	Hug et al. phylogenetic marker set
TOBG_NAT-9	Bacteria	Proteobacteria	Alphaproteobacteria	Rhodobacterales	Rhodobacteraceae	Confluentimicrobium	null	Hug et al. phylogenetic marker set
TOBG_NAT-8	Bacteria	Proteobacteria	Deltaproteobacteria	Myxococcales	Sandracinaceae	Sandaracinus	null	Hug et al. phylogenetic marker set
TOBG_SP-222	Bacteria	Chloroflexi	novelClass_E	novelOrder_A	null	null	null	Hug et al. phylogenetic marker set
TOBG_ARS-120	Bacteria	Proteobacteria	Deltaproteobacteria	null	null	null	null	Hug et al. phylogenetic marker set
TOBG_ARS-125	Bacteria	CandidatePhylaRadiation	null	null	null	null	null	Hug et al. phylogenetic marker set
TOBG_ARS-124	Bacteria	Marinimicrobia	null	null	null	null	null	Hug et al. phylogenetic marker set
TOBG_IN-8	Bacteria	Proteobacteria	Alphaproteobacteria	Caulobacterales	Caulobacteraceae	Phenylobacterium	null	Hug et al. phylogenetic marker set
TOBG_MED-635	Bacteria	Verrucomicrobia	Verrucomicrobiae	Verrucomicrobiales	novelFamily_D	null	null	Hug et al. phylogenetic marker set
TOBG_MED-634	Bacteria	Proteobacteria	Gammaproteobacteria	Thiotrichales	null	null	null	Hug et al. phylogenetic marker set
TOBG_MED-637	Bacteria	Actinobacteria	Actinobacteria	Micrococcales	novelFamily_A	null	null	Hug et al. phylogenetic marker set
TOBG_MED-636	Bacteria	Bacteroidetes	Sphingobacteria	Sphingobacteriales	Flammeovirgaceae	novelGenus_D	null	Hug et al. phylogenetic marker set
TOBG_MED-630	Bacteria	Cyanobacteria	null	Prochlorales	Prochlorococcaceae	Prochlorococcus	null	Hug et al. phylogenetic marker set
TOBG_MED-633	Bacteria	Proteobacteria	Alphaproteobacteria	Rhodobacterales	Rhodobacteraceae	Roseobacter	null	Hug et al. phylogenetic marker set
TOBG_MED-632	Bacteria	Proteobacteria	Gammaproteobacteria	Acidiferrobacterales	Acidiferrobacteraceae	null	null	Hug et al. phylogenetic marker set
TOBG_SP-4060	Bacteria	Bacteroidetes	Flavobacteria	Flavobacteriales	Flavobacteriaceae	novelGenus_G	null	Hug et al. phylogenetic marker set
TOBG_MED-638	Bacteria	Bacteroidetes	Flavobacteria	Flavobacteriales	novelFamily_F	null	null	Hug et al. phylogenetic marker set
TOBG_ARS-1183	Bacteria	Woesebacteria	null	null	null	null	null	Hug et al. phylogenetic marker set
TOBG_SP-32	Bacteria	Proteobacteria	Gammaproteobacteria	Oceanospirillales	Alcanivoracaceae	Alcanivorax	null	Hug et al. phylogenetic marker set
TOBG_SP-30	Bacteria	Verrucomicrobia	Verrucomicrobiae	Verrucomicrobiales	novelFamily_B	null	null	Hug et al. phylogenetic marker set
TOBG_SP-31	Bacteria	Bacteroidetes	Flavobacteria	Flavobacteriales	novelFamily_D	null	null	Hug et al. phylogenetic marker set
TOBG_SP-36	Bacteria	Proteobacteria	Gammaproteobacteria	Alteromonadales	Alteromonadaceae	Marinobacter	null	Hug et al. phylogenetic marker set
TOBG_SP-37	Bacteria	Proteobacteria	Gammaproteobacteria	Alteromonadales	Alteromonadaceae	null	null	Hug et al. phylogenetic marker set
TOBG_SP-34	Bacteria	Verrucomicrobia	Verrucomicrobiae	Verrucomicrobiales	null	Roseibacillus	null	Hug et al. phylogenetic marker set
TOBG_SP-35	Bacteria	Proteobacteria	Deltaproteobacteria	SAR324cluster	null	null	null	Hug et al. phylogenetic marker set
TOBG_EAC-2074	Bacteria	Marinimicrobia	null	null	null	null	null	Hug et al. phylogenetic marker set
TOBG_NP-1180	Bacteria	Proteobacteria	Alphaproteobacteria	Rhodobacterales	Rhodobacteraceae	novel_genusE4	null	Hug et al. phylogenetic marker set
TOBG_SP-39	Bacteria	Bacteroidetes	Flavobacteria	Flavobacteriales	novelFamily_C	null	null	Hug et al. phylogenetic marker set
TOBG_SAT-196	Bacteria	Actinobacteria	Acidimicrobidae	Acidimicrobiales	Acidimicrobiaceae	Ilumatobacter	null	Hug et al. phylogenetic marker set
TOBG_SAT-197	Bacteria	Kiritimatiellaeota	Kiritimatiellae	Kiritimatiellales	Kiritimatiellaceae	null	null	Hug et al. phylogenetic marker set
TOBG_SAT-194	Bacteria	Proteobacteria	Alphaproteobacteria	Rhodobacterales	Hyphomonadaceae	Oceanicaulis	null	Hug et al. phylogenetic marker set
TOBG_SAT-195	Bacteria	Proteobacteria	Deltaproteobacteria	Bdellovibrionales	Bdellovibrionaceae	null	null	Hug et al. phylogenetic marker set
TOBG_SAT-190	Archaea	Euryarcheoata	null	null	novelFamily_G	null	null	Hug et al. phylogenetic marker set
TOBG_SAT-191	Bacteria	Chloroflexi	novelClass_E	novelOrder_B	null	null	null	Hug et al. phylogenetic marker set
TOBG_SAT-198	Bacteria	Proteobacteria	Alphaproteobacteria	Rhodobacterales	Rhodobacteraceae	Confluentimicrobium	null	Hug et al. phylogenetic marker set
TOBG_SAT-199	Bacteria	Proteobacteria	Alphaproteobacteria	Pelagibacterales	Pelagibacteraceae	null	null	Hug et al. phylogenetic marker set
TOBG_RS-659	Bacteria	Chloroflexi	SAR202-2	novelOrder_A	null	null	null	Hug et al. phylogenetic marker set
TOBG_ARS-1180	Archaea	Pacearchaeota	null	null	null	null	null	Hug et al. phylogenetic marker set
TOBG_ARS-1441	Archaea	Woesearchaeota	null	null	null	null	null	Hug et al. phylogenetic marker set
TOBG_SAT-9	Bacteria	Proteobacteria	Alphaproteobacteria	Rhodospirillales	Rhodospirillaceae	null	null	Hug et al. phylogenetic marker set
TOBG_ARS-1285	Archaea	Pacearchaeota	null	null	null	null	null	Hug et al. phylogenetic marker set
TOBG_ARS-1286	Archaea	Nanoarchaoeta	null	null	null	null	null	Hug et al. phylogenetic marker set
TOBG_EAC-100	Archaea	Euryarcheoata	null	null	novelFamily_G	null	null	Hug et al. phylogenetic marker set
TOBG_EAC-101	Bacteria	Proteobacteria	Alphaproteobacteria	Rhodobacterales	Hyphomonadaceae	Oceanicaulis	null	Hug et al. phylogenetic marker set
TOBG_EAC-102	Bacteria	Proteobacteria	Gammaproteobacteria	Pseudomonadales	null	null	null	Hug et al. phylogenetic marker set
TOBG_EAC-104	Bacteria	Planctomycetes	Planctomycetia	Planctomycetales	Planctomycetaceae	novelGenus_G	null	Hug et al. phylogenetic marker set
TOBG_EAC-105	Bacteria	Actinobacteria	Acidimicrobidae	Acidimicrobiales	Acidimicrobiaceae	novelGenus_B	null	Hug et al. phylogenetic marker set
TOBG_EAC-107	Archaea	Euryarcheoata	null	null	novelFamily_C	null	null	Hug et al. phylogenetic marker set
TOBG_EAC-108	Bacteria	Bacteroidetes	Flavobacteria	Flavobacteriales	Flavobacteriaceae	Aequorivita	null	Hug et al. phylogenetic marker set
TOBG_EAC-109	Bacteria	Bacteroidetes	Flavobacteria	Flavobacteriales	Flavobacteriaceae	Altibacter	null	Hug et al. phylogenetic marker set
TOBG_SAT-3034	Bacteria	Bacteroidetes	Flavobacteria	Flavobacteriales	novelFamily_A	null	null	Hug et al. phylogenetic marker set
TOBG_RS-439	Bacteria	Bacteroidetes	Flavobacteria	Flavobacteriales	Flavobacteriaceae	novelGenus_E	null	Hug et al. phylogenetic marker set
TOBG_RS-475	Bacteria	Verrucomicrobia	Verrucomicrobiae	novelOrder_A	novelFamily_A	null	null	Hug et al. phylogenetic marker set
TOBG_RS-470	Bacteria	Proteobacteria	Gammaproteobacteria	novel_order_E1	null	null	null	Hug et al. phylogenetic marker set
TOBG_RS-473	Bacteria	Proteobacteria	Gammaproteobacteria	novelOrder_C	null	null	null	Hug et al. phylogenetic marker set
TOBG_SAT-179	Bacteria	Proteobacteria	Deltaproteobacteria	Bdellovibrionales	Halobacteriovoraceae	null	null	Hug et al. phylogenetic marker set
TOBG_SAT-174	Bacteria	Proteobacteria	Alphaproteobacteria	Rhodobacterales	Rhodobacteraceae	Roseovarius	null	Hug et al. phylogenetic marker set
TOBG_SAT-176	Bacteria	Marinimicrobia	null	null	null	null	null	Hug et al. phylogenetic marker set
TOBG_SAT-177	Bacteria	Proteobacteria	Alphaproteobacteria	Rhodospirillales	Rhodospirillaceae	null	null	Hug et al. phylogenetic marker set
TOBG_SAT-170	Bacteria	Marinimicrobia	null	null	null	null	null	Hug et al. phylogenetic marker set
TOBG_SAT-171	Bacteria	Chloroflexi	novelClass_E	novelOrder_C	null	null	null	Hug et al. phylogenetic marker set
TOBG_NP-68	Bacteria	Actinobacteria	Acidimicrobidae	Acidimicrobiales	Acidimicrobiaceae	novelGenus_A	null	Hug et al. phylogenetic marker set
TOBG_NP-69	Bacteria	Planctomycetes	Planctomycetia	Planctomycetales	Planctomycetaceae	novelGenus_H	null	Hug et al. phylogenetic marker set
TOBG_NP-64	Bacteria	Proteobacteria	Gammaproteobacteria	Cellvibrionales	Porticoccaceae	novel_genusE4	null	Hug et al. phylogenetic marker set
TOBG_NP-65	Archaea	Euryarcheoata	null	null	novelFamily_D	null	null	Hug et al. phylogenetic marker set
TOBG_NP-66	Bacteria	Proteobacteria	Deltaproteobacteria	Myxococcales	null	null	null	Hug et al. phylogenetic marker set
TOBG_NP-67	Bacteria	Saccharibacteria	null	null	null	null	null	Hug et al. phylogenetic marker set
TOBG_NP-60	Bacteria	Poribacteria	null	null	null	null	null	Hug et al. phylogenetic marker set
TOBG_NP-61	Bacteria	null	null	null	null	null	null	Hug et al. phylogenetic marker set
TOBG_NP-63	Bacteria	Proteobacteria	Gammaproteobacteria	novel_order_E1	null	null	null	Hug et al. phylogenetic marker set
TOBG_SP-361	Bacteria	Proteobacteria	Alphaproteobacteria	Pelagibacterales	novel_familyE1	null	null	Hug et al. phylogenetic marker set
TOBG_SP-360	Bacteria	Proteobacteria	Alphaproteobacteria	Rhodospirillales	Rhodospirillaceae	null	null	Hug et al. phylogenetic marker set
TOBG_SP-362	Bacteria	Proteobacteria	Alphaproteobacteria	Rhodospirillales	Rhodospirillaceae	null	null	Hug et al. phylogenetic marker set
TOBG_SAT-1367	Bacteria	Proteobacteria	Gammaproteobacteria	novelOrder_A	null	null	null	Hug et al. phylogenetic marker set
TOBG_SAT-1366	Bacteria	Gemmatimonadetes	Gemmatimonadetes	Gemmatimonadales	null	null	null	Hug et al. phylogenetic marker set
TOBG_SAT-1369	Bacteria	null	null	null	null	null	null	Hug et al. phylogenetic marker set
TOBG_SP-163	Bacteria	Proteobacteria	Gammaproteobacteria	Pseudomonadales	null	null	null	Hug et al. phylogenetic marker set
TOBG_SP-162	Bacteria	Bacteroidetes	Flavobacteria	Flavobacteriales	novelFamily_D	null	null	Hug et al. phylogenetic marker set
TOBG_SP-160	Bacteria	Actinobacteria	Acidimicrobidae	Acidimicrobiales	Acidimicrobiaceae	novelGenus_A	null	Hug et al. phylogenetic marker set
TOBG_SP-166	Bacteria	Planctomycetes	Planctomycetia	Planctomycetales	Planctomycetaceae	novelGenus_G	null	Hug et al. phylogenetic marker set
TOBG_SP-165	Bacteria	Chloroflexi	novelClass_E	novelOrder_D	null	null	null	Hug et al. phylogenetic marker set
TOBG_SP-164	Bacteria	Verrucomicrobia	Verrucomicrobiae	novelOrder_A	novelFamily_A	null	null	Hug et al. phylogenetic marker set
TOBG_SP-169	Bacteria	Proteobacteria	Alphaproteobacteria	Rhodobacterales	Rhodobacteraceae	Paracoccus	null	Hug et al. phylogenetic marker set
TOBG_ARS-24	Bacteria	Proteobacteria	Alphaproteobacteria	Sphingomonadales	Sphingomonadaceae	novel_genusE9	null	Hug et al. phylogenetic marker set
TOBG_MED-1094	Bacteria	Bacteroidetes	Flavobacteria	Flavobacteriales	novelFamily_A	null	null	Hug et al. phylogenetic marker set
TOBG_MED-1093	Archaea	Euryarcheoata	null	null	novelFamily_F	null	null	Hug et al. phylogenetic marker set
TOBG_SP-3112	Bacteria	Proteobacteria	Gammaproteobacteria	Legionellales	Legionellaceae	null	null	Hug et al. phylogenetic marker set
TOBG_SAT-1510	Archaea	Euryarcheoata	null	null	novelFamily_F	null	null	Hug et al. phylogenetic marker set
TOBG_SP-3111	Bacteria	Marinimicrobia	null	null	null	null	null	Hug et al. phylogenetic marker set
TOBG_SP-3117	Bacteria	Marinimicrobia	null	null	null	null	null	Hug et al. phylogenetic marker set
TOBG_SP-3115	Archaea	Euryarcheoata	null	null	novelFamily_I	null	null	Hug et al. phylogenetic marker set
TOBG_SP-3118	Bacteria	Planctomycetes	Phycisphaerae	JL-ENTP-F27	null	null	null	Hug et al. phylogenetic marker set
TOBG_SP-3119	Bacteria	Marinimicrobia	null	null	null	null	null	Hug et al. phylogenetic marker set
TOBG_NAT-483	Bacteria	CandidatePhylaRadiation	null	null	null	null	null	Hug et al. phylogenetic marker set
TOBG_NAT-484	Bacteria	CandidatePhylaRadiation	null	null	null	null	null	Hug et al. phylogenetic marker set
TOBG_SP-4360	Bacteria	Chloroflexi	SAR202-2	null	null	null	null	Hug et al. phylogenetic marker set
TOBG_SP-4365	Bacteria	Planctomycetes	Phycisphaerae	novelOrder_D	null	null	null	Hug et al. phylogenetic marker set
TOBG_SP-4366	Bacteria	Planctomycetes	Phycisphaerae	novelOrder_D	novelFamily_A	null	null	Hug et al. phylogenetic marker set
TOBG_RS-307	Bacteria	Actinobacteria	novelClass_A	null	null	null	null	Hug et al. phylogenetic marker set
TOBG_NP-1106	Bacteria	Proteobacteria	Alphaproteobacteria	Rhodospirillales	Rhodospirillaceae	null	null	Hug et al. phylogenetic marker set
TOBG_RS-652	Bacteria	Chloroflexi	SAR202-2	novelOrder_B	null	null	null	Hug et al. phylogenetic marker set
TOBG_RS-789	Bacteria	Marinimicrobia	null	null	null	null	null	Hug et al. phylogenetic marker set
TOBG_ARS-50	Archaea	Pacearchaeota	null	null	null	null	null	Hug et al. phylogenetic marker set
TOBG_ARS-51	Bacteria	Bacteroidetes	Sphingobacteria	Sphingobacteriales	Flammeovirgaceae	novelGenus_F	null	Hug et al. phylogenetic marker set
TOBG_ARS-52	Bacteria	CandidatePhylaRadiation	null	null	null	null	null	Hug et al. phylogenetic marker set
TOBG_ARS-53	Eukaryota	null	null	null	null	null	null	Hug et al. phylogenetic marker set
TOBG_ARS-54	Archaea	null	null	null	null	null	null	Hug et al. phylogenetic marker set
TOBG_ARS-55	Bacteria	CandidatePhylaRadiation	null	null	null	null	null	Hug et al. phylogenetic marker set
TOBG_ARS-56	Bacteria	CandidatePhylaRadiation	null	null	null	null	null	Hug et al. phylogenetic marker set
TOBG_ARS-57	Bacteria	CandidatePhylaRadiation	null	null	null	null	null	Hug et al. phylogenetic marker set
TOBG_ARS-58	Archaea	Euryarcheoata	null	null	novelFamily_H	null	null	Hug et al. phylogenetic marker set
TOBG_ARS-59	Bacteria	Proteobacteria	Alphaproteobacteria	unclassifiedAlphaproteobacteria	null	Geminicoccus	null	Hug et al. phylogenetic marker set
TOBG_SP-4032	Bacteria	Verrucomicrobia	Opitutae	Puniceicoccales	Puniceicoccaceae	marinegroup	null	Hug et al. phylogenetic marker set
TOBG_MED-824	Bacteria	Proteobacteria	Gammaproteobacteria	novel_order_E1	null	null	null	Hug et al. phylogenetic marker set
TOBG_MED-825	Bacteria	Proteobacteria	Gammaproteobacteria	Cellvibrionales	Halieaceae	novel_genusE1	null	Hug et al. phylogenetic marker set
TOBG_MED-826	Bacteria	Proteobacteria	novelClass_A	null	null	null	null	Hug et al. phylogenetic marker set
TOBG_MED-820	Bacteria	Proteobacteria	Gammaproteobacteria	Thiotrichales	null	null	null	Hug et al. phylogenetic marker set
TOBG_MED-822	Bacteria	Proteobacteria	Gammaproteobacteria	novelOrder_C	null	null	null	Hug et al. phylogenetic marker set
TOBG_MED-823	Bacteria	Proteobacteria	Gammaproteobacteria	novelOrder_C	null	null	null	Hug et al. phylogenetic marker set
TOBG_MED-828	Bacteria	Proteobacteria	Gammaproteobacteria	novel_order_E1	null	null	null	Hug et al. phylogenetic marker set
TOBG_MED-829	Bacteria	Marinimicrobia	null	null	null	null	null	Hug et al. phylogenetic marker set
TOBG_SAT-25	Bacteria	Bacteroidetes	Flavobacteria	Flavobacteriales	Flavobacteriaceae	novelGenus_A	novelSpecies_A	Hug et al. phylogenetic marker set
TOBG_CPC-1328	Bacteria	Proteobacteria	Gammaproteobacteria	Chromatiales	Woeseiaceae	null	null	Hug et al. phylogenetic marker set
TOBG_SAT-27	Bacteria	Proteobacteria	Alphaproteobacteria	Rhizobiales	Phyllobacteriaceae	Hoeflea	null	Hug et al. phylogenetic marker set
TOBG_SAT-26	Bacteria	Proteobacteria	Gammaproteobacteria	Cellvibrionales	Porticoccaceae	Porticoccus	null	Hug et al. phylogenetic marker set
TOBG_NAT-269	Bacteria	Bacteroidetes	Sphingobacteria	Sphingobacteriales	Flammeovirgaceae	novelGenus_B	null	Hug et al. phylogenetic marker set
TOBG_EAC-2087	Bacteria	Proteobacteria	Alphaproteobacteria	Rhodobacterales	Rhodobacteraceae	novel_genusE5	null	Hug et al. phylogenetic marker set
TOBG_NAT-263	Bacteria	Proteobacteria	Gammaproteobacteria	novelOrder_E	null	null	null	Hug et al. phylogenetic marker set
TOBG_NAT-262	Bacteria	Proteobacteria	Gammaproteobacteria	novelOrder_A	null	null	null	Hug et al. phylogenetic marker set
TOBG_NAT-265	Bacteria	Bacteroidetes	Flavobacteria	Flavobacteriales	Flavobacteriaceae	novelGenus_D	null	Hug et al. phylogenetic marker set
TOBG_NAT-264	Bacteria	Proteobacteria	Alphaproteobacteria	unclassifiedAlphaproteobacteria	SAR116cluster	null	null	Hug et al. phylogenetic marker set
TOBG_NAT-267	Bacteria	Chloroflexi	SAR202-2	novelOrder_A	null	null	null	Hug et al. phylogenetic marker set
TOBG_EAC-84	Bacteria	Chloroflexi	novelClass_E	novelOrder_C	null	null	null	Hug et al. phylogenetic marker set
TOBG_EAC-85	Bacteria	Verrucomicrobia	Opitutae	Opitutales	Opitutaceae	null	null	Hug et al. phylogenetic marker set
TOBG_EAC-86	Bacteria	Proteobacteria	Gammaproteobacteria	novel_order_E1	null	null	null	Hug et al. phylogenetic marker set
TOBG_EAC-87	Bacteria	Proteobacteria	Alphaproteobacteria	Rhodospirillales	Rhodospirillaceae	Tistrella	null	Hug et al. phylogenetic marker set
TOBG_EAC-81	Bacteria	Proteobacteria	Gammaproteobacteria	novel_order_E1	null	null	null	Hug et al. phylogenetic marker set
TOBG_EAC-83	Bacteria	Chloroflexi	novelClass_E	novelOrder_A	null	null	null	Hug et al. phylogenetic marker set
TOBG_EAC-88	Bacteria	Acidobacteria	null	null	novelFamily_A	null	null	Hug et al. phylogenetic marker set
TOBG_SAT-46	Bacteria	Actinobacteria	Actinobacteria	Actinomycetales	Microbacteriaceae	Microbacterium	null	Hug et al. phylogenetic marker set
TOBG_ARS-115	Bacteria	Proteobacteria	Gammaproteobacteria	Alteromonadales	Idiomarinaceae	null	null	Hug et al. phylogenetic marker set
TOBG_ARS-112	Bacteria	Proteobacteria	Betaproteobacteria	Burkholderiales	Sutterellaceae	null	null	Hug et al. phylogenetic marker set
TOBG_ARS-113	Bacteria	Planctomycetes	Planctomycetia	Planctomycetales	Planctomycetaceae	null	null	Hug et al. phylogenetic marker set
TOBG_MED-139	Bacteria	Proteobacteria	Alphaproteobacteria	unclassifiedAlphaproteobacteria	SAR116cluster	null	null	Hug et al. phylogenetic marker set
TOBG_SAT-147	Bacteria	Planctomycetes	Planctomycetia	Planctomycetales	Planctomycetaceae	Rhodopirellula	null	Hug et al. phylogenetic marker set
TOBG_MED-640	Bacteria	Proteobacteria	Alphaproteobacteria	Rhodobacterales	Rhodobacteraceae	Marinovum	null	Hug et al. phylogenetic marker set
TOBG_MED-641	Bacteria	Proteobacteria	Gammaproteobacteria	novelOrder_A	null	null	null	Hug et al. phylogenetic marker set
TOBG_MED-642	Bacteria	Proteobacteria	Alphaproteobacteria	Pelagibacterales	Pelagibacteraceae	Pelagibacter	null	Hug et al. phylogenetic marker set
TOBG_MED-643	Bacteria	Planctomycetes	Planctomycetia	Planctomycetales	Planctomycetaceae	novelGenus_B	null	Hug et al. phylogenetic marker set
TOBG_MED-644	Bacteria	Proteobacteria	Alphaproteobacteria	Rhodobacterales	Rhodobacteraceae	novel_genusE5	null	Hug et al. phylogenetic marker set
TOBG_MED-645	Bacteria	Marinimicrobia	null	null	null	null	null	Hug et al. phylogenetic marker set
TOBG_MED-646	Bacteria	Proteobacteria	Gammaproteobacteria	Cellvibrionales	Halieaceae	novel_genusE2	null	Hug et al. phylogenetic marker set
TOBG_MED-648	Bacteria	Marinimicrobia	null	null	null	null	null	Hug et al. phylogenetic marker set
TOBG_NP-980	Bacteria	Proteobacteria	Gammaproteobacteria	novel_order_E1	null	null	null	Hug et al. phylogenetic marker set
TOBG_SP-21	Bacteria	Proteobacteria	Deltaproteobacteria	Bdellovibrionales	0319-6G20	null	null	Hug et al. phylogenetic marker set
TOBG_SP-20	Bacteria	Proteobacteria	Alphaproteobacteria	Rhodobacterales	Hyphomonadaceae	Hyphomonas	null	Hug et al. phylogenetic marker set
TOBG_SP-23	Bacteria	Verrucomicrobia	Verrucomicrobiae	Verrucomicrobiales	novelFamily_E	null	null	Hug et al. phylogenetic marker set
TOBG_SP-22	Bacteria	Epsilonbacteraeota	null	null	null	null	null	Hug et al. phylogenetic marker set
TOBG_SP-25	Bacteria	Proteobacteria	Gammaproteobacteria	novelOrder_A	null	null	null	Hug et al. phylogenetic marker set
TOBG_SP-27	Bacteria	Proteobacteria	Alphaproteobacteria	Pelagibacterales	Pelagibacteraceae	Pelagibacter	null	Hug et al. phylogenetic marker set
TOBG_SP-26	Bacteria	Proteobacteria	Alphaproteobacteria	Rhodospirillales	Rhodospirillaceae	Magnetovibrio	null	Hug et al. phylogenetic marker set
TOBG_SP-29	Bacteria	Bacteroidetes	Flavobacteria	Flavobacteriales	Flavobacteriaceae	novelGenus_C	null	Hug et al. phylogenetic marker set
TOBG_SP-28	Bacteria	Proteobacteria	Alphaproteobacteria	Rhodospirillales	Rhodospirillaceae	null	null	Hug et al. phylogenetic marker set
TOBG_SAT-65	Bacteria	Bacteroidetes	Flavobacteria	Flavobacteriales	Crocinitomicaceae	null	null	Hug et al. phylogenetic marker set
TOBG_SAT-181	Bacteria	Chloroflexi	SAR202-2	novelOrder_B	null	null	null	Hug et al. phylogenetic marker set
TOBG_SAT-180	Bacteria	Proteobacteria	Deltaproteobacteria	Bdellovibrionales	Halobacteriovoraceae	null	null	Hug et al. phylogenetic marker set
TOBG_SAT-183	Bacteria	Proteobacteria	Gammaproteobacteria	Pseudomonadales	Morazellaceae	Acinetobacter	null	Hug et al. phylogenetic marker set
TOBG_SAT-182	Bacteria	Chloroflexi	SAR202-2	novelOrder_B	null	null	null	Hug et al. phylogenetic marker set
TOBG_SAT-185	Bacteria	Proteobacteria	Zetaproteobacteria	null	null	null	null	Hug et al. phylogenetic marker set
TOBG_MED-729	Bacteria	Proteobacteria	novelClass_A	null	null	null	null	Hug et al. phylogenetic marker set
TOBG_SAT-189	Bacteria	Proteobacteria	Gammaproteobacteria	novel_order_E1	null	null	null	Hug et al. phylogenetic marker set
TOBG_SAT-188	Bacteria	Chloroflexi	novelClass_E	novelOrder_A	null	null	null	Hug et al. phylogenetic marker set
TOBG_NAT-176	Bacteria	Spirochaetes	Spirochaetia	Spirochaetales	Spirochaetaceae	novelGenus_A	null	Hug et al. phylogenetic marker set
TOBG_NAT-179	Bacteria	Bacteroidetes	Flavobacteria	Flavobacteriales	novelFamily_F	null	null	Hug et al. phylogenetic marker set
TOBG_CPC-319	Bacteria	Bacteroidetes	Flavobacteria	Flavobacteriales	Flavobacteriaceae	novelGenus_G	null	Hug et al. phylogenetic marker set
TOBG_NAT-178	Bacteria	Proteobacteria	Deltaproteobacteria	Bdellovibrionales	Bdellovibrionaceae	null	null	Hug et al. phylogenetic marker set
TOBG_CPC-315	Bacteria	Proteobacteria	Alphaproteobacteria	Rhodobacterales	Rhodobacteraceae	novel_genusE4	null	Hug et al. phylogenetic marker set
TOBG_CPC-316	Bacteria	Proteobacteria	Gammaproteobacteria	novel_order_E1	null	null	null	Hug et al. phylogenetic marker set
TOBG_CPC-317	Bacteria	Bacteroidetes	Flavobacteria	Flavobacteriales	Flavobacteriaceae	novelGenus_H	null	Hug et al. phylogenetic marker set
TOBG_CPC-310	Bacteria	Proteobacteria	Gammaproteobacteria	Cellvibrionales	Porticoccaceae	novel_genusE4	null	Hug et al. phylogenetic marker set
TOBG_CPC-313	Bacteria	Proteobacteria	Gammaproteobacteria	novel_order_E1	null	null	null	Hug et al. phylogenetic marker set
TOBG_NAT-104	Bacteria	Bacteroidetes	Flavobacteria	Flavobacteriales	Flavobacteriaceae	novelGenus_A	novelSpecies_B	Hug et al. phylogenetic marker set
TOBG_NAT-105	Bacteria	Saccharibacteria	null	null	null	null	null	Hug et al. phylogenetic marker set
TOBG_NAT-106	Bacteria	Proteobacteria	Deltaproteobacteria	SAR324cluster	null	null	null	Hug et al. phylogenetic marker set
TOBG_NAT-107	Archaea	Euryarcheoata	null	null	novelFamily_J	null	null	Hug et al. phylogenetic marker set
TOBG_NAT-100	Bacteria	Actinobacteria	Acidimicrobidae	Acidimicrobiales	Acidimicrobiaceae	novelGenus_B	null	Hug et al. phylogenetic marker set
TOBG_NAT-101	Bacteria	Proteobacteria	Gammaproteobacteria	novel_order_E1	null	null	null	Hug et al. phylogenetic marker set
TOBG_NAT-102	Bacteria	Proteobacteria	Alphaproteobacteria	Rhodobacterales	Rhodobacteraceae	novel_genusE5	null	Hug et al. phylogenetic marker set
TOBG_NAT-108	Bacteria	Actinobacteria	Acidimicrobidae	Acidimicrobiales	Acidimicrobiaceae	novelGenus_C	null	Hug et al. phylogenetic marker set
TOBG_NAT-109	Bacteria	Bacteroidetes	Sphingobacteria	Sphingobacteriales	Crenotrichaceae	Balneola	null	Hug et al. phylogenetic marker set
TOBG_NP-1444	Bacteria	Proteobacteria	Gammaproteobacteria	null	null	null	null	Hug et al. phylogenetic marker set
TOBG_SAT-2797	Bacteria	Bacteroidetes	Flavobacteria	Flavobacteriales	Flavobacteriaceae	novelGenus_C	null	Hug et al. phylogenetic marker set
TOBG_ARS-1279	Bacteria	Proteobacteria	Gammaproteobacteria	Chromatiales	null	null	null	Hug et al. phylogenetic marker set
TOBG_EAC-113	Bacteria	SBR1093	null	null	null	null	null	Hug et al. phylogenetic marker set
TOBG_EAC-112	Bacteria	Proteobacteria	Alphaproteobacteria	Rhodobacterales	Rhodobacteraceae	Marinovum	null	Hug et al. phylogenetic marker set
TOBG_EAC-111	Bacteria	Actinobacteria	Acidimicrobidae	Acidimicrobiales	Acidimicrobiaceae	novelGenus_A	null	Hug et al. phylogenetic marker set
TOBG_EAC-110	Bacteria	Verrucomicrobia	Verrucomicrobiae	Verrucomicrobiales	novelFamily_D	null	null	Hug et al. phylogenetic marker set
TOBG_EAC-117	Bacteria	Marinimicrobia	null	null	null	null	null	Hug et al. phylogenetic marker set
TOBG_EAC-114	Bacteria	Proteobacteria	Gammaproteobacteria	Cellvibrionales	Halieaceae	novel_genusE2	null	Hug et al. phylogenetic marker set
TOBG_EAC-119	Bacteria	Proteobacteria	Gammaproteobacteria	novelOrder_D	null	null	null	Hug et al. phylogenetic marker set
TOBG_MED-1270	Bacteria	Actinobacteria	Acidimicrobidae	Acidimicrobiales	Acidimicrobiaceae	novelGenus_A	null	Hug et al. phylogenetic marker set
TOBG_SAT-3021	Bacteria	Bacteroidetes	Flavobacteria	Flavobacteriales	Crocinitomicaceae	null	null	Hug et al. phylogenetic marker set
TOBG_NAT-35	Archaea	Euryarcheoata	null	null	novelFamily_I	null	null	Hug et al. phylogenetic marker set
TOBG_NAT-34	Bacteria	Proteobacteria	Gammaproteobacteria	novelOrder_C	null	null	null	Hug et al. phylogenetic marker set
TOBG_IN-961	Archaea	Euryarcheoata	null	null	novelFamily_A	null	null	Hug et al. phylogenetic marker set
TOBG_NAT-36	Archaea	Euryarcheoata	null	null	novelFamily_L	null	null	Hug et al. phylogenetic marker set
TOBG_NAT-31	Bacteria	Proteobacteria	Alphaproteobacteria	Rickettsiales	null	null	null	Hug et al. phylogenetic marker set
TOBG_NAT-30	Bacteria	Proteobacteria	Gammaproteobacteria	Oceanospirillales	Halomonadaceae	Halomonas	null	Hug et al. phylogenetic marker set
TOBG_NAT-33	Bacteria	Proteobacteria	Alphaproteobacteria	Rhodobacterales	Rhodobacteraceae	null	null	Hug et al. phylogenetic marker set
TOBG_NAT-32	Bacteria	Verrucomicrobia	Opitutae	Puniceicoccales	Puniceicoccaceae	marinegroup	null	Hug et al. phylogenetic marker set
TOBG_NAT-39	Bacteria	Proteobacteria	Alphaproteobacteria	Rhodospirillales	Rhodospirillaceae	novel_genusE10	null	Hug et al. phylogenetic marker set
TOBG_NAT-38	Bacteria	Marinimicrobia	null	null	null	null	null	Hug et al. phylogenetic marker set
TOBG_ARS-1013	Bacteria	Chloroflexi	Dehalococcoidia	Dehalococcoidales	novelFamily_A	null	null	Hug et al. phylogenetic marker set
TOBG_ARS-1012	Bacteria	Proteobacteria	Gammaproteobacteria	novel_order_E1	null	null	null	Hug et al. phylogenetic marker set
TOBG_ARS-1015	Bacteria	Proteobacteria	Gammaproteobacteria	Alteromonadales	Alteromonadaceae	Marinobacter	null	Hug et al. phylogenetic marker set
TOBG_ARS-1016	Bacteria	Proteobacteria	Alphaproteobacteria	Pelagibacterales	Pelagibacteraceae	Pelagibacter	null	Hug et al. phylogenetic marker set
TOBG_ARS-1018	Archaea	null	null	null	null	null	null	Hug et al. phylogenetic marker set
TOBG_RS-535	Bacteria	Chloroflexi	novelClass_F	null	null	null	null	Hug et al. phylogenetic marker set
TOBG_SAT-2766	Bacteria	Bacteroidetes	Bacteroidia	Bacteroidales	Lentimicrobiaceae	null	null	Hug et al. phylogenetic marker set
TOBG_SAT-169	Bacteria	Marinimicrobia	null	null	null	null	null	Hug et al. phylogenetic marker set
TOBG_ARS-1386	Bacteria	CandidatePhylaRadiation	null	null	null	null	null	Hug et al. phylogenetic marker set
TOBG_RS-404	Bacteria	Actinobacteria	Actinobacteria	Micrococcales	novelFamily_A	null	null	Hug et al. phylogenetic marker set
TOBG_SAT-165	Archaea	Euryarcheoata	null	null	novelFamily_F	null	null	Hug et al. phylogenetic marker set
TOBG_SAT-164	Archaea	Euryarcheoata	null	null	novelFamily_F	null	null	Hug et al. phylogenetic marker set
TOBG_SAT-162	Bacteria	Gemmatimonadetes	Gemmatimonadetes	null	null	null	null	Hug et al. phylogenetic marker set
TOBG_SAT-161	Bacteria	Actinobacteria	Acidimicrobidae	Acidimicrobiales	Acidimicrobiaceae	novelGenus_D	null	Hug et al. phylogenetic marker set
TOBG_NP-72	Bacteria	Proteobacteria	Deltaproteobacteria	SAR324cluster	null	null	null	Hug et al. phylogenetic marker set
TOBG_NP-71	Bacteria	Acidobacteria	null	null	novelFamily_A	null	null	Hug et al. phylogenetic marker set
TOBG_NP-77	Archaea	Bathyarchaeota	null	null	null	null	null	Hug et al. phylogenetic marker set
TOBG_NP-76	Bacteria	Proteobacteria	Alphaproteobacteria	Rhodobacterales	Rhodobacteraceae	Marinovum	null	Hug et al. phylogenetic marker set
TOBG_NP-75	Bacteria	Verrucomicrobia	Verrucomicrobiae	Verrucomicrobiales	DEV007	null	null	Hug et al. phylogenetic marker set
TOBG_NP-4	Bacteria	Proteobacteria	Betaproteobacteria	Burkholderiales	Comamonadaceae	Variovorax	null	Hug et al. phylogenetic marker set
TOBG_NP-79	Bacteria	Proteobacteria	Gammaproteobacteria	Acidiferrobacterales	Acidiferrobacteraceae	null	null	Hug et al. phylogenetic marker set
TOBG_NP-78	Bacteria	Verrucomicrobia	Opitutae	novelOrder_B	null	null	null	Hug et al. phylogenetic marker set
TOBG_NP-7	Bacteria	Proteobacteria	Alphaproteobacteria	Rhodobacterales	Rhodobacteraceae	Roseobacter	null	Hug et al. phylogenetic marker set
TOBG_SP-151	Bacteria	Proteobacteria	Gammaproteobacteria	Legionellales	null	null	null	Hug et al. phylogenetic marker set
TOBG_NP-964	Bacteria	Proteobacteria	Gammaproteobacteria	novel_order_E1	null	null	null	Hug et al. phylogenetic marker set
TOBG_SP-157	Bacteria	Bacteroidetes	Saprospiria	Saprospirales	null	null	null	Hug et al. phylogenetic marker set
TOBG_SP-170	Archaea	Euryarcheoata	null	null	novelFamily_C	null	null	Hug et al. phylogenetic marker set
TOBG_SP-171	Bacteria	Proteobacteria	Gammaproteobacteria	novel_order_E1	null	null	null	Hug et al. phylogenetic marker set
TOBG_SP-172	Archaea	Euryarcheoata	null	null	null	null	null	Hug et al. phylogenetic marker set
TOBG_SP-173	Bacteria	Marinimicrobia	null	null	null	null	null	Hug et al. phylogenetic marker set
TOBG_SP-176	Bacteria	Planctomycetes	Planctomycetia	Planctomycetales	Planctomycetaceae	novelGenus_D	null	Hug et al. phylogenetic marker set
TOBG_SP-179	Bacteria	Proteobacteria	Alphaproteobacteria	Rhizobiales	Hyphomicrobiaceae	Pelagibacterium	halotolerans	Hug et al. phylogenetic marker set
TOBG_ARS-1126	Archaea	Pacearchaeota	null	null	null	null	null	Hug et al. phylogenetic marker set
TOBG_SP-3109	Bacteria	Bacteroidetes	Flavobacteria	Flavobacteriales	novelFamily_F	null	null	Hug et al. phylogenetic marker set
TOBG_SP-3105	Bacteria	Marinimicrobia	null	null	null	null	null	Hug et al. phylogenetic marker set
TOBG_SP-3107	Archaea	Euryarcheoata	null	null	novelFamily_I	null	null	Hug et al. phylogenetic marker set
TOBG_SP-3100	Bacteria	CandidatePhylaRadiation	null	null	null	null	null	Hug et al. phylogenetic marker set
TOBG_SP-3103	Bacteria	Proteobacteria	Alphaproteobacteria	Rhodospirillales	Rhodospirillaceae	null	null	Hug et al. phylogenetic marker set
TOBG_SP-3102	Bacteria	Proteobacteria	Gammaproteobacteria	novelOrder_C	null	null	null	Hug et al. phylogenetic marker set
TOBG_SP-2986	Bacteria	Proteobacteria	Nitrospinae	null	null	null	null	Hug et al. phylogenetic marker set
TOBG_RS-469	Bacteria	Proteobacteria	Gammaproteobacteria	null	null	null	null	Hug et al. phylogenetic marker set
TOBG_SP-2982	Bacteria	Proteobacteria	Gammaproteobacteria	null	null	null	null	Hug et al. phylogenetic marker set
TOBG_SP-2983	Bacteria	Marinimicrobia	null	null	null	null	null	Hug et al. phylogenetic marker set
TOBG_SP-2981	Bacteria	Chloroflexi	novelClass_E	novelOrder_A	null	null	null	Hug et al. phylogenetic marker set
TOBG_RS-462	Archaea	Euryarcheoata	null	null	novelFamily_H	null	null	Hug et al. phylogenetic marker set
TOBG_RS-466	Bacteria	Proteobacteria	Gammaproteobacteria	novel_order_E1	null	null	null	Hug et al. phylogenetic marker set
TOBG_RS-467	Bacteria	Bacteroidetes	Flavobacteria	Flavobacteriales	Crocinitomicaceae	null	null	Hug et al. phylogenetic marker set
TOBG_RS-464	Bacteria	Acidobacteria	null	null	novelFamily_B	null	null	Hug et al. phylogenetic marker set
TOBG_EAC-1972	Bacteria	Verrucomicrobia	Verrucomicrobiae	novelOrder_A	novelFamily_A	null	null	Hug et al. phylogenetic marker set
TOBG_SP-4379	Bacteria	null	null	null	null	null	null	Hug et al. phylogenetic marker set
TOBG_RS-407	Archaea	Euryarcheoata	null	null	novelFamily_F	null	null	Hug et al. phylogenetic marker set
TOBG_SP-4374	Bacteria	Chloroflexi	novelClass_E	novelOrder_B	null	null	null	Hug et al. phylogenetic marker set
TOBG_SP-2968	Bacteria	Verrucomicrobia	Verrucomicrobiae	novelOrder_A	novelFamily_A	null	null	Hug et al. phylogenetic marker set
TOBG_SAT-184	Bacteria	Cyanobacteria	Chroococcales	null	null	CaAtelocyanobacterium	null	Hug et al. phylogenetic marker set
TOBG_IN-1219	Archaea	Euryarcheoata	null	null	novelFamily_D	null	null	Hug et al. phylogenetic marker set
TOBG_IN-1213	Bacteria	Actinobacteria	Acidimicrobidae	Acidimicrobiales	Acidimicrobiaceae	novelGenus_E	null	Hug et al. phylogenetic marker set
TOBG_IN-1214	Bacteria	Actinobacteria	Acidimicrobidae	Acidimicrobiales	Acidimicrobiaceae	novelGenus_C	null	Hug et al. phylogenetic marker set
TOBG_ARS-65	Bacteria	Planctomycetes	Phycisphaerae	Phycisphaerales	Phycisphaeraceae	novelGenus_B	null	Hug et al. phylogenetic marker set
TOBG_ARS-67	Bacteria	Gemmatimonadetes	Gemmatimonadetes	null	null	null	null	Hug et al. phylogenetic marker set
TOBG_ARS-66	Bacteria	Proteobacteria	Deltaproteobacteria	null	null	null	null	Hug et al. phylogenetic marker set
TOBG_ARS-61	Bacteria	Poribacteria	null	null	null	null	null	Hug et al. phylogenetic marker set
TOBG_ARS-60	Archaea	Euryarcheoata	null	null	novelFamily_C	null	null	Hug et al. phylogenetic marker set
TOBG_ARS-63	Bacteria	Planctomycetes	OM190	null	null	null	null	Hug et al. phylogenetic marker set
TOBG_ARS-62	Bacteria	Proteobacteria	Alphaproteobacteria	Sphingomonadales	Erythrobacteraceae	Croceicoccus	null	Hug et al. phylogenetic marker set
TOBG_ARS-69	Bacteria	Gemmatimonadetes	Gemmatimonadetes	null	null	null	null	Hug et al. phylogenetic marker set
TOBG_ARS-68	Bacteria	Planctomycetes	OM190	null	null	null	null	Hug et al. phylogenetic marker set
TOBG_MED-837	Bacteria	Actinobacteria	Acidimicrobidae	Acidimicrobiales	Acidimicrobiaceae	novelGenus_B	null	Hug et al. phylogenetic marker set
TOBG_MED-836	Bacteria	Proteobacteria	Gammaproteobacteria	novel_order_E1	null	null	null	Hug et al. phylogenetic marker set
TOBG_MED-835	Bacteria	Planctomycetes	Phycisphaerae	Urania1B19	null	null	null	Hug et al. phylogenetic marker set
TOBG_MED-833	Bacteria	Bacteroidetes	Flavobacteria	Flavobacteriales	Crocinitomicaceae	null	null	Hug et al. phylogenetic marker set
TOBG_MED-831	Bacteria	Cyanobacteria	null	Synechococcales	Synechococcaceae	Synechococcus	null	Hug et al. phylogenetic marker set
TOBG_MED-830	Bacteria	Proteobacteria	Alphaproteobacteria	Rhodobacterales	Hyphomonadaceae	null	null	Hug et al. phylogenetic marker set
TOBG_CPC-1337	Bacteria	Bacteroidetes	Sphingobacteria	Sphingobacteriales	Flammeovirgaceae	novelGenus_B	null	Hug et al. phylogenetic marker set
TOBG_ARS-1414	Archaea	null	null	null	null	null	null	Hug et al. phylogenetic marker set
TOBG_NAT-290	Bacteria	Chloroflexi	Anaerolineae	Anaerolineales	Anaerolineaceae	null	null	Hug et al. phylogenetic marker set
TOBG_NAT-291	Bacteria	Proteobacteria	Alphaproteobacteria	Rhizobiales	Phyllobacteriaceae	Nitratireductor	null	Hug et al. phylogenetic marker set
TOBG_NAT-292	Bacteria	Actinobacteria	Acidimicrobidae	Acidimicrobiales	Acidimicrobiaceae	novelGenus_C	null	Hug et al. phylogenetic marker set
TOBG_SAT-43	Bacteria	Bacteroidetes	Flavobacteria	Flavobacteriales	novelFamily_D	null	null	Hug et al. phylogenetic marker set
TOBG_SAT-41	Bacteria	Bacteroidetes	Flavobacteria	Flavobacteriales	novelFamily_F	null	null	Hug et al. phylogenetic marker set
TOBG_SAT-40	Bacteria	Proteobacteria	Gammaproteobacteria	Cellvibrionales	Spongiibacteraceae	spongiibacter	null	Hug et al. phylogenetic marker set
TOBG_SAT-47	Bacteria	Verrucomicrobia	Verrucomicrobiae	Verrucomicrobiales	novelFamily_D	null	null	Hug et al. phylogenetic marker set
TOBG_SAT-2971	Archaea	Euryarcheoata	null	null	novelFamily_B	null	null	Hug et al. phylogenetic marker set
TOBG_SAT-45	Bacteria	Proteobacteria	Alphaproteobacteria	Rickettsiales	null	null	null	Hug et al. phylogenetic marker set
TOBG_SAT-49	Bacteria	Bacteroidetes	Flavobacteria	Flavobacteriales	Flavobacteriaceae	novelGenus_B	novelSpecies_A	Hug et al. phylogenetic marker set
TOBG_NP-1297	Bacteria	Chloroflexi	novelClass_E	novelOrder_C	null	null	null	Hug et al. phylogenetic marker set
TOBG_NP-1295	Archaea	Woesearchaeota	null	null	null	null	null	Hug et al. phylogenetic marker set
TOBG_RS-405	Bacteria	Proteobacteria	Gammaproteobacteria	Cellvibrionales	Porticoccaceae	novel_genusE4	null	Hug et al. phylogenetic marker set
TOBG_RS-406	Archaea	Euryarcheoata	null	null	novelFamily_C	null	null	Hug et al. phylogenetic marker set
TOBG_ARS-109	Archaea	Pacearchaeota	null	null	null	null	null	Hug et al. phylogenetic marker set
TOBG_ARS-108	Archaea	null	null	null	null	null	null	Hug et al. phylogenetic marker set
TOBG_NP-1051	Bacteria	Proteobacteria	Alphaproteobacteria	Rhodospirillales	Rhodospirillaceae	null	null	Hug et al. phylogenetic marker set
TOBG_NP-1052	Bacteria	Proteobacteria	Gammaproteobacteria	Cellvibrionales	Porticoccaceae	novel_genusE3	null	Hug et al. phylogenetic marker set
TOBG_ARS-101	Bacteria	Proteobacteria	Alphaproteobacteria	Rhodobacterales	Rhodobacteraceae	Marinovum	null	Hug et al. phylogenetic marker set
TOBG_ARS-103	Archaea	Pacearchaeota	null	null	null	null	null	Hug et al. phylogenetic marker set
TOBG_ARS-102	Archaea	Woesearchaeota	null	null	null	null	null	Hug et al. phylogenetic marker set
TOBG_RS-402	Bacteria	Bacteroidetes	Flavobacteria	Flavobacteriales	Crocinitomicaceae	null	null	Hug et al. phylogenetic marker set
TOBG_RS-403	Bacteria	Proteobacteria	Gammaproteobacteria	novel_order_E1	null	null	null	Hug et al. phylogenetic marker set
TOBG_MED-124	Bacteria	Bacteroidetes	Flavobacteria	Flavobacteriales	Flavobacteriaceae	novelGenus_C	null	Hug et al. phylogenetic marker set
TOBG_MED-653	Bacteria	Proteobacteria	Alphaproteobacteria	Rhodobacterales	Hyphomonadaceae	Ponticaulis	null	Hug et al. phylogenetic marker set
TOBG_MED-652	Bacteria	Proteobacteria	Alphaproteobacteria	Rickettsiales	null	null	null	Hug et al. phylogenetic marker set
TOBG_MED-651	Bacteria	Bacteroidetes	Flavobacteria	Flavobacteriales	novelFamily_F	null	null	Hug et al. phylogenetic marker set
TOBG_MED-657	Bacteria	Proteobacteria	Alphaproteobacteria	Rickettsiales	null	null	null	Hug et al. phylogenetic marker set
TOBG_MED-656	Bacteria	Proteobacteria	Gammaproteobacteria	novelOrder_A	null	null	null	Hug et al. phylogenetic marker set
TOBG_MED-655	Bacteria	Verrucomicrobia	Verrucomicrobiae	novelOrder_A	novelFamily_A	null	null	Hug et al. phylogenetic marker set
TOBG_MED-654	Bacteria	Bacteroidetes	Flavobacteria	Flavobacteriales	Flavobacteriaceae	novelGenus_F	null	Hug et al. phylogenetic marker set
TOBG_MED-659	Bacteria	Verrucomicrobia	Verrucomicrobiae	Verrucomicrobiales	null	Roseibacillus	null	Hug et al. phylogenetic marker set
TOBG_MED-658	Bacteria	Cyanobacteria	null	Synechococcales	Synechococcaceae	Synechococcus	null	Hug et al. phylogenetic marker set
TOBG_SAT-116	Archaea	Euryarcheoata	null	null	novelFamily_G	null	null	Hug et al. phylogenetic marker set
TOBG_SP-4356	Bacteria	Chloroflexi	novelClass_F	null	null	null	null	Hug et al. phylogenetic marker set
TOBG_SP-14	Bacteria	Planctomycetes	Planctomycetia	Planctomycetales	Planctomycetaceae	null	null	Hug et al. phylogenetic marker set
TOBG_SP-15	Bacteria	Proteobacteria	Deltaproteobacteria	Bdellovibrionales	0319-6G20	null	null	Hug et al. phylogenetic marker set
TOBG_SP-16	Bacteria	Proteobacteria	Alphaproteobacteria	Rhodospirillales	Rhodospirillaceae	Tistrella	null	Hug et al. phylogenetic marker set
TOBG_SP-17	Bacteria	Proteobacteria	Alphaproteobacteria	Rhizobiales	Phyllobacteriaceae	null	null	Hug et al. phylogenetic marker set
TOBG_SP-10	Bacteria	Planctomycetes	Phycisphaerae	Phycisphaerales	Phycisphaeraceae	novelGenus_A	null	Hug et al. phylogenetic marker set
TOBG_SP-11	Bacteria	Bacteroidetes	Flavobacteria	Flavobacteriales	Flavobacteriaceae	Muricauda	lutaonensis	Hug et al. phylogenetic marker set
TOBG_SP-12	Bacteria	Verrucomicrobia	Verrucomicrobiae	Verrucomicrobiales	Pedosphaera	novelGenus_A	null	Hug et al. phylogenetic marker set
TOBG_SP-13	Bacteria	Chlamydiae	Chlamydiae	Chlamydiales	Waddliaceae	null	null	Hug et al. phylogenetic marker set
TOBG_SP-18	Bacteria	Proteobacteria	Alphaproteobacteria	Rhodospirillales	Rhodospirillaceae	null	null	Hug et al. phylogenetic marker set
TOBG_SP-19	Bacteria	Bacteroidetes	Flavobacteria	Flavobacteriales	Crocinitomicaceae	null	null	Hug et al. phylogenetic marker set
TOBG_CPC-307	Bacteria	Proteobacteria	Gammaproteobacteria	novelOrder_E	null	null	null	Hug et al. phylogenetic marker set
TOBG_CPC-305	Bacteria	Proteobacteria	Alphaproteobacteria	Pelagibacterales	novel_familyE1	null	null	Hug et al. phylogenetic marker set
TOBG_CPC-302	Bacteria	Proteobacteria	Alphaproteobacteria	Sphingomonadales	Sphingomonadaceae	Novosphingobium	null	Hug et al. phylogenetic marker set
TOBG_CPC-301	Bacteria	Proteobacteria	Gammaproteobacteria	novelOrder_E	null	null	null	Hug et al. phylogenetic marker set
TOBG_CPC-300	Bacteria	Verrucomicrobia	Verrucomicrobiae	novelOrder_A	novelFamily_A	null	null	Hug et al. phylogenetic marker set
TOBG_NAT-117	Bacteria	Chloroflexi	Anaerolineae	Anaerolineales	Anaerolineaceae	null	null	Hug et al. phylogenetic marker set
TOBG_NAT-116	Bacteria	Actinobacteria	Actinobacteria	Actinomycetales	Microbacteriaceae	Leifsonia	null	Hug et al. phylogenetic marker set
TOBG_NAT-115	Bacteria	Actinobacteria	Acidimicrobidae	Acidimicrobiales	Acidimicrobiaceae	novelGenus_D	null	Hug et al. phylogenetic marker set
TOBG_NAT-113	Bacteria	Proteobacteria	Alphaproteobacteria	Rhodobacterales	Hyphomonadaceae	Ponticaulis	null	Hug et al. phylogenetic marker set
TOBG_NAT-112	Bacteria	Planctomycetes	Phycisphaerae	JL-ENTP-F27	null	null	null	Hug et al. phylogenetic marker set
TOBG_NAT-111	Bacteria	Bacteroidetes	Flavobacteria	Flavobacteriales	Flavobacteriaceae	Muricauda	null	Hug et al. phylogenetic marker set
TOBG_NAT-110	Bacteria	Bacteroidetes	Flavobacteria	Flavobacteriales	Flavobacteriaceae	Muricauda	lutaonensis	Hug et al. phylogenetic marker set
TOBG_NP-1472	Bacteria	Proteobacteria	Gammaproteobacteria	null	null	null	null	Hug et al. phylogenetic marker set
TOBG_SP-327	Bacteria	Chloroflexi	novelClass_F	null	null	null	null	Hug et al. phylogenetic marker set
TOBG_NAT-118	Bacteria	Chloroflexi	SAR202-2	novelOrder_B	null	null	null	Hug et al. phylogenetic marker set
TOBG_NP-1277	Bacteria	Chloroflexi	SAR202-2	novelOrder_B	null	null	null	Hug et al. phylogenetic marker set
TOBG_NP-1271	Bacteria	Marinimicrobia	null	null	null	null	null	Hug et al. phylogenetic marker set
TOBG_SP-2970	Bacteria	Gemmatimonadetes	Gemmatimonadetes	Gemmatimonadales	null	null	null	Hug et al. phylogenetic marker set
TOBG_SAT-2781	Archaea	Euryarcheoata	null	null	novelFamily_C	null	null	Hug et al. phylogenetic marker set
TOBG_SAT-2787	Bacteria	Proteobacteria	Gammaproteobacteria	Legionellales	null	null	null	Hug et al. phylogenetic marker set
TOBG_SAT-2788	Bacteria	Proteobacteria	Deltaproteobacteria	Bdellovibrionales	Halobacteriovoraceae	null	null	Hug et al. phylogenetic marker set
TOBG_EAC-122	Bacteria	Marinimicrobia	null	null	null	null	null	Hug et al. phylogenetic marker set
TOBG_EAC-123	Bacteria	Proteobacteria	Alphaproteobacteria	Rhodospirillales	Rhodospirillaceae	novel_genusE10	null	Hug et al. phylogenetic marker set
TOBG_EAC-120	Bacteria	Proteobacteria	Gammaproteobacteria	novel_order_E1	null	null	null	Hug et al. phylogenetic marker set
TOBG_EAC-121	Bacteria	Proteobacteria	Gammaproteobacteria	novelOrder_A	null	null	null	Hug et al. phylogenetic marker set
TOBG_SP-242	Bacteria	Verrucomicrobia	Verrucomicrobiae	Verrucomicrobiales	null	Roseibacillus	null	Hug et al. phylogenetic marker set
TOBG_MED-1261	Bacteria	Proteobacteria	Gammaproteobacteria	Legionellales	null	null	null	Hug et al. phylogenetic marker set
TOBG_MED-1269	Bacteria	Actinobacteria	Acidimicrobidae	Acidimicrobiales	Acidimicrobiaceae	novelGenus_D	null	Hug et al. phylogenetic marker set
TOBG_SP-328	Bacteria	Marinimicrobia	null	null	null	null	null	Hug et al. phylogenetic marker set
TOBG_SP-243	Bacteria	Marinimicrobia	null	null	null	null	null	Hug et al. phylogenetic marker set
TOBG_CPC-2	Bacteria	Proteobacteria	Gammaproteobacteria	Oceanospirillales	Oceanospirillaceae	null	null	Hug et al. phylogenetic marker set
TOBG_CPC-3	Bacteria	Planctomycetes	OM190	null	null	null	null	Hug et al. phylogenetic marker set
TOBG_CPC-1	Bacteria	Proteobacteria	Deltaproteobacteria	SAR324cluster	null	null	null	Hug et al. phylogenetic marker set
TOBG_CPC-6	Bacteria	Proteobacteria	Gammaproteobacteria	Chromatiales	Chromatiaceae	Rheinheimera	null	Hug et al. phylogenetic marker set
TOBG_ARS-1007	Bacteria	Verrucomicrobia	Opitutae	novelOrder_B	null	null	null	Hug et al. phylogenetic marker set
TOBG_ARS-1004	Bacteria	Bacteroidetes	Flavobacteria	Flavobacteriales	Flavobacteriaceae	novelGenus_E	null	Hug et al. phylogenetic marker set
TOBG_ARS-1008	Bacteria	Verrucomicrobia	Opitutae	Puniceicoccales	Puniceicoccaceae	novelGenus_A	null	Hug et al. phylogenetic marker set
TOBG_ARS-1009	Bacteria	Verrucomicrobia	Verrucomicrobiae	novelOrder_A	novelFamily_A	null	null	Hug et al. phylogenetic marker set
TOBG_NP-995	Bacteria	Chloroflexi	Anaerolineae	Anaerolineales	Anaerolineaceae	null	null	Hug et al. phylogenetic marker set
TOBG_ARS-1394	Bacteria	CandidatePhylaRadiation	null	null	null	null	null	Hug et al. phylogenetic marker set
TOBG_NP-996	Bacteria	CandidatePhylaRadiation	null	null	null	null	null	Hug et al. phylogenetic marker set
TOBG_EAC-630	Bacteria	Bacteroidetes	Flavobacteria	Flavobacteriales	novelFamily_F	null	null	Hug et al. phylogenetic marker set
TOBG_EAC-636	Bacteria	Proteobacteria	Gammaproteobacteria	novelOrder_E	null	null	null	Hug et al. phylogenetic marker set
TOBG_EAC-635	Bacteria	Gemmatimonadetes	Gemmatimonadetes	Gemmatimonadales	null	null	null	Hug et al. phylogenetic marker set
TOBG_SP-4097	Bacteria	Proteobacteria	Deltaproteobacteria	Bdellovibrionales	Halobacteriovoraceae	Halobacteriovorax	null	Hug et al. phylogenetic marker set
TOBG_SAT-54	Bacteria	Proteobacteria	Alphaproteobacteria	Rhodobacterales	Rhodobacteraceae	Pseudooceanicola	null	Hug et al. phylogenetic marker set
TOBG_NP-973	Bacteria	Proteobacteria	Gammaproteobacteria	Alteromonadales	null	null	null	Hug et al. phylogenetic marker set
TOBG_NP-972	Bacteria	Chloroflexi	SAR202-2	novelOrder_B	null	null	null	Hug et al. phylogenetic marker set
TOBG_NP-970	Bacteria	Proteobacteria	Alphaproteobacteria	Rhodobacterales	Rhodobacteraceae	novel_genusE5	null	Hug et al. phylogenetic marker set
TOBG_NP-977	Bacteria	Marinimicrobia	null	null	null	null	null	Hug et al. phylogenetic marker set
TOBG_NP-975	Bacteria	Proteobacteria	Alphaproteobacteria	Rhodospirillales	Rhodospirillaceae	null	null	Hug et al. phylogenetic marker set
TOBG_SP-145	Bacteria	Verrucomicrobia	Verrucomicrobiae	Verrucomicrobiales	null	Roseibacillus	null	Hug et al. phylogenetic marker set
TOBG_SP-144	Bacteria	Proteobacteria	Alphaproteobacteria	Rhodobacterales	Hyphomonadaceae	Hyphomonas	null	Hug et al. phylogenetic marker set
TOBG_SP-147	Bacteria	Proteobacteria	Alphaproteobacteria	Rhodospirillales	Rhodospirillaceae	novel_genusE10	null	Hug et al. phylogenetic marker set
TOBG_SP-141	Bacteria	Planctomycetes	Planctomycetia	Planctomycetales	Planctomycetaceae	novelGenus_E	null	Hug et al. phylogenetic marker set
TOBG_SP-140	Bacteria	Proteobacteria	Alphaproteobacteria	Rhodobacterales	Hyphomonadaceae	Hirschia	null	Hug et al. phylogenetic marker set
TOBG_SP-143	Archaea	Euryarcheoata	null	null	novelFamily_B	null	null	Hug et al. phylogenetic marker set
TOBG_RS-417	Bacteria	Proteobacteria	Gammaproteobacteria	Chromatiales	Woeseiaceae	null	null	Hug et al. phylogenetic marker set
TOBG_ARS-1134	Archaea	Euryarcheoata	null	null	novelFamily_G	null	null	Hug et al. phylogenetic marker set
TOBG_SP-149	Bacteria	Bacteroidetes	Flavobacteria	Flavobacteriales	Flavobacteriaceae	Winogradskyella	null	Hug et al. phylogenetic marker set
TOBG_SP-148	Bacteria	Bacteroidetes	Flavobacteria	Flavobacteriales	Flavobacteriaceae	novelGenus_G	null	Hug et al. phylogenetic marker set
TOBG_MED-1076	Bacteria	Bacteroidetes	Sphingobacteria	Sphingobacteriales	Flammeovirgaceae	novelGenus_B	null	Hug et al. phylogenetic marker set
TOBG_SAT-55	Bacteria	Proteobacteria	Alphaproteobacteria	Rhodobacterales	Rhodobacteraceae	Ahrensia	null	Hug et al. phylogenetic marker set
TOBG_MED-1079	Bacteria	Proteobacteria	Alphaproteobacteria	Rhodospirillales	Rhodospirillaceae	novel_genusE10	null	Hug et al. phylogenetic marker set
TOBG_NAT-28	Bacteria	Proteobacteria	Alphaproteobacteria	unclassifiedAlphaproteobacteria	null	null	null	Hug et al. phylogenetic marker set
TOBG_NAT-29	Bacteria	Chloroflexi	novelClass_E	novelOrder_B	null	null	null	Hug et al. phylogenetic marker set
TOBG_RS-416	Bacteria	Chloroflexi	novelClass_E	novelOrder_A	null	null	null	Hug et al. phylogenetic marker set
TOBG_RS-419	Bacteria	Marinimicrobia	null	null	null	null	null	Hug et al. phylogenetic marker set
TOBG_NAT-22	Bacteria	Planctomycetes	Phycisphaerae	Phycisphaerales	Phycisphaeraceae	novelGenus_A	null	Hug et al. phylogenetic marker set
TOBG_NAT-23	Bacteria	Verrucomicrobia	Verrucomicrobiae	Verrucomicrobiales	DEV007	null	null	Hug et al. phylogenetic marker set
TOBG_NAT-20	Bacteria	Proteobacteria	Alphaproteobacteria	Rhizobiales	Phyllobacteriaceae	null	null	Hug et al. phylogenetic marker set
TOBG_NAT-21	Bacteria	Proteobacteria	Alphaproteobacteria	Parvulalarculales	Parvularculaceae	Parvularcula	null	Hug et al. phylogenetic marker set
TOBG_NAT-26	Bacteria	Proteobacteria	Gammaproteobacteria	Oceanospirillales	Oceanospirillaceae	null	null	Hug et al. phylogenetic marker set
TOBG_NAT-27	Bacteria	Actinobacteria	novelClass_A	null	null	null	null	Hug et al. phylogenetic marker set
TOBG_NAT-24	Bacteria	Proteobacteria	Gammaproteobacteria	Pseudomonadales	null	null	null	Hug et al. phylogenetic marker set
TOBG_NAT-25	Bacteria	Bacteroidetes	Flavobacteria	Flavobacteriales	novelFamily_E	null	null	Hug et al. phylogenetic marker set
TOBG_SAT-1415	Bacteria	Proteobacteria	Gammaproteobacteria	Acidiferrobacterales	Acidiferrobacteraceae	null	null	Hug et al. phylogenetic marker set
TOBG_SAT-1416	Bacteria	Proteobacteria	Gammaproteobacteria	Acidiferrobacterales	Acidiferrobacteraceae	null	null	Hug et al. phylogenetic marker set
TOBG_SP-4225	Bacteria	Marinimicrobia	null	null	null	null	null	Hug et al. phylogenetic marker set
TOBG_RS-415	Bacteria	Proteobacteria	Deltaproteobacteria	Myxococcales	null	null	null	Hug et al. phylogenetic marker set
TOBG_MED-932	Bacteria	Proteobacteria	Gammaproteobacteria	novelOrder_E	null	null	null	Hug et al. phylogenetic marker set
TOBG_SP-2979	Bacteria	Actinobacteria	Acidimicrobidae	Acidimicrobiales	Acidimicrobiaceae	novelGenus_A	null	Hug et al. phylogenetic marker set
TOBG_SP-2978	Bacteria	Proteobacteria	Gammaproteobacteria	Chromatiales	Woeseiaceae	Woeseia	null	Hug et al. phylogenetic marker set
TOBG_SP-2977	Bacteria	Proteobacteria	Gammaproteobacteria	Alteromonadales	Alteromonadaceae	null	null	Hug et al. phylogenetic marker set
TOBG_SP-2976	Bacteria	Bacteroidetes	Flavobacteria	Flavobacteriales	novelFamily_E	null	null	Hug et al. phylogenetic marker set
TOBG_SP-2975	Bacteria	Proteobacteria	Alphaproteobacteria	Rhizobiales	Rhodobiaceae	nove_genusE8	null	Hug et al. phylogenetic marker set
TOBG_SP-2974	Bacteria	Proteobacteria	Gammaproteobacteria	novel_order_E1	null	null	null	Hug et al. phylogenetic marker set
TOBG_SP-2972	Bacteria	Chloroflexi	SAR202-2	novelOrder_A	null	null	null	Hug et al. phylogenetic marker set
TOBG_SP-2971	Bacteria	Actinobacteria	Acidimicrobidae	Acidimicrobiales	Acidimicrobiaceae	novelGenus_C	null	Hug et al. phylogenetic marker set
TOBG_MED-939	Bacteria	Proteobacteria	Gammaproteobacteria	novelOrder_E	null	null	null	Hug et al. phylogenetic marker set
TOBG_SP-3006	Bacteria	Proteobacteria	Alphaproteobacteria	Rickettsiales	null	null	null	Hug et al. phylogenetic marker set
TOBG_SP-105	Bacteria	Planctomycetes	Planctomycetia	Planctomycetales	Planctomycetaceae	novelGenus_B	null	Hug et al. phylogenetic marker set
TOBG_IN-1222	Archaea	Euryarcheoata	null	null	novelFamily_E	null	null	Hug et al. phylogenetic marker set
TOBG_SP-3001	Bacteria	Planctomycetes	Pla3	null	null	null	null	Hug et al. phylogenetic marker set
TOBG_SP-3003	Bacteria	Acidobacteria	null	null	novelFamily_A	null	null	Hug et al. phylogenetic marker set
TOBG_NAT-302	Archaea	Euryarcheoata	null	null	novelFamily_G	null	null	Hug et al. phylogenetic marker set
TOBG_SAT-1302	Bacteria	Bacteroidetes	Sphingobacteria	Sphingobacteriales	Flammeovirgaceae	novelGenus_C	null	Hug et al. phylogenetic marker set
TOBG_SP-3009	Bacteria	Bacteroidetes	Flavobacteria	Flavobacteriales	Crocinitomicaceae	null	null	Hug et al. phylogenetic marker set
TOBG_SAT-91	Bacteria	Chloroflexi	novelClass_E	novelOrder_A	null	null	null	Hug et al. phylogenetic marker set
TOBG_ARS-79	Bacteria	Chloroflexi	Dehalococcoidia	Dehalococcoidales	novelFamily_A	null	null	Hug et al. phylogenetic marker set
TOBG_SAT-92	Bacteria	Proteobacteria	Gammaproteobacteria	Thiotrichales	Piscirickettsiaceae	Methylophaga	null	Hug et al. phylogenetic marker set
TOBG_ARS-72	Bacteria	CandidatePhylaRadiation	null	null	null	null	null	Hug et al. phylogenetic marker set
TOBG_ARS-73	Archaea	Woesearchaeota	null	null	null	null	null	Hug et al. phylogenetic marker set
TOBG_ARS-70	Bacteria	Chloroflexi	novelClass_E	novelOrder_A	null	null	null	Hug et al. phylogenetic marker set
TOBG_ARS-71	Bacteria	Proteobacteria	Alphaproteobacteria	unclassifiedAlphaproteobacteria	null	Micavibrio	null	Hug et al. phylogenetic marker set
TOBG_ARS-76	Bacteria	Verrucomicrobia	Opitutae	novelOrder_B	null	null	null	Hug et al. phylogenetic marker set
TOBG_ARS-77	Bacteria	Proteobacteria	Alphaproteobacteria	unclassifiedAlphaproteobacteria	SAR116cluster	null	null	Hug et al. phylogenetic marker set
TOBG_ARS-74	Archaea	Woesearchaeota	null	null	null	null	null	Hug et al. phylogenetic marker set
TOBG_ARS-75	Bacteria	Verrucomicrobia	Verrucomicrobiae	Verrucomicrobiales	Pedosphaera	OPB35soil	null	Hug et al. phylogenetic marker set
TOBG_MED-802	Bacteria	Verrucomicrobia	Opitutae	Puniceicoccales	Puniceicoccaceae	marinegroup	null	Hug et al. phylogenetic marker set
TOBG_MED-800	Bacteria	Proteobacteria	Alphaproteobacteria	Rhodobacterales	Rhodobacteraceae	novel_genusE5	null	Hug et al. phylogenetic marker set
TOBG_MED-801	Bacteria	Proteobacteria	Alphaproteobacteria	Rhizobiales	Rhodobiaceae	nove_genusE8	null	Hug et al. phylogenetic marker set
TOBG_MED-806	Bacteria	Marinimicrobia	null	null	null	null	null	Hug et al. phylogenetic marker set
TOBG_MED-804	Bacteria	Proteobacteria	Gammaproteobacteria	novelOrder_E	null	null	null	Hug et al. phylogenetic marker set
TOBG_MED-805	Bacteria	Bacteroidetes	Flavobacteria	Flavobacteriales	Flavobacteriaceae	novelGenus_E	null	Hug et al. phylogenetic marker set
TOBG_MED-808	Bacteria	Marinimicrobia	null	null	null	null	null	Hug et al. phylogenetic marker set
TOBG_MED-809	Bacteria	Kiritimatiellaeota	Kiritimatiellae	Kiritimatiellales	Kiritimatiellaceae	null	null	Hug et al. phylogenetic marker set
TOBG_SAT-99	Bacteria	Bacteroidetes	Flavobacteria	Flavobacteriales	Crocinitomicaceae	null	null	Hug et al. phylogenetic marker set
TOBG_SP-115	Bacteria	Proteobacteria	Alphaproteobacteria	Rhodospirillales	Rhodospirillaceae	Magnetovibrio	null	Hug et al. phylogenetic marker set
TOBG_NAT-284	Bacteria	Actinobacteria	Acidimicrobidae	Acidimicrobiales	Acidimicrobiaceae	novelGenus_A	null	Hug et al. phylogenetic marker set
TOBG_NAT-282	Bacteria	Bacteroidetes	Flavobacteria	Flavobacteriales	Cytophagaceae	Leeuwenhoekiella	null	Hug et al. phylogenetic marker set
TOBG_NAT-288	Archaea	Euryarcheoata	null	null	novelFamily_D	null	null	Hug et al. phylogenetic marker set
TOBG_SP-123	Bacteria	Proteobacteria	Alphaproteobacteria	Rhodospirillales	Rhodospirillaceae	null	null	Hug et al. phylogenetic marker set
TOBG_NAT-441	Bacteria	Chloroflexi	SAR202-2	novelOrder_B	null	null	null	Hug et al. phylogenetic marker set
TOBG_SP-285	Bacteria	Proteobacteria	Alphaproteobacteria	Rhodospirillales	Rhodospirillaceae	null	null	Hug et al. phylogenetic marker set
TOBG_SP-59	Bacteria	Proteobacteria	Gammaproteobacteria	Cellvibrionales	Porticoccaceae	Porticoccus	hydrocarbonoclasticus	Hug et al. phylogenetic marker set
TOBG_EAC-118	Bacteria	Marinimicrobia	null	null	null	null	null	Hug et al. phylogenetic marker set
TOBG_MED-792	Bacteria	Proteobacteria	Alphaproteobacteria	Rhodobacterales	Rhodobacteraceae	null	null	Hug et al. phylogenetic marker set
TOBG_MED-793	Bacteria	Proteobacteria	Alphaproteobacteria	Rhodobacterales	Rhodobacteraceae	Marinovum	null	Hug et al. phylogenetic marker set
TOBG_MED-790	Archaea	Euryarcheoata	null	null	novelFamily_D	null	null	Hug et al. phylogenetic marker set
TOBG_MED-791	Bacteria	Bacteroidetes	Flavobacteria	Flavobacteriales	Crocinitomicaceae	null	null	Hug et al. phylogenetic marker set
TOBG_MED-796	Bacteria	Bacteroidetes	Flavobacteria	Flavobacteriales	Flavobacteriaceae	novelGenus_G	null	Hug et al. phylogenetic marker set
TOBG_MED-795	Bacteria	Proteobacteria	Gammaproteobacteria	novelOrder_D	null	null	null	Hug et al. phylogenetic marker set
TOBG_SAT-58	Bacteria	Proteobacteria	Gammaproteobacteria	Oceanospirillales	Halomonadaceae	Halomonas	null	Hug et al. phylogenetic marker set
TOBG_SAT-59	Bacteria	Bacteroidetes	Flavobacteria	Flavobacteriales	Flavobacteriaceae	novelGenus_B	novelSpecies_B	Hug et al. phylogenetic marker set
TOBG_MED-798	Bacteria	Proteobacteria	Alphaproteobacteria	unclassifiedAlphaproteobacteria	SAR116cluster	null	null	Hug et al. phylogenetic marker set
TOBG_NAT-37	Archaea	Euryarcheoata	null	null	novelFamily_C	null	null	Hug et al. phylogenetic marker set
TOBG_NP-1282	Bacteria	Proteobacteria	Alphaproteobacteria	Rhodospirillales	Rhodospirillaceae	novel_genusE10	null	Hug et al. phylogenetic marker set
TOBG_NP-1285	Bacteria	Acidobacteria	null	null	novelFamily_A	null	null	Hug et al. phylogenetic marker set
TOBG_NP-1046	Bacteria	Proteobacteria	Gammaproteobacteria	Legionellales	Coxiellaceae	null	null	Hug et al. phylogenetic marker set
TOBG_NP-1044	Bacteria	Proteobacteria	Gammaproteobacteria	novel_order_E1	null	null	null	Hug et al. phylogenetic marker set
TOBG_NP-1048	Bacteria	Marinimicrobia	null	null	null	null	null	Hug et al. phylogenetic marker set
TOBG_MED-669	Bacteria	Proteobacteria	Gammaproteobacteria	novel_order_E1	null	null	null	Hug et al. phylogenetic marker set
TOBG_MED-666	Bacteria	Bacteroidetes	Flavobacteria	Flavobacteriales	novelFamily_B	null	null	Hug et al. phylogenetic marker set
TOBG_MED-667	Bacteria	Proteobacteria	Alphaproteobacteria	Rhodospirillales	Rhodospirillaceae	null	null	Hug et al. phylogenetic marker set
TOBG_MED-665	Bacteria	Proteobacteria	Alphaproteobacteria	Rhizobiales	Hyphomicrobiaceae	Filomicrobium	null	Hug et al. phylogenetic marker set
TOBG_MED-662	Bacteria	Proteobacteria	Alphaproteobacteria	unclassifiedAlphaproteobacteria	SAR116cluster	null	null	Hug et al. phylogenetic marker set
TOBG_MED-660	Bacteria	Proteobacteria	Deltaproteobacteria	null	null	null	null	Hug et al. phylogenetic marker set
TOBG_MED-661	Bacteria	Planctomycetes	Planctomycetia	Planctomycetales	Planctomycetaceae	Rhodopirellula	null	Hug et al. phylogenetic marker set
TOBG_SP-2993	Bacteria	Proteobacteria	Deltaproteobacteria	Myxococcales	Sandracinaceae	Sandaracinus	null	Hug et al. phylogenetic marker set
TOBG_SP-4288	Bacteria	Proteobacteria	Alphaproteobacteria	Rhizobiales	Rhodobiaceae	novel_genusE7	null	Hug et al. phylogenetic marker set
TOBG_SAT-120	Bacteria	Bacteroidetes	Sphingobacteria	Sphingobacteriales	Flammeovirgaceae	novelGenus_F	null	Hug et al. phylogenetic marker set
TOBG_SAT-28	Bacteria	Proteobacteria	Alphaproteobacteria	Rhodospirillales	Rhodospirillaceae	Thalassopira	null	Hug et al. phylogenetic marker set
TOBG_NAT-122	Bacteria	Proteobacteria	Gammaproteobacteria	Chromatiales	Ectothiorhodospiraceae	null	null	Hug et al. phylogenetic marker set
TOBG_NAT-123	Bacteria	Chloroflexi	Anaerolineae	Anaerolineales	Anaerolineaceae	null	null	Hug et al. phylogenetic marker set
TOBG_NAT-121	Bacteria	Proteobacteria	Gammaproteobacteria	Cellvibrionales	Halieaceae	Halioglobus	null	Hug et al. phylogenetic marker set
TOBG_NAT-127	Bacteria	Proteobacteria	Gammaproteobacteria	Cellvibrionales	Porticoccaceae	null	null	Hug et al. phylogenetic marker set
TOBG_NAT-124	Bacteria	Chloroflexi	Anaerolineae	Anaerolineales	Anaerolineaceae	null	null	Hug et al. phylogenetic marker set
TOBG_NAT-129	Bacteria	Proteobacteria	Gammaproteobacteria	Chromatiales	Wenzhouxiangellaceae	null	null	Hug et al. phylogenetic marker set
TOBG_SAT-8	Bacteria	Proteobacteria	Alphaproteobacteria	Rhodobacterales	Rhodobacteraceae	Roseobacter	null	Hug et al. phylogenetic marker set
TOBG_NP-1466	Archaea	Pacearchaeota	null	null	null	null	null	Hug et al. phylogenetic marker set
TOBG_SP-3992	Archaea	Thaumarchaeota	novelClass_A	null	null	null	null	Hug et al. phylogenetic marker set
TOBG_RS-711	Bacteria	Proteobacteria	Alphaproteobacteria	Rickettsiales	null	null	null	Hug et al. phylogenetic marker set
TOBG_SAT-3008	Bacteria	Chloroflexi	novelClass_E	novelOrder_A	null	null	null	Hug et al. phylogenetic marker set
TOBG_SAT-168	Bacteria	Bacteroidetes	Flavobacteria	Flavobacteriales	Flavobacteriaceae	novelGenus_G	null	Hug et al. phylogenetic marker set
TOBG_ARS-1037	Bacteria	Proteobacteria	Gammaproteobacteria	Pseudomonadales	null	null	null	Hug et al. phylogenetic marker set
TOBG_ARS-1036	Bacteria	Proteobacteria	Alphaproteobacteria	Sphingomonadales	Sphingomonadaceae	novel_genusE9	null	Hug et al. phylogenetic marker set
TOBG_ARS-1035	Bacteria	Poribacteria	null	null	null	null	null	Hug et al. phylogenetic marker set
TOBG_ARS-1034	Bacteria	Actinobacteria	Acidimicrobidae	Acidimicrobiales	Acidimicrobiaceae	novelGenus_D	null	Hug et al. phylogenetic marker set
TOBG_ARS-1032	Bacteria	Proteobacteria	Alphaproteobacteria	Rhodospirillales	Rhodospirillaceae	null	null	Hug et al. phylogenetic marker set
TOBG_ARS-1030	Bacteria	Actinobacteria	Acidimicrobidae	Acidimicrobiales	Acidimicrobiaceae	novelGenus_C	null	Hug et al. phylogenetic marker set
TOBG_SP-2999	Bacteria	Proteobacteria	Deltaproteobacteria	Bdellovibrionales	Halobacteriovoraceae	Halobacteriovorax	null	Hug et al. phylogenetic marker set
TOBG_SAT-2681	Archaea	Euryarcheoata	null	null	novelFamily_J	null	null	Hug et al. phylogenetic marker set
TOBG_EAC-625	Bacteria	Actinobacteria	Acidimicrobidae	Acidimicrobiales	Acidimicrobiaceae	novelGenus_A	null	Hug et al. phylogenetic marker set
TOBG_EAC-624	Bacteria	Marinimicrobia	null	null	null	null	null	Hug et al. phylogenetic marker set
TOBG_EAC-627	Bacteria	Chloroflexi	novelClass_E	novelOrder_A	null	null	null	Hug et al. phylogenetic marker set
TOBG_NP-983	Bacteria	Acidobacteria	null	null	novelFamily_A	null	null	Hug et al. phylogenetic marker set
TOBG_EAC-623	Bacteria	Proteobacteria	Gammaproteobacteria	novel_order_E1	null	null	null	Hug et al. phylogenetic marker set
TOBG_EAC-622	Bacteria	Proteobacteria	Gammaproteobacteria	Chromatiales	Woeseiaceae	null	null	Hug et al. phylogenetic marker set
TOBG_SAT-149	Bacteria	Bacteroidetes	Flavobacteria	Flavobacteriales	Cytophagaceae	null	null	Hug et al. phylogenetic marker set
TOBG_EAC-628	Bacteria	Proteobacteria	Gammaproteobacteria	novelOrder_C	null	null	null	Hug et al. phylogenetic marker set
TOBG_NP-989	Bacteria	Proteobacteria	Deltaproteobacteria	null	null	null	null	Hug et al. phylogenetic marker set
TOBG_NP-15	Bacteria	Proteobacteria	Gammaproteobacteria	Alteromonadales	Alteromonadaceae	Alteromonas	null	Hug et al. phylogenetic marker set
TOBG_NP-14	Bacteria	Proteobacteria	Deltaproteobacteria	SAR324cluster	null	null	null	Hug et al. phylogenetic marker set
TOBG_NP-17	Bacteria	Cyanobacteria	null	Synechococcales	Synechococcaceae	Synechococcus	null	Hug et al. phylogenetic marker set
TOBG_NP-16	Bacteria	Proteobacteria	Betaproteobacteria	Burkholderiales	Sutterellaceae	null	null	Hug et al. phylogenetic marker set
TOBG_NP-10	Bacteria	Proteobacteria	Alphaproteobacteria	Rhodobacterales	Rhodobacteraceae	Roseobacter	null	Hug et al. phylogenetic marker set
TOBG_NP-18	Archaea	Euryarcheoata	null	null	novelFamily_C	null	null	Hug et al. phylogenetic marker set
TOBG_NP-969	Bacteria	Proteobacteria	Alphaproteobacteria	Rhodobacterales	Rhodobacteraceae	Marinovum	null	Hug et al. phylogenetic marker set
TOBG_SP-158	Bacteria	Proteobacteria	Alphaproteobacteria	Rhodobacterales	Rhodobacteraceae	Pseudooceanicola	null	Hug et al. phylogenetic marker set
TOBG_RS-533	Bacteria	Proteobacteria	Gammaproteobacteria	novel_order_E1	null	null	null	Hug et al. phylogenetic marker set
TOBG_NP-9	Bacteria	Proteobacteria	Gammaproteobacteria	Cellvibrionales	Halieaceae	Haliea	null	Hug et al. phylogenetic marker set
TOBG_NP-8	Bacteria	Proteobacteria	Gammaproteobacteria	Alteromonadales	Idiomarinaceae	idiomarina	null	Hug et al. phylogenetic marker set
TOBG_NP-961	Bacteria	Proteobacteria	Alphaproteobacteria	Pelagibacterales	Pelagibacteraceae	Pelagibacter	null	Hug et al. phylogenetic marker set
TOBG_NP-6	Bacteria	Proteobacteria	Alphaproteobacteria	Rhizobiales	Methylobacteriaceae	Methylobacterum	phyllosphaerae	Hug et al. phylogenetic marker set
TOBG_NP-1	Bacteria	Proteobacteria	Gammaproteobacteria	Oceanospirillales	Halomonadaceae	Halomonas	null	Hug et al. phylogenetic marker set
TOBG_NP-965	Archaea	Euryarcheoata	null	null	novelFamily_I	null	null	Hug et al. phylogenetic marker set
TOBG_NP-966	Bacteria	Actinobacteria	Acidimicrobidae	Acidimicrobiales	Acidimicrobiaceae	novelGenus_B	null	Hug et al. phylogenetic marker set
TOBG_NP-2	Bacteria	Proteobacteria	Gammaproteobacteria	Alteromonadales	Alteromonadaceae	null	null	Hug et al. phylogenetic marker set
TOBG_SP-486	Bacteria	Proteobacteria	Alphaproteobacteria	Pelagibacterales	Pelagibacteraceae	null	null	Hug et al. phylogenetic marker set
TOBG_EAC-721	Bacteria	Proteobacteria	Gammaproteobacteria	novelOrder_D	null	null	null	Hug et al. phylogenetic marker set
TOBG_EAC-723	Bacteria	Marinimicrobia	null	null	null	null	null	Hug et al. phylogenetic marker set
TOBG_SAT-1551	Bacteria	Gemmatimonadetes	Gemmatimonadetes	Gemmatimonadales	null	null	null	Hug et al. phylogenetic marker set
TOBG_EAC-1775	Bacteria	Bacteroidetes	Sphingobacteria	Sphingobacteriales	Flammeovirgaceae	novelGenus_C	null	Hug et al. phylogenetic marker set
TOBG_RS-408	Bacteria	Bacteroidetes	Flavobacteria	Flavobacteriales	Flavobacteriaceae	novelGenus_G	null	Hug et al. phylogenetic marker set
TOBG_RS-409	Bacteria	Chloroflexi	novelClass_E	novelOrder_B	null	null	null	Hug et al. phylogenetic marker set
TOBG_NAT-59	Bacteria	Bacteroidetes	Flavobacteria	Flavobacteriales	Flavobacteriaceae	novelGenus_D	null	Hug et al. phylogenetic marker set
TOBG_NAT-58	Bacteria	Proteobacteria	Gammaproteobacteria	novelOrder_D	null	null	null	Hug et al. phylogenetic marker set
TOBG_NAT-56	Bacteria	Proteobacteria	Gammaproteobacteria	novel_order_E1	null	null	null	Hug et al. phylogenetic marker set
TOBG_NAT-55	Bacteria	Bacteroidetes	Flavobacteria	Flavobacteriales	novelFamily_F	null	null	Hug et al. phylogenetic marker set
TOBG_NAT-53	Bacteria	SBR1093	null	null	null	null	null	Hug et al. phylogenetic marker set
TOBG_NAT-52	Bacteria	Marinimicrobia	null	null	null	null	null	Hug et al. phylogenetic marker set
TOBG_NAT-51	Bacteria	Marinimicrobia	null	null	null	null	null	Hug et al. phylogenetic marker set
TOBG_NAT-50	Archaea	Euryarcheoata	null	null	novelFamily_I	null	null	Hug et al. phylogenetic marker set
TOBG_SAT-1404	Bacteria	Proteobacteria	Gammaproteobacteria	novelOrder_E	null	null	null	Hug et al. phylogenetic marker set
TOBG_SAT-1405	Bacteria	Actinobacteria	Acidimicrobidae	Acidimicrobiales	Acidimicrobiaceae	novelGenus_A	null	Hug et al. phylogenetic marker set
TOBG_SP-4355	Bacteria	Chloroflexi	SAR202-2	novelOrder_B	null	null	null	Hug et al. phylogenetic marker set
TOBG_SAT-1403	Bacteria	Proteobacteria	Alphaproteobacteria	Rickettsiales	null	null	null	Hug et al. phylogenetic marker set
TOBG_SAT-1401	Bacteria	Proteobacteria	Deltaproteobacteria	Bdellovibrionales	Halobacteriovoraceae	null	null	Hug et al. phylogenetic marker set
TOBG_MED-921	Archaea	Euryarcheoata	null	null	novelFamily_F	null	null	Hug et al. phylogenetic marker set
TOBG_RS-626	Bacteria	Proteobacteria	Alphaproteobacteria	Rhizobiales	Rhodobiaceae	nove_genusE8	null	Hug et al. phylogenetic marker set
TOBG_SAT-2998	Bacteria	Bacteroidetes	Flavobacteria	Flavobacteriales	novelFamily_F	null	null	Hug et al. phylogenetic marker set
TOBG_EAC-1795	Bacteria	Poribacteria	null	null	null	null	null	Hug et al. phylogenetic marker set
TOBG_MED-928	Bacteria	Proteobacteria	Gammaproteobacteria	novel_order_E1	null	null	null	Hug et al. phylogenetic marker set
TOBG_SAT-2990	Bacteria	CandidatePhylaRadiation	null	null	null	null	null	Hug et al. phylogenetic marker set
TOBG_SAT-1386	Bacteria	Proteobacteria	Alphaproteobacteria	Rhodobacterales	Rhodobacteraceae	Oceanibulbus	null	Hug et al. phylogenetic marker set
TOBG_SP-3017	Bacteria	Proteobacteria	Gammaproteobacteria	novel_order_E1	null	null	null	Hug et al. phylogenetic marker set
TOBG_MED-1190	Bacteria	Proteobacteria	Alphaproteobacteria	Rhizobiales	Rhodobiaceae	novel_genusE6	null	Hug et al. phylogenetic marker set
TOBG_SP-3014	Archaea	Euryarcheoata	null	null	novelFamily_G	null	null	Hug et al. phylogenetic marker set
TOBG_SP-3013	Bacteria	Chloroflexi	novelClass_F	null	null	null	null	Hug et al. phylogenetic marker set
TOBG_SP-3018	Bacteria	Bacteroidetes	Sphingobacteria	Sphingobacteriales	Cyclobacteriaceae	Algoriphagus	null	Hug et al. phylogenetic marker set
TOBG_CPC-61	Bacteria	Proteobacteria	Deltaproteobacteria	SAR324cluster	null	null	null	Hug et al. phylogenetic marker set
TOBG_CPC-60	Bacteria	Bacteroidetes	Flavobacteria	Flavobacteriales	novelFamily_F	null	null	Hug et al. phylogenetic marker set
TOBG_SP-101	Bacteria	Proteobacteria	Alphaproteobacteria	Rickettsiales	null	null	null	Hug et al. phylogenetic marker set
TOBG_SAT-1530	Bacteria	Bacteroidetes	Sphingobacteria	Sphingobacteriales	Flammeovirgaceae	novelGenus_A	null	Hug et al. phylogenetic marker set
TOBG_CPC-62	Bacteria	proteobacteria	Gammaproteobacteria	Pseudomonadales	pseudomonadaceae	null	null	Hug et al. phylogenetic marker set
TOBG_MED-819	Bacteria	Bacteroidetes	Flavobacteria	Flavobacteriales	Flavobacteriaceae	novelGenus_C	null	Hug et al. phylogenetic marker set
TOBG_MED-818	Bacteria	Bacteroidetes	Flavobacteria	Flavobacteriales	Flavobacteriaceae	novelGenus_H	null	Hug et al. phylogenetic marker set
TOBG_MED-815	Bacteria	Proteobacteria	Gammaproteobacteria	novel_order_E1	null	null	null	Hug et al. phylogenetic marker set
TOBG_MED-814	Bacteria	Proteobacteria	Gammaproteobacteria	null	null	null	null	Hug et al. phylogenetic marker set
TOBG_MED-817	Bacteria	Proteobacteria	Alphaproteobacteria	Pelagibacterales	Pelagibacteraceae	Pelagibacter	null	Hug et al. phylogenetic marker set
TOBG_MED-816	Bacteria	Proteobacteria	Gammaproteobacteria	novelOrder_B	null	null	null	Hug et al. phylogenetic marker set
TOBG_MED-811	Bacteria	Bacteroidetes	Flavobacteria	Flavobacteriales	Flavobacteriaceae	novelGenus_H	null	Hug et al. phylogenetic marker set
TOBG_MED-810	Bacteria	Proteobacteria	Gammaproteobacteria	novel_order_E1	null	null	null	Hug et al. phylogenetic marker set
TOBG_MED-813	Bacteria	Chloroflexi	SAR202-2	novelOrder_B	null	null	null	Hug et al. phylogenetic marker set
TOBG_MED-812	Bacteria	Marinimicrobia	null	null	null	null	null	Hug et al. phylogenetic marker set
TOBG_CPC-67	Bacteria	Bacteroidetes	Flavobacteria	Flavobacteriales	Flavobacteriaceae	Aequorivita	null	Hug et al. phylogenetic marker set
TOBG_CPC-66	Bacteria	Proteobacteria	Alphaproteobacteria	Rhizobiales	Rhodobiaceae	novel_genusE6	null	Hug et al. phylogenetic marker set
TOBG_SP-100	Archaea	Euryarcheoata	null	null	novelFamily_L	null	null	Hug et al. phylogenetic marker set
TOBG_CPC-1357	Bacteria	Proteobacteria	Gammaproteobacteria	novelOrder_B	null	null	null	Hug et al. phylogenetic marker set
TOBG_IN-1093	Bacteria	Proteobacteria	Gammaproteobacteria	novelOrder_D	null	null	null	Hug et al. phylogenetic marker set
TOBG_SP-4038	Bacteria	Chloroflexi	novelClass_E	novelOrder_D	null	null	null	Hug et al. phylogenetic marker set
TOBG_SP-4039	Bacteria	Marinimicrobia	null	null	null	null	null	Hug et al. phylogenetic marker set
TOBG_SP-175	Archaea	Euryarcheoata	null	null	novelFamily_F	null	null	Hug et al. phylogenetic marker set
TOBG_NAT-430	Bacteria	SBR1093	null	null	null	null	null	Hug et al. phylogenetic marker set
TOBG_EAC-6	Bacteria	Proteobacteria	Alphaproteobacteria	Rhodobacterales	Hyphomonadaceae	Henriciella	null	Hug et al. phylogenetic marker set
TOBG_EAC-5	Bacteria	Bacteroidetes	Sphingobacteria	Sphingobacteriales	Crenotrichaceae	Balneola	null	Hug et al. phylogenetic marker set
TOBG_EAC-4	Bacteria	Bacteroidetes	Flavobacteria	Flavobacteriales	Flavobacteriaceae	Muricauda	null	Hug et al. phylogenetic marker set
TOBG_EAC-3	Bacteria	Bacteroidetes	Flavobacteria	Flavobacteriales	Flavobacteriaceae	Zunongwangia	profunda	Hug et al. phylogenetic marker set
TOBG_EAC-9	Bacteria	Actinobacteria	Acidimicrobidae	Acidimicrobiales	Acidimicrobiaceae	novelGenus_C	null	Hug et al. phylogenetic marker set
TOBG_EAC-53	Bacteria	Bacteroidetes	Flavobacteria	Flavobacteriales	Crocinitomicaceae	null	null	Hug et al. phylogenetic marker set
TOBG_EAC-52	Bacteria	Bacteroidetes	Sphingobacteria	Sphingobacteriales	Crenotrichaceae	Balneola	null	Hug et al. phylogenetic marker set
TOBG_EAC-51	Bacteria	Proteobacteria	Gammaproteobacteria	Alteromonadales	Alteromonadaceae	Alteromonas	null	Hug et al. phylogenetic marker set
TOBG_EAC-56	Bacteria	Proteobacteria	Alphaproteobacteria	Rhodobacterales	Rhodobacteraceae	Roseovarius	null	Hug et al. phylogenetic marker set
TOBG_EAC-55	Bacteria	Proteobacteria	Gammaproteobacteria	Alteromonadales	Idiomarinaceae	idiomarina	null	Hug et al. phylogenetic marker set
TOBG_EAC-58	Bacteria	Proteobacteria	Gammaproteobacteria	Cellvibrionales	Cellvibrionaceae	Marinimicrobium	agarilyticum	Hug et al. phylogenetic marker set
TOBG_NP-1073	Bacteria	Proteobacteria	Alphaproteobacteria	Rhodospirillales	Rhodospirillaceae	Thalassopira	null	Hug et al. phylogenetic marker set
TOBG_NP-1070	Bacteria	Proteobacteria	Alphaproteobacteria	Rhizobiales	Rhodobiaceae	nove_genusE8	null	Hug et al. phylogenetic marker set
TOBG_NP-1071	Bacteria	Proteobacteria	Gammaproteobacteria	novel_order_E1	null	null	null	Hug et al. phylogenetic marker set
TOBG_SP-104	Bacteria	Bacteroidetes	Flavobacteria	Flavobacteriales	null	null	null	Hug et al. phylogenetic marker set
TOBG_NAT-549	Bacteria	Bacteroidetes	Flavobacteria	Flavobacteriales	novelFamily_F	null	null	Hug et al. phylogenetic marker set
TOBG_SP-4095	Bacteria	Marinimicrobia	null	null	null	null	null	Hug et al. phylogenetic marker set
TOBG_MED-679	Archaea	Euryarcheoata	null	null	novelFamily_D	null	null	Hug et al. phylogenetic marker set
TOBG_MED-678	Archaea	Euryarcheoata	null	null	novelFamily_B	null	null	Hug et al. phylogenetic marker set
TOBG_SP-107	Bacteria	Proteobacteria	Gammaproteobacteria	novel_order_E1	null	null	null	Hug et al. phylogenetic marker set
TOBG_MED-671	Bacteria	Planctomycetes	Phycisphaerae	Urania1B19	null	null	null	Hug et al. phylogenetic marker set
TOBG_MED-670	Bacteria	Kiritimatiellaeota	Kiritimatiellae	Kiritimatiellales	Kiritimatiellaceae	null	null	Hug et al. phylogenetic marker set
TOBG_MED-673	Bacteria	Marinimicrobia	null	null	null	null	null	Hug et al. phylogenetic marker set
TOBG_MED-674	Bacteria	Proteobacteria	Alphaproteobacteria	Rhodospirillales	Rhodospirillaceae	novel_genusE10	null	Hug et al. phylogenetic marker set
TOBG_MED-677	Bacteria	Bacteroidetes	Flavobacteria	Flavobacteriales	Crocinitomicaceae	null	null	Hug et al. phylogenetic marker set
TOBG_MED-676	Bacteria	Bacteroidetes	Flavobacteria	Flavobacteriales	novelFamily_F	null	null	Hug et al. phylogenetic marker set
TOBG_SAT-66	Bacteria	Proteobacteria	Alphaproteobacteria	Sneathiellales	Sneathiellaceae	Sneathiella	null	Hug et al. phylogenetic marker set
TOBG_SAT-61	Bacteria	Proteobacteria	Gammaproteobacteria	Cellvibrionales	Spongiibacteraceae	null	null	Hug et al. phylogenetic marker set
TOBG_SAT-208	Bacteria	Chloroflexi	novelClass_E	novelOrder_B	null	null	null	Hug et al. phylogenetic marker set
TOBG_SAT-60	Bacteria	Proteobacteria	Gammaproteobacteria	Nevskiales	Sinobacteraceae	Polycyclovorans	null	Hug et al. phylogenetic marker set
TOBG_SAT-209	Bacteria	Proteobacteria	Alphaproteobacteria	Pelagibacterales	novel_familyE1	null	null	Hug et al. phylogenetic marker set
TOBG_SP-78	Bacteria	SBR1093	null	null	null	null	null	Hug et al. phylogenetic marker set
TOBG_SAT-129	Bacteria	Bacteroidetes	Flavobacteria	Flavobacteriales	Flavobacteriaceae	Flavobacterium	null	Hug et al. phylogenetic marker set
TOBG_SP-76	Bacteria	Bacteroidetes	Flavobacteria	Flavobacteriales	Flavobacteriaceae	novelGenus_B	novelSpecies_A	Hug et al. phylogenetic marker set
TOBG_SP-74	Bacteria	Bacteroidetes	Flavobacteria	Flavobacteriales	Cryomorphaceae	Owenweeksia	null	Hug et al. phylogenetic marker set
TOBG_SAT-62	Bacteria	Proteobacteria	Betaproteobacteria	Burkholderiales	Sutterellaceae	null	null	Hug et al. phylogenetic marker set
TOBG_SP-72	Bacteria	Chloroflexi	novelClass_E	novelOrder_C	null	null	null	Hug et al. phylogenetic marker set
TOBG_SP-73	Bacteria	Proteobacteria	Alphaproteobacteria	Rhodobacterales	Hyphomonadaceae	Oceanicaulis	null	Hug et al. phylogenetic marker set
TOBG_SP-70	Bacteria	Bacteroidetes	Flavobacteria	Flavobacteriales	Flavobacteriaceae	Pseudozobellia	null	Hug et al. phylogenetic marker set
TOBG_SP-71	Bacteria	Bacteroidetes	Flavobacteria	Flavobacteriales	novelFamily_F	null	null	Hug et al. phylogenetic marker set
TOBG_SP-2985	Bacteria	Planctomycetes	OM190	null	null	null	null	Hug et al. phylogenetic marker set
TOBG_MED-789	Bacteria	Marinimicrobia	null	null	null	null	null	Hug et al. phylogenetic marker set
TOBG_MED-788	Bacteria	Marinimicrobia	null	null	null	null	null	Hug et al. phylogenetic marker set
TOBG_EAC-2037	Bacteria	Acidobacteria	null	null	novelFamily_A	null	null	Hug et al. phylogenetic marker set
TOBG_MED-785	Bacteria	Verrucomicrobia	Opitutae	Puniceicoccales	Puniceicoccaceae	marinegroup	null	Hug et al. phylogenetic marker set
TOBG_EAC-2038	Bacteria	Proteobacteria	Gammaproteobacteria	Chromatiales	Woeseiaceae	null	null	Hug et al. phylogenetic marker set
TOBG_MED-787	Bacteria	Proteobacteria	Alphaproteobacteria	Pelagibacterales	Pelagibacteraceae	Pelagibacter	null	Hug et al. phylogenetic marker set
TOBG_MED-780	Bacteria	Proteobacteria	Gammaproteobacteria	Cellvibrionales	Halieaceae	novel_genusE2	null	Hug et al. phylogenetic marker set
TOBG_MED-783	Bacteria	Bacteroidetes	Flavobacteria	Flavobacteriales	Crocinitomicaceae	null	null	Hug et al. phylogenetic marker set
TOBG_MED-782	Bacteria	Proteobacteria	Deltaproteobacteria	Bdellovibrionales	Halobacteriovoraceae	null	null	Hug et al. phylogenetic marker set
TOBG_SAT-68	Bacteria	Proteobacteria	Alphaproteobacteria	Rhodobacterales	Rhodobacteraceae	novel_genusE5	null	Hug et al. phylogenetic marker set
TOBG_CPC-325	Bacteria	Proteobacteria	Alphaproteobacteria	unclassifiedAlphaproteobacteria	SAR116cluster	CandidatusPuniceispirillum	null	Hug et al. phylogenetic marker set
TOBG_CPC-324	Bacteria	Verrucomicrobia	Verrucomicrobiae	Verrucomicrobiales	novelFamily_B	null	null	Hug et al. phylogenetic marker set
TOBG_NAT-139	Archaea	Euryarcheoata	null	null	novelFamily_I	null	null	Hug et al. phylogenetic marker set
TOBG_CPC-85	Bacteria	Planctomycetes	Phycisphaerae	Urania1B19	null	null	null	Hug et al. phylogenetic marker set
TOBG_CPC-323	Bacteria	Bacteroidetes	Flavobacteria	Flavobacteriales	Flavobacteriaceae	Formosa	null	Hug et al. phylogenetic marker set
TOBG_NAT-134	Bacteria	Ignavibacteriae	NovelClass_B	null	null	null	null	Hug et al. phylogenetic marker set
TOBG_NAT-137	Bacteria	Chloroflexi	novelClass_E	novelOrder_B	null	null	null	Hug et al. phylogenetic marker set
TOBG_NAT-136	Bacteria	Bacteroidetes	Flavobacteria	Flavobacteriales	novelFamily_F	null	null	Hug et al. phylogenetic marker set
TOBG_NAT-131	Bacteria	Proteobacteria	Deltaproteobacteria	Myxococcales	Sandracinaceae	Sandaracinus	null	Hug et al. phylogenetic marker set
TOBG_NAT-130	Bacteria	Planctomycetes	Planctomycetia	Planctomycetales	Planctomycetaceae	novelGenus_C	null	Hug et al. phylogenetic marker set
TOBG_NAT-133	Bacteria	Bacteroidetes	Saprospiria	Saprospirales	null	null	null	Hug et al. phylogenetic marker set
TOBG_ARS-7	Bacteria	Proteobacteria	Gammaproteobacteria	Oceanospirillales	Oceanospirillaceae	Marinomonas	mediterranea	Hug et al. phylogenetic marker set
TOBG_ARS-4	Bacteria	Proteobacteria	Alphaproteobacteria	Magnetococcales	null	null	null	Hug et al. phylogenetic marker set
TOBG_ARS-5	Bacteria	Proteobacteria	Alphaproteobacteria	Rhodobacterales	Rhodobacteraceae	Pelagibaca	null	Hug et al. phylogenetic marker set
TOBG_ARS-2	Bacteria	proteobacteria	Gammaproteobacteria	Pseudomonadales	pseudomonadaceae	Pseudomonas	stutzeri	Hug et al. phylogenetic marker set
TOBG_ARS-3	Bacteria	Proteobacteria	Alphaproteobacteria	Sphingomonadales	Sphingomonadaceae	Blastomonas	null	Hug et al. phylogenetic marker set
TOBG_ARS-1	Bacteria	Proteobacteria	Alphaproteobacteria	Pelagibacterales	Pelagibacteraceae	Pelagibacter	null	Hug et al. phylogenetic marker set
TOBG_RS-465	Bacteria	Proteobacteria	Gammaproteobacteria	novel_order_E1	null	null	null	Hug et al. phylogenetic marker set
TOBG_NP-1256	Bacteria	Proteobacteria	Gammaproteobacteria	novelOrder_C	null	null	null	Hug et al. phylogenetic marker set
TOBG_ARS-8	Bacteria	Proteobacteria	Alphaproteobacteria	Rhodospirillales	Rhodospirillaceae	Magnetovibrio	null	Hug et al. phylogenetic marker set
TOBG_SAT-227	Bacteria	Proteobacteria	Alphaproteobacteria	Magnetococcales	null	null	null	Hug et al. phylogenetic marker set
TOBG_SAT-220	Bacteria	Chloroflexi	novelClass_E	novelOrder_B	null	null	null	Hug et al. phylogenetic marker set
TOBG_SAT-221	Bacteria	Chloroflexi	novelClass_E	novelOrder_B	null	null	null	Hug et al. phylogenetic marker set
TOBG_SAT-222	Bacteria	Marinimicrobia	null	null	null	null	null	Hug et al. phylogenetic marker set
TOBG_SAT-223	Bacteria	Proteobacteria	Gammaproteobacteria	novelOrder_C	null	null	null	Hug et al. phylogenetic marker set
TOBG_SP-357	Bacteria	SBR1093	null	null	null	null	null	Hug et al. phylogenetic marker set
TOBG_SAT-228	Bacteria	Chloroflexi	novelClass_F	null	null	null	null	Hug et al. phylogenetic marker set
TOBG_SAT-229	Bacteria	CandidatePhylaRadiation	null	null	null	null	null	Hug et al. phylogenetic marker set
TOBG_SP-3089	Bacteria	Proteobacteria	Gammaproteobacteria	novelOrder_B	null	null	null	Hug et al. phylogenetic marker set
TOBG_SP-3086	Bacteria	Verrucomicrobia	Verrucomicrobiae	Verrucomicrobiales	novelFamily_E	null	null	Hug et al. phylogenetic marker set
TOBG_ARS-1029	Bacteria	Proteobacteria	Alphaproteobacteria	Rhodobacterales	Rhodobacteraceae	novel_genusE5	null	Hug et al. phylogenetic marker set
TOBG_ARS-1020	Archaea	Thaumarchaeota	novelClass_A	null	null	null	null	Hug et al. phylogenetic marker set
TOBG_ARS-1023	Bacteria	Proteobacteria	Gammaproteobacteria	Alteromonadales	Pseudoalteromonadaceae	null	null	Hug et al. phylogenetic marker set
TOBG_ARS-1024	Bacteria	Proteobacteria	Gammaproteobacteria	Alteromonadales	Alteromonadaceae	Aestuariibacter	aggregatus	Hug et al. phylogenetic marker set
TOBG_ARS-1025	Archaea	Euryarcheoata	null	null	null	null	null	Hug et al. phylogenetic marker set
TOBG_ARS-1026	Bacteria	Proteobacteria	Alphaproteobacteria	Pelagibacterales	Pelagibacteraceae	Pelagibacter	null	Hug et al. phylogenetic marker set
TOBG_EAC-650	Bacteria	Bacteroidetes	Flavobacteria	Flavobacteriales	novelFamily_F	null	null	Hug et al. phylogenetic marker set
TOBG_EAC-651	Bacteria	Proteobacteria	Gammaproteobacteria	novelOrder_D	null	null	null	Hug et al. phylogenetic marker set
TOBG_EAC-652	Bacteria	Bacteroidetes	Flavobacteria	Flavobacteriales	Flavobacteriaceae	novelGenus_D	null	Hug et al. phylogenetic marker set
TOBG_EAC-653	Bacteria	Proteobacteria	Alphaproteobacteria	unclassifiedAlphaproteobacteria	SAR116cluster	null	null	Hug et al. phylogenetic marker set
TOBG_EAC-654	Bacteria	Gemmatimonadetes	Gemmatimonadetes	null	null	null	null	Hug et al. phylogenetic marker set
TOBG_SAT-135	Bacteria	Bacteroidetes	Flavobacteria	Flavobacteriales	novelFamily_B	null	null	Hug et al. phylogenetic marker set
TOBG_EAC-656	Bacteria	Proteobacteria	Gammaproteobacteria	novelOrder_B	null	null	null	Hug et al. phylogenetic marker set
TOBG_EAC-657	Bacteria	Cyanobacteria	null	Synechococcales	Synechococcaceae	Synechococcus	null	Hug et al. phylogenetic marker set
TOBG_NP-20	Bacteria	Actinobacteria	Acidimicrobidae	Acidimicrobiales	Acidimicrobiaceae	novelGenus_B	null	Hug et al. phylogenetic marker set
TOBG_EAC-659	Bacteria	Proteobacteria	Alphaproteobacteria	Pelagibacterales	Pelagibacteraceae	null	null	Hug et al. phylogenetic marker set
TOBG_NP-22	Bacteria	Bacteroidetes	Flavobacteria	Flavobacteriales	Flavobacteriaceae	novelGenus_F	null	Hug et al. phylogenetic marker set
TOBG_NP-23	Bacteria	Verrucomicrobia	Opitutae	Puniceicoccales	Puniceicoccaceae	marinegroup	null	Hug et al. phylogenetic marker set
TOBG_NP-24	Bacteria	Proteobacteria	Gammaproteobacteria	Acidiferrobacterales	Acidiferrobacteraceae	null	null	Hug et al. phylogenetic marker set
TOBG_NP-25	Bacteria	Actinobacteria	Actinobacteria	Actinomycetales	Microbacteriaceae	Leifsonia	null	Hug et al. phylogenetic marker set
TOBG_NP-959	Bacteria	Proteobacteria	Gammaproteobacteria	Acidiferrobacterales	Acidiferrobacteraceae	null	null	Hug et al. phylogenetic marker set
TOBG_SP-128	Bacteria	Planctomycetes	Phycisphaerae	SM1A02	null	null	null	Hug et al. phylogenetic marker set
TOBG_NP-955	Bacteria	Proteobacteria	Deltaproteobacteria	SAR324cluster	null	null	null	Hug et al. phylogenetic marker set
TOBG_NP-954	Bacteria	Chloroflexi	SAR202-2	novelOrder_B	null	null	null	Hug et al. phylogenetic marker set
TOBG_SP-125	Bacteria	Proteobacteria	Alphaproteobacteria	Rhodospirillales	Rhodospirillaceae	Magnetovibrio	null	Hug et al. phylogenetic marker set
TOBG_NP-956	Bacteria	Proteobacteria	Deltaproteobacteria	SAR324cluster	null	null	null	Hug et al. phylogenetic marker set
TOBG_NP-951	Bacteria	Proteobacteria	Zetaproteobacteria	null	null	null	null	Hug et al. phylogenetic marker set
TOBG_SP-121	Bacteria	Planctomycetes	Phycisphaerae	SM1A02	null	null	null	Hug et al. phylogenetic marker set
TOBG_NP-952	Bacteria	Gemmatimonadetes	Gemmatimonadetes	null	null	null	null	Hug et al. phylogenetic marker set
TOBG_SP-95	Bacteria	Bacteroidetes	Flavobacteria	Flavobacteriales	novelFamily_F	null	null	Hug et al. phylogenetic marker set
TOBG_RS-431	Bacteria	Bacteroidetes	Flavobacteria	Flavobacteriales	novelFamily_F	null	null	Hug et al. phylogenetic marker set
TOBG_RS-430	Bacteria	Marinimicrobia	null	null	null	null	null	Hug et al. phylogenetic marker set
TOBG_RS-432	Archaea	Euryarcheoata	null	null	novelFamily_B	null	null	Hug et al. phylogenetic marker set
TOBG_RS-437	Bacteria	Proteobacteria	Alphaproteobacteria	Rhodobacterales	Rhodobacteraceae	novel_genusE5	null	Hug et al. phylogenetic marker set
TOBG_RS-436	Bacteria	Proteobacteria	Gammaproteobacteria	novelOrder_D	null	null	null	Hug et al. phylogenetic marker set
TOBG_EAC-1768	Archaea	Euryarcheoata	null	null	novelFamily_F	null	null	Hug et al. phylogenetic marker set
TOBG_NAT-45	Bacteria	Bacteroidetes	Flavobacteria	Flavobacteriales	novelFamily_F	null	null	Hug et al. phylogenetic marker set
TOBG_NAT-46	Bacteria	Proteobacteria	Gammaproteobacteria	Salinisphaerales	Salinisphaeraceae	Salinisphaera	null	Hug et al. phylogenetic marker set
TOBG_NAT-40	Bacteria	Cyanobacteria	null	Synechococcales	Synechococcaceae	Synechococcus	null	Hug et al. phylogenetic marker set
TOBG_NAT-41	Bacteria	Bacteroidetes	Flavobacteria	Flavobacteriales	Flavobacteriaceae	novelGenus_F	null	Hug et al. phylogenetic marker set
TOBG_NAT-42	Archaea	Thaumarchaeota	null	null	null	null	null	Hug et al. phylogenetic marker set
TOBG_NAT-43	Bacteria	Proteobacteria	Gammaproteobacteria	Cellvibrionales	Porticoccaceae	novel_genusE3	null	Hug et al. phylogenetic marker set
TOBG_SAT-1433	Bacteria	Proteobacteria	Gammaproteobacteria	novel_order_E1	null	null	null	Hug et al. phylogenetic marker set
TOBG_SAT-1431	Bacteria	novelPhylum_C	null	null	null	null	null	Hug et al. phylogenetic marker set
TOBG_RS-349	Bacteria	Actinobacteria	Acidimicrobidae	Acidimicrobiales	Acidimicrobiaceae	novelGenus_C	null	Hug et al. phylogenetic marker set
TOBG_RS-348	Archaea	Euryarcheoata	null	null	novelFamily_L	null	null	Hug et al. phylogenetic marker set
TOBG_RS-347	Bacteria	Marinimicrobia	null	null	null	null	null	Hug et al. phylogenetic marker set
TOBG_RS-346	Bacteria	Chloroflexi	novelClass_E	novelOrder_A	null	null	null	Hug et al. phylogenetic marker set
TOBG_RS-345	Bacteria	Actinobacteria	novelClass_A	null	null	null	null	Hug et al. phylogenetic marker set
TOBG_RS-344	Bacteria	Cyanobacteria	null	Synechococcales	Synechococcaceae	Synechococcus	null	Hug et al. phylogenetic marker set
TOBG_RS-343	Bacteria	Verrucomicrobia	Verrucomicrobiae	Verrucomicrobiales	novelFamily_D	null	null	Hug et al. phylogenetic marker set
TOBG_RS-342	Bacteria	Proteobacteria	Gammaproteobacteria	Oceanospirillales	Oceanospirillaceae	null	null	Hug et al. phylogenetic marker set
TOBG_RS-341	Bacteria	Bacteroidetes	Flavobacteria	Flavobacteriales	novelFamily_F	null	null	Hug et al. phylogenetic marker set
TOBG_SP-233	Bacteria	Proteobacteria	Alphaproteobacteria	unclassifiedAlphaproteobacteria	SAR116cluster	null	null	Hug et al. phylogenetic marker set
TOBG_SP-232	Bacteria	Proteobacteria	Alphaproteobacteria	Rhodospirillales	Rhodospirillaceae	Magnetovibrio	null	Hug et al. phylogenetic marker set
TOBG_SP-231	Archaea	Euryarcheoata	null	null	novelFamily_I	null	null	Hug et al. phylogenetic marker set
TOBG_SP-230	Bacteria	Chloroflexi	SAR202-2	novelOrder_B	null	null	null	Hug et al. phylogenetic marker set
TOBG_SP-236	Bacteria	Proteobacteria	Alphaproteobacteria	Rhodobacterales	Rhodobacteraceae	Oceanibulbus	null	Hug et al. phylogenetic marker set
TOBG_SP-235	Bacteria	Verrucomicrobia	Opitutae	Puniceicoccales	Puniceicoccaceae	marinegroup	null	Hug et al. phylogenetic marker set
TOBG_SAT-2989	Bacteria	CandidatePhylaRadiation	null	null	null	null	null	Hug et al. phylogenetic marker set
TOBG_EAC-1786	Bacteria	Marinimicrobia	null	null	null	null	null	Hug et al. phylogenetic marker set
TOBG_EAC-1785	Bacteria	Proteobacteria	Alphaproteobacteria	Rickettsiales	null	null	null	Hug et al. phylogenetic marker set
TOBG_SAT-2981	Bacteria	Bacteroidetes	Flavobacteria	Flavobacteriales	Flavobacteriaceae	null	null	Hug et al. phylogenetic marker set
TOBG_SAT-130	Bacteria	Bacteroidetes	Flavobacteria	Flavobacteriales	Flavobacteriaceae	Flavobacterium	null	Hug et al. phylogenetic marker set
TOBG_SP-3022	Bacteria	Acidobacteria	null	null	novelFamily_A	null	null	Hug et al. phylogenetic marker set
TOBG_SP-3023	Bacteria	Proteobacteria	Gammaproteobacteria	novel_order_E1	null	null	null	Hug et al. phylogenetic marker set
TOBG_SP-3020	Bacteria	Bacteroidetes	Flavobacteria	Flavobacteriales	Flavobacteriaceae	novelGenus_C	null	Hug et al. phylogenetic marker set
TOBG_SP-3021	Bacteria	Proteobacteria	Alphaproteobacteria	Sphingomonadales	Erythrobacteraceae	Altererythrobacter	null	Hug et al. phylogenetic marker set
TOBG_SP-3027	Archaea	Euryarcheoata	null	null	novelFamily_L	null	null	Hug et al. phylogenetic marker set
TOBG_SP-3024	Archaea	Euryarcheoata	null	null	novelFamily_A	null	null	Hug et al. phylogenetic marker set
TOBG_SP-3025	Archaea	Euryarcheoata	null	null	novelFamily_A	null	null	Hug et al. phylogenetic marker set
TOBG_SP-3029	Bacteria	Proteobacteria	Gammaproteobacteria	Legionellales	null	null	null	Hug et al. phylogenetic marker set
TOBG_SAT-1329	Archaea	Euryarcheoata	null	null	novelFamily_D	null	null	Hug et al. phylogenetic marker set
TOBG_SAT-1328	Bacteria	Marinimicrobia	null	null	null	null	null	Hug et al. phylogenetic marker set
TOBG_ARS-18	Bacteria	Bacteroidetes	Flavobacteria	Flavobacteriales	Cytophagaceae	Leeuwenhoekiella	null	Hug et al. phylogenetic marker set
TOBG_ARS-19	Bacteria	Bacteroidetes	Flavobacteria	Flavobacteriales	Flavobacteriaceae	novelGenus_G	null	Hug et al. phylogenetic marker set
TOBG_SAT-1509	Bacteria	Bacteroidetes	Flavobacteria	Flavobacteriales	Flavobacteriaceae	null	null	Hug et al. phylogenetic marker set
TOBG_SAT-131	Bacteria	Marinimicrobia	null	null	null	null	null	Hug et al. phylogenetic marker set
TOBG_ARS-14	Bacteria	Proteobacteria	Deltaproteobacteria	Bdellovibrionales	Halobacteriovoraceae	null	null	Hug et al. phylogenetic marker set
TOBG_ARS-15	Bacteria	Planctomycetes	OM190	null	null	null	null	Hug et al. phylogenetic marker set
TOBG_ARS-17	Bacteria	Acidobacteria	null	null	novelFamily_A	null	null	Hug et al. phylogenetic marker set
TOBG_ARS-10	Archaea	Pacearchaeota	null	null	null	null	null	Hug et al. phylogenetic marker set
TOBG_ARS-13	Bacteria	Proteobacteria	Deltaproteobacteria	Bdellovibrionales	Bdellovibrionaceae	null	null	Hug et al. phylogenetic marker set
TOBG_MED-868	Bacteria	Proteobacteria	Gammaproteobacteria	novelOrder_C	null	null	null	Hug et al. phylogenetic marker set
TOBG_MED-869	Bacteria	Proteobacteria	Gammaproteobacteria	novel_order_E1	null	null	null	Hug et al. phylogenetic marker set
TOBG_MED-861	Bacteria	Verrucomicrobia	Opitutae	Opitutales	Opitutaceae	null	null	Hug et al. phylogenetic marker set
TOBG_MED-862	Bacteria	Bacteroidetes	Flavobacteria	Flavobacteriales	novelFamily_C	null	null	Hug et al. phylogenetic marker set
TOBG_MED-863	Bacteria	Actinobacteria	Acidimicrobidae	Acidimicrobiales	Acidimicrobiaceae	novelGenus_B	null	Hug et al. phylogenetic marker set
TOBG_MED-865	Bacteria	Proteobacteria	Gammaproteobacteria	novelOrder_E	null	null	null	Hug et al. phylogenetic marker set
TOBG_MED-866	Bacteria	Marinimicrobia	null	null	null	null	null	Hug et al. phylogenetic marker set
TOBG_MED-867	Bacteria	Actinobacteria	Acidimicrobidae	Acidimicrobiales	Acidimicrobiaceae	novelGenus_C	null	Hug et al. phylogenetic marker set
TOBG_SAT-115	Bacteria	Proteobacteria	Alphaproteobacteria	Rhodobacterales	Hyphomonadaceae	Hirschia	null	Hug et al. phylogenetic marker set
TOBG_SAT-113	Bacteria	Proteobacteria	Gammaproteobacteria	Oceanospirillales	Halomonadaceae	Cobetia	null	Hug et al. phylogenetic marker set
TOBG_EAC-670	Bacteria	Proteobacteria	Alphaproteobacteria	Rhodobacterales	Rhodobacteraceae	Dinoroseobacter	null	Hug et al. phylogenetic marker set
TOBG_SAT-111	Bacteria	Proteobacteria	Gammaproteobacteria	Oceanospirillales	Halomonadaceae	Halomonas	null	Hug et al. phylogenetic marker set
TOBG_SAT-1613	Bacteria	Actinobacteria	Acidimicrobidae	Acidimicrobiales	Acidimicrobiaceae	novelGenus_D	null	Hug et al. phylogenetic marker set
TOBG_SAT-1611	Bacteria	Actinobacteria	Actinobacteria	Actinomycetales	Microbacteriaceae	Microbacterium	null	Hug et al. phylogenetic marker set
TOBG_SAT-1610	Bacteria	Planctomycetes	Planctomycetia	Planctomycetales	Planctomycetaceae	novelGenus_C	null	Hug et al. phylogenetic marker set
TOBG_SAT-1614	Bacteria	Actinobacteria	Acidimicrobidae	Acidimicrobiales	Acidimicrobiaceae	novelGenus_A	null	Hug et al. phylogenetic marker set
TOBG_NAT-422	Bacteria	Marinimicrobia	null	null	null	null	null	Hug et al. phylogenetic marker set
TOBG_SP-4388	Bacteria	Marinimicrobia	null	null	null	null	null	Hug et al. phylogenetic marker set
TOBG_SP-4380	Bacteria	Acidobacteria	Solibacteres	Solibacterales	null	null	null	Hug et al. phylogenetic marker set
TOBG_SP-4387	Bacteria	Planctomycetes	Phycisphaerae	Phycisphaerales	Phycisphaeraceae	novelGenus_B	null	Hug et al. phylogenetic marker set
TOBG_IN-39	Bacteria	Proteobacteria	Alphaproteobacteria	Rhizobiales	Rhodobiaceae	novel_genusE6	null	Hug et al. phylogenetic marker set
TOBG_IN-32	Bacteria	Proteobacteria	Gammaproteobacteria	Alteromonadales	Alteromonadaceae	Alteromonas	null	Hug et al. phylogenetic marker set
TOBG_IN-31	Archaea	Euryarcheoata	null	null	novelFamily_H	null	null	Hug et al. phylogenetic marker set
TOBG_IN-36	Bacteria	Proteobacteria	Gammaproteobacteria	Alteromonadales	Idiomarinaceae	idiomarina	null	Hug et al. phylogenetic marker set
TOBG_IN-37	Archaea	Euryarcheoata	null	null	novelFamily_B	null	null	Hug et al. phylogenetic marker set
TOBG_IN-34	Archaea	Euryarcheoata	null	null	novelFamily_I	null	null	Hug et al. phylogenetic marker set
TOBG_IN-35	Archaea	Euryarcheoata	null	null	novelFamily_B	null	null	Hug et al. phylogenetic marker set
TOBG_EAC-40	Archaea	Euryarcheoata	null	null	novelFamily_I	null	null	Hug et al. phylogenetic marker set
TOBG_EAC-41	Bacteria	Proteobacteria	Gammaproteobacteria	Oceanospirillales	Alcanivoracaceae	Alcanivorax	null	Hug et al. phylogenetic marker set
TOBG_EAC-42	Bacteria	Chloroflexi	novelClass_E	novelOrder_A	null	null	null	Hug et al. phylogenetic marker set
TOBG_EAC-43	Bacteria	Planctomycetes	Phycisphaerae	SM1A02	null	null	null	Hug et al. phylogenetic marker set
TOBG_EAC-45	Bacteria	Bacteroidetes	Flavobacteria	Flavobacteriales	Cytophagaceae	Leeuwenhoekiella	null	Hug et al. phylogenetic marker set
TOBG_EAC-46	Bacteria	Bacteroidetes	Flavobacteria	Flavobacteriales	Flavobacteriaceae	novelGenus_A	novelSpecies_B	Hug et al. phylogenetic marker set
TOBG_EAC-47	Bacteria	Proteobacteria	Gammaproteobacteria	novel_order_E1	null	null	null	Hug et al. phylogenetic marker set
TOBG_EAC-48	Bacteria	Proteobacteria	Alphaproteobacteria	Rhodobacterales	Rhodobacteraceae	Roseovarius	null	Hug et al. phylogenetic marker set
TOBG_EAC-49	Bacteria	Proteobacteria	Betaproteobacteria	Burkholderiales	Alcaligenaceae	Pusillimonas	null	Hug et al. phylogenetic marker set
TOBG_RS-822	Bacteria	Gemmatimonadetes	Gemmatimonadetes	null	null	null	null	Hug et al. phylogenetic marker set
TOBG_SAT-137	Archaea	Thaumarchaeota	null	null	null	null	null	Hug et al. phylogenetic marker set
TOBG_MED-684	Bacteria	Proteobacteria	Gammaproteobacteria	novelOrder_D	null	null	null	Hug et al. phylogenetic marker set
TOBG_MED-685	Bacteria	Proteobacteria	Gammaproteobacteria	novelOrder_D	null	null	null	Hug et al. phylogenetic marker set
TOBG_MED-687	Bacteria	Proteobacteria	Alphaproteobacteria	Rhodospirillales	Rhodospirillaceae	null	null	Hug et al. phylogenetic marker set
TOBG_MED-680	Bacteria	Proteobacteria	Gammaproteobacteria	novel_order_E1	null	null	null	Hug et al. phylogenetic marker set
TOBG_MED-682	Bacteria	Proteobacteria	Alphaproteobacteria	Rhodobacterales	Rhodobacteraceae	Marinovum	null	Hug et al. phylogenetic marker set
TOBG_MED-683	Bacteria	Proteobacteria	Alphaproteobacteria	Rhizobiales	Rhodobiaceae	novel_genusE6	null	Hug et al. phylogenetic marker set
TOBG_NP-1391	Bacteria	Proteobacteria	Gammaproteobacteria	novel_order_E1	null	null	null	Hug et al. phylogenetic marker set
TOBG_NP-1395	Bacteria	Actinobacteria	Acidimicrobidae	Acidimicrobiales	Acidimicrobiaceae	novelGenus_D	null	Hug et al. phylogenetic marker set
TOBG_SP-69	Bacteria	Chloroflexi	novelClass_E	novelOrder_B	null	null	null	Hug et al. phylogenetic marker set
TOBG_SP-68	Bacteria	Proteobacteria	Deltaproteobacteria	SAR324cluster	null	null	null	Hug et al. phylogenetic marker set
TOBG_SP-64	Bacteria	Proteobacteria	Gammaproteobacteria	Oceanospirillales	Alcanivoracaceae	Alcanivorax	null	Hug et al. phylogenetic marker set
TOBG_SP-67	Archaea	Euryarcheoata	null	null	novelFamily_B	null	null	Hug et al. phylogenetic marker set
TOBG_SP-60	Bacteria	Proteobacteria	Gammaproteobacteria	Oceanospirillales	Alcanivoracaceae	Alcanivorax	null	Hug et al. phylogenetic marker set
TOBG_SP-63	Bacteria	Bacteroidetes	Sphingobacteria	Sphingobacteriales	Crenotrichaceae	Balneola	null	Hug et al. phylogenetic marker set
TOBG_SP-62	Bacteria	Bacteroidetes	Flavobacteria	Flavobacteriales	Flavobacteriaceae	Croceibacter	atlanticus	Hug et al. phylogenetic marker set
TOBG_EAC-2021	Bacteria	Chloroflexi	novelClass_E	novelOrder_B	null	null	null	Hug et al. phylogenetic marker set
TOBG_SAT-73	Bacteria	Proteobacteria	Alphaproteobacteria	unclassifiedAlphaproteobacteria	null	null	null	Hug et al. phylogenetic marker set
TOBG_SAT-71	Archaea	Thaumarchaeota	null	null	null	null	null	Hug et al. phylogenetic marker set
TOBG_SAT-76	Bacteria	Marinimicrobia	null	null	null	null	null	Hug et al. phylogenetic marker set
TOBG_SAT-77	Bacteria	Bacteroidetes	Flavobacteria	Flavobacteriales	novelFamily_F	null	null	Hug et al. phylogenetic marker set
TOBG_SAT-74	Bacteria	Proteobacteria	Alphaproteobacteria	Rhodobacterales	Hyphomonadaceae	Hyphomonas	null	Hug et al. phylogenetic marker set
TOBG_SAT-75	Bacteria	Proteobacteria	Gammaproteobacteria	Oceanospirillales	Oceanospirillaceae	null	null	Hug et al. phylogenetic marker set
TOBG_RS-440	Archaea	Euryarcheoata	null	null	novelFamily_D	null	null	Hug et al. phylogenetic marker set
TOBG_SP-75	Bacteria	Bacteroidetes	Flavobacteria	Flavobacteriales	Flavobacteriaceae	Aequorivita	null	Hug et al. phylogenetic marker set
TOBG_SAT-1553	Archaea	Euryarcheoata	null	null	novelFamily_G	null	null	Hug et al. phylogenetic marker set
TOBG_NAT-149	Bacteria	Planctomycetes	Phycisphaerae	novelOrder_D	novelFamily_A	null	null	Hug et al. phylogenetic marker set
TOBG_RS-443	Archaea	Euryarcheoata	null	null	novelFamily_H	null	null	Hug et al. phylogenetic marker set
TOBG_NAT-140	Bacteria	Proteobacteria	Gammaproteobacteria	novel_order_E1	null	null	null	Hug et al. phylogenetic marker set
TOBG_NAT-141	Bacteria	Proteobacteria	Alphaproteobacteria	unclassifiedAlphaproteobacteria	null	Micavibrio	null	Hug et al. phylogenetic marker set
TOBG_NAT-142	Bacteria	Verrucomicrobia	Verrucomicrobiae	Verrucomicrobiales	null	Roseibacillus	null	Hug et al. phylogenetic marker set
TOBG_NAT-143	Bacteria	Actinobacteria	Acidimicrobidae	Acidimicrobiales	Acidimicrobiaceae	novelGenus_D	null	Hug et al. phylogenetic marker set
TOBG_NAT-145	Bacteria	Verrucomicrobia	Opitutae	Puniceicoccales	Puniceicoccaceae	Coraliomargarita	null	Hug et al. phylogenetic marker set
TOBG_NAT-146	Bacteria	Proteobacteria	Alphaproteobacteria	Rhizobiales	Rhodobiaceae	novel_genusE7	null	Hug et al. phylogenetic marker set
TOBG_RS-447	Bacteria	Actinobacteria	Acidimicrobidae	Acidimicrobiales	Acidimicrobiaceae	novelGenus_B	null	Hug et al. phylogenetic marker set
TOBG_MED-784	Bacteria	Marinimicrobia	null	null	null	null	null	Hug et al. phylogenetic marker set
TOBG_MED-1233	Bacteria	Planctomycetes	Phycisphaerae	Urania1B19	null	null	null	Hug et al. phylogenetic marker set
TOBG_NP-155	Bacteria	Proteobacteria	Deltaproteobacteria	SAR324cluster	null	null	null	Hug et al. phylogenetic marker set
TOBG_NP-156	Bacteria	Proteobacteria	Gammaproteobacteria	Oceanospirillales	Alcanivoracaceae	Alcanivorax	null	Hug et al. phylogenetic marker set
TOBG_NP-74	Bacteria	Proteobacteria	Gammaproteobacteria	Cellvibrionales	null	null	null	Hug et al. phylogenetic marker set
TOBG_NP-150	Bacteria	Gemmatimonadetes	Gemmatimonadetes	Gemmatimonadales	null	null	null	Hug et al. phylogenetic marker set
TOBG_NAT-138	Bacteria	Actinobacteria	Actinobacteria	Micrococcales	novelFamily_A	null	null	Hug et al. phylogenetic marker set
TOBG_EAC-642	Bacteria	Proteobacteria	Gammaproteobacteria	Cellvibrionales	Porticoccaceae	novel_genusE4	null	Hug et al. phylogenetic marker set
TOBG_EAC-640	Bacteria	Gemmatimonadetes	Gemmatimonadetes	Gemmatimonadales	null	null	null	Hug et al. phylogenetic marker set
TOBG_EAC-647	Bacteria	Verrucomicrobia	Opitutae	novelOrder_B	null	null	null	Hug et al. phylogenetic marker set
TOBG_EAC-646	Bacteria	Verrucomicrobia	Verrucomicrobiae	novelOrder_A	novelFamily_A	null	null	Hug et al. phylogenetic marker set
TOBG_EAC-645	Bacteria	Proteobacteria	Alphaproteobacteria	Rhodobacterales	Rhodobacteraceae	Paracoccus	null	Hug et al. phylogenetic marker set
TOBG_NP-38	Bacteria	Verrucomicrobia	Verrucomicrobiae	novelOrder_A	novelFamily_A	null	null	Hug et al. phylogenetic marker set
TOBG_NP-37	Bacteria	Proteobacteria	Gammaproteobacteria	Chromatiales	null	null	null	Hug et al. phylogenetic marker set
TOBG_EAC-649	Bacteria	Marinimicrobia	null	null	null	null	null	Hug et al. phylogenetic marker set
TOBG_NP-34	Bacteria	Proteobacteria	Alphaproteobacteria	Sphingomonadales	Sphingomonadaceae	Sphingobium	null	Hug et al. phylogenetic marker set
TOBG_NP-32	Bacteria	Proteobacteria	Gammaproteobacteria	Oceanospirillales	Oceanospirillaceae	null	null	Hug et al. phylogenetic marker set
TOBG_NP-30	Bacteria	Proteobacteria	Alphaproteobacteria	Rhodobacterales	Rhodobacteraceae	Thalassobius	gelatinovorus	Hug et al. phylogenetic marker set
TOBG_NP-942	Bacteria	Chloroflexi	SAR202-2	novelOrder_B	null	null	null	Hug et al. phylogenetic marker set
TOBG_NP-943	Bacteria	Proteobacteria	Deltaproteobacteria	SAR324cluster	null	null	null	Hug et al. phylogenetic marker set
TOBG_SP-139	Archaea	Thaumarchaeota	null	null	null	null	null	Hug et al. phylogenetic marker set
TOBG_NP-944	Bacteria	Proteobacteria	Alphaproteobacteria	Rhizobiales	Rhodobiaceae	nove_genusE8	null	Hug et al. phylogenetic marker set
TOBG_SP-135	Bacteria	Planctomycetes	Phycisphaerae	Urania1B19	null	null	null	Hug et al. phylogenetic marker set
TOBG_NP-948	Bacteria	Proteobacteria	Gammaproteobacteria	novel_order_E1	null	null	null	Hug et al. phylogenetic marker set
TOBG_NP-949	Bacteria	Proteobacteria	Gammaproteobacteria	novel_order_E1	null	null	null	Hug et al. phylogenetic marker set
TOBG_SP-130	Bacteria	Actinobacteria	Actinobacteria	Actinomycetales	Microbacteriaceae	Leifsonia	null	Hug et al. phylogenetic marker set
TOBG_SP-132	Bacteria	Proteobacteria	Alphaproteobacteria	Sphingomonadales	Sphingomonadaceae	novel_genusE9	null	Hug et al. phylogenetic marker set
TOBG_SP-133	Bacteria	proteobacteria	Gammaproteobacteria	Pseudomonadales	pseudomonadaceae	Pseudomonas	balearica	Hug et al. phylogenetic marker set
TOBG_EAC-707	Bacteria	Actinobacteria	Actinobacteria	Actinomycetales	Microbacteriaceae	Microbacterium	null	Hug et al. phylogenetic marker set
TOBG_EAC-704	Bacteria	Chloroflexi	SAR202-2	novelOrder_B	null	null	null	Hug et al. phylogenetic marker set
TOBG_EAC-705	Bacteria	Marinimicrobia	null	null	null	null	null	Hug et al. phylogenetic marker set
TOBG_SP-6	Bacteria	Proteobacteria	Gammaproteobacteria	novel_order_E1	null	null	null	Hug et al. phylogenetic marker set
TOBG_EAC-703	Bacteria	Proteobacteria	Gammaproteobacteria	novelOrder_C	null	null	null	Hug et al. phylogenetic marker set
TOBG_SP-5	Bacteria	Verrucomicrobia	Verrucomicrobiae	Verrucomicrobiales	novelFamily_D	null	null	Hug et al. phylogenetic marker set
TOBG_ARS-1168	Bacteria	Chloroflexi	Dehalococcoidia	Dehalococcoidales	novelFamily_A	null	null	Hug et al. phylogenetic marker set
TOBG_MED-1046	Bacteria	Proteobacteria	Gammaproteobacteria	novelOrder_D	null	null	null	Hug et al. phylogenetic marker set
TOBG_MED-1047	Archaea	Euryarcheoata	null	null	novelFamily_C	null	null	Hug et al. phylogenetic marker set
TOBG_EAC-708	Bacteria	Actinobacteria	Acidimicrobidae	Acidimicrobiales	Acidimicrobiaceae	novelGenus_B	null	Hug et al. phylogenetic marker set
TOBG_EAC-709	Bacteria	Actinobacteria	Actinobacteria	Actinomycetales	Microbacteriaceae	Microbacterium	null	Hug et al. phylogenetic marker set
TOBG_NAT-71	Bacteria	Actinobacteria	Acidimicrobidae	Acidimicrobiales	Acidimicrobiaceae	novelGenus_A	null	Hug et al. phylogenetic marker set
TOBG_NAT-73	Bacteria	Proteobacteria	Alphaproteobacteria	Rhodospirillales	Rhodospirillaceae	null	null	Hug et al. phylogenetic marker set
TOBG_NAT-72	Bacteria	Proteobacteria	Alphaproteobacteria	unclassifiedAlphaproteobacteria	SAR116cluster	null	null	Hug et al. phylogenetic marker set
TOBG_NAT-75	Bacteria	Proteobacteria	Gammaproteobacteria	Oceanospirillales	Alcanivoracaceae	Alcanivorax	null	Hug et al. phylogenetic marker set
TOBG_NAT-74	Bacteria	Marinimicrobia	null	null	null	null	null	Hug et al. phylogenetic marker set
TOBG_NAT-77	Bacteria	Saccharibacteria	null	null	null	null	null	Hug et al. phylogenetic marker set
TOBG_NAT-79	Bacteria	Poribacteria	null	null	null	null	null	Hug et al. phylogenetic marker set
TOBG_IN-924	Bacteria	Actinobacteria	Acidimicrobidae	Acidimicrobiales	Acidimicrobiaceae	novelGenus_D	null	Hug et al. phylogenetic marker set
TOBG_IN-921	Bacteria	Verrucomicrobia	Opitutae	novelOrder_B	null	null	null	Hug et al. phylogenetic marker set
TOBG_CPC-320	Bacteria	Proteobacteria	Alphaproteobacteria	Rhodobacterales	Rhodobacteraceae	Marinovum	null	Hug et al. phylogenetic marker set
TOBG_NAT-634	Bacteria	Bacteroidetes	Flavobacteria	Flavobacteriales	Flavobacteriaceae	novelGenus_D	null	Hug et al. phylogenetic marker set
TOBG_RS-358	Archaea	Euryarcheoata	null	null	null	null	null	Hug et al. phylogenetic marker set
TOBG_RS-359	Bacteria	Verrucomicrobia	Opitutae	novelOrder_C	null	null	null	Hug et al. phylogenetic marker set
TOBG_NAT-630	Bacteria	Proteobacteria	Gammaproteobacteria	novelOrder_E	null	null	null	Hug et al. phylogenetic marker set
TOBG_RS-354	Archaea	Euryarcheoata	null	null	novelFamily_H	null	null	Hug et al. phylogenetic marker set
TOBG_RS-355	Bacteria	Proteobacteria	Betaproteobacteria	Burkholderiales	Oxalobacteraceae	Herbaspirillum	seropedicae	Hug et al. phylogenetic marker set
TOBG_RS-356	Archaea	Euryarcheoata	null	null	novelFamily_I	null	null	Hug et al. phylogenetic marker set
TOBG_RS-357	Bacteria	Actinobacteria	Acidimicrobidae	Acidimicrobiales	Acidimicrobiaceae	novelGenus_B	null	Hug et al. phylogenetic marker set
TOBG_RS-350	Bacteria	Marinimicrobia	null	null	null	null	null	Hug et al. phylogenetic marker set
TOBG_RS-351	Archaea	Thaumarchaeota	null	null	null	Nitropelagicus	null	Hug et al. phylogenetic marker set
TOBG_RS-352	Archaea	Euryarcheoata	null	null	null	null	null	Hug et al. phylogenetic marker set
TOBG_RS-353	Bacteria	Bacteroidetes	Flavobacteria	Flavobacteriales	novelFamily_F	null	null	Hug et al. phylogenetic marker set
TOBG_SP-220	Bacteria	Bacteroidetes	Flavobacteria	Flavobacteriales	Flavobacteriaceae	novelGenus_F	null	Hug et al. phylogenetic marker set
TOBG_SP-221	Bacteria	Proteobacteria	Gammaproteobacteria	Cellvibrionales	Halieaceae	novel_genusE2	null	Hug et al. phylogenetic marker set
TOBG_NAT-99	Bacteria	Bacteroidetes	Flavobacteria	Flavobacteriales	novelFamily_B	null	null	Hug et al. phylogenetic marker set
TOBG_NAT-98	Bacteria	Chloroflexi	SAR202-2	novelOrder_B	null	null	null	Hug et al. phylogenetic marker set
TOBG_SP-224	Bacteria	Chloroflexi	novelClass_E	novelOrder_C	null	null	null	Hug et al. phylogenetic marker set
TOBG_SP-226	Bacteria	Actinobacteria	Actinobacteria	Micrococcales	novelFamily_A	null	null	Hug et al. phylogenetic marker set
TOBG_NAT-93	Bacteria	Chloroflexi	novelClass_E	novelOrder_A	null	null	null	Hug et al. phylogenetic marker set
TOBG_NAT-92	Bacteria	Bacteroidetes	Flavobacteria	Flavobacteriales	Flavobacteriaceae	Mesonia	null	Hug et al. phylogenetic marker set
TOBG_NAT-90	Bacteria	Bacteroidetes	Flavobacteria	Flavobacteriales	Flavobacteriaceae	novelGenus_C	null	Hug et al. phylogenetic marker set
TOBG_NAT-97	Bacteria	CandidatePhylaRadiation	null	null	null	null	null	Hug et al. phylogenetic marker set
TOBG_NAT-96	Archaea	Euryarcheoata	null	null	novelFamily_B	null	null	Hug et al. phylogenetic marker set
TOBG_NAT-95	Bacteria	Actinobacteria	Acidimicrobidae	Acidimicrobiales	Acidimicrobiaceae	novelGenus_B	null	Hug et al. phylogenetic marker set
TOBG_NAT-94	Bacteria	Proteobacteria	Gammaproteobacteria	Pseudomonadales	null	null	null	Hug et al. phylogenetic marker set
TOBG_SP-3038	Archaea	Euryarcheoata	null	null	novelFamily_L	null	null	Hug et al. phylogenetic marker set
TOBG_SP-3035	Bacteria	Planctomycetes	Planctomycetia	Planctomycetales	Planctomycetaceae	novelGenus_G	null	Hug et al. phylogenetic marker set
TOBG_SP-3034	Bacteria	Cyanobacteria	null	Prochlorales	Prochlorococcaceae	Prochlorococcus	null	Hug et al. phylogenetic marker set
TOBG_SP-3036	Bacteria	Proteobacteria	Gammaproteobacteria	novelOrder_B	null	null	null	Hug et al. phylogenetic marker set
TOBG_SP-3031	Bacteria	Proteobacteria	Alphaproteobacteria	Rhodobacterales	Hyphomonadaceae	Henriciella	null	Hug et al. phylogenetic marker set
TOBG_SAT-1331	Bacteria	Proteobacteria	Gammaproteobacteria	Acidiferrobacterales	Acidiferrobacteraceae	null	null	Hug et al. phylogenetic marker set
TOBG_SAT-1332	Bacteria	Proteobacteria	Alphaproteobacteria	Rhodobacterales	Rhodobacteraceae	Marinovum	null	Hug et al. phylogenetic marker set
TOBG_SAT-1333	Bacteria	Actinobacteria	Acidimicrobidae	Acidimicrobiales	Acidimicrobiaceae	novelGenus_E	null	Hug et al. phylogenetic marker set
TOBG_SAT-1339	Bacteria	Acidobacteria	null	null	novelFamily_A	null	null	Hug et al. phylogenetic marker set
TOBG_RS-510	Bacteria	Chloroflexi	novelClass_E	novelOrder_B	null	null	null	Hug et al. phylogenetic marker set
TOBG_SAT-2727	Bacteria	Proteobacteria	Gammaproteobacteria	novelOrder_B	null	null	null	Hug et al. phylogenetic marker set
TOBG_ARS-23	Archaea	Pacearchaeota	null	null	null	null	null	Hug et al. phylogenetic marker set
TOBG_ARS-22	Bacteria	Proteobacteria	Alphaproteobacteria	Rhodobacterales	Hyphomonadaceae	Ponticaulis	null	Hug et al. phylogenetic marker set
TOBG_NAT-60	Bacteria	Proteobacteria	Alphaproteobacteria	Sphingomonadales	Sphingomonadaceae	novel_genusE9	null	Hug et al. phylogenetic marker set
TOBG_ARS-27	Bacteria	Proteobacteria	Alphaproteobacteria	Rhodospirillales	Rhodospirillaceae	null	null	Hug et al. phylogenetic marker set
TOBG_ARS-26	Bacteria	Proteobacteria	Gammaproteobacteria	Oceanospirillales	Halomonadaceae	Halomonas	null	Hug et al. phylogenetic marker set
TOBG_ARS-29	Bacteria	Proteobacteria	Gammaproteobacteria	Acidiferrobacterales	Acidiferrobacteraceae	null	null	Hug et al. phylogenetic marker set
TOBG_ARS-28	Bacteria	Poribacteria	null	null	null	null	null	Hug et al. phylogenetic marker set
TOBG_SAT-1517	Bacteria	Chloroflexi	novelClass_E	novelOrder_B	null	null	null	Hug et al. phylogenetic marker set
TOBG_MED-879	Bacteria	Proteobacteria	Alphaproteobacteria	Rhizobiales	Rhodobiaceae	novel_genusE7	null	Hug et al. phylogenetic marker set
TOBG_MED-878	Bacteria	Proteobacteria	Alphaproteobacteria	Rhizobiales	Rhodobiaceae	novel_genusE7	null	Hug et al. phylogenetic marker set
TOBG_SAT-145	Archaea	Euryarcheoata	null	null	novelFamily_D	null	null	Hug et al. phylogenetic marker set
TOBG_MED-872	Bacteria	Proteobacteria	Alphaproteobacteria	Pelagibacterales	Pelagibacteraceae	Pelagibacter	null	Hug et al. phylogenetic marker set
TOBG_MED-871	Bacteria	Proteobacteria	Gammaproteobacteria	novelOrder_D	null	null	null	Hug et al. phylogenetic marker set
TOBG_MED-870	Archaea	Euryarcheoata	null	null	novelFamily_B	null	null	Hug et al. phylogenetic marker set
TOBG_MED-876	Bacteria	Proteobacteria	Gammaproteobacteria	novel_order_E1	null	null	null	Hug et al. phylogenetic marker set
TOBG_MED-875	Archaea	Euryarcheoata	null	null	novelFamily_I	null	null	Hug et al. phylogenetic marker set
TOBG_MED-874	Archaea	Euryarcheoata	null	null	null	null	null	Hug et al. phylogenetic marker set
TOBG_CPC-1399	Bacteria	Proteobacteria	Gammaproteobacteria	Cellvibrionales	Porticoccaceae	novel_genusE4	null	Hug et al. phylogenetic marker set
TOBG_CPC-1397	Bacteria	Bacteroidetes	Flavobacteria	Flavobacteriales	Flavobacteriaceae	novelGenus_H	null	Hug et al. phylogenetic marker set
TOBG_SAT-1607	Bacteria	SBR1093	null	null	null	null	null	Hug et al. phylogenetic marker set
TOBG_SAT-1608	Bacteria	Actinobacteria	Acidimicrobidae	Acidimicrobiales	Acidimicrobiaceae	novelGenus_B	null	Hug et al. phylogenetic marker set
TOBG_SAT-1609	Bacteria	Proteobacteria	Alphaproteobacteria	Rhodospirillales	Rhodospirillaceae	null	null	Hug et al. phylogenetic marker set
TOBG_IN-29	Bacteria	Proteobacteria	Gammaproteobacteria	Cellvibrionales	Spongiibacteraceae	spongiibacter	marinus	Hug et al. phylogenetic marker set
TOBG_IN-21	Bacteria	Proteobacteria	Alphaproteobacteria	Sneathiellales	Sneathiellaceae	Sneathiella	null	Hug et al. phylogenetic marker set
TOBG_IN-23	Bacteria	Bacteroidetes	Flavobacteria	Flavobacteriales	Flavobacteriaceae	novelGenus_A	novelSpecies_A	Hug et al. phylogenetic marker set
TOBG_IN-22	Bacteria	Proteobacteria	Alphaproteobacteria	Caulobacterales	Caulobacteraceae	Brevundimonas	null	Hug et al. phylogenetic marker set
TOBG_IN-25	Bacteria	Actinobacteria	Actinobacteria	Actinomycetales	Microbacteriaceae	Microbacterium	null	Hug et al. phylogenetic marker set
TOBG_IN-24	Bacteria	Proteobacteria	Gammaproteobacteria	Xanthomonadales	Xanthomonadaceae	Arenimonas	null	Hug et al. phylogenetic marker set
TOBG_IN-27	Bacteria	Proteobacteria	Alphaproteobacteria	Rhodobacterales	Hyphomonadaceae	Maricaulis	null	Hug et al. phylogenetic marker set
TOBG_EAC-75	Bacteria	Proteobacteria	Alphaproteobacteria	unclassifiedAlphaproteobacteria	null	Micavibrio	null	Hug et al. phylogenetic marker set
TOBG_EAC-74	Bacteria	Bacteroidetes	Flavobacteria	Flavobacteriales	Cryomorphaceae	Owenweeksia	null	Hug et al. phylogenetic marker set
TOBG_EAC-77	Bacteria	Proteobacteria	Alphaproteobacteria	Rhizobiales	Rhodobiaceae	Parvibaculum	null	Hug et al. phylogenetic marker set
TOBG_EAC-76	Bacteria	Proteobacteria	Alphaproteobacteria	Rhodobacterales	Rhodobacteraceae	Maritimibacter	null	Hug et al. phylogenetic marker set
TOBG_EAC-70	Bacteria	Bacteroidetes	Flavobacteria	Flavobacteriales	Flavobacteriaceae	Croceibacter	atlanticus	Hug et al. phylogenetic marker set
TOBG_EAC-79	Bacteria	Planctomycetes	Planctomycetia	Planctomycetales	Planctomycetaceae	novelGenus_A	null	Hug et al. phylogenetic marker set
TOBG_EAC-78	Bacteria	Marinimicrobia	null	null	null	null	null	Hug et al. phylogenetic marker set
TOBG_SAT-141	Bacteria	Bacteroidetes	Flavobacteria	Flavobacteriales	Crocinitomicaceae	null	null	Hug et al. phylogenetic marker set
TOBG_SP-352	Bacteria	Chloroflexi	SAR202-2	novelOrder_B	null	null	null	Hug et al. phylogenetic marker set
TOBG_SP-215	Bacteria	Actinobacteria	Acidimicrobidae	Acidimicrobiales	Acidimicrobiaceae	novelGenus_C	null	Hug et al. phylogenetic marker set
TOBG_CPC-11	Bacteria	Proteobacteria	Gammaproteobacteria	Oceanospirillales	Alcanivoracaceae	Alcanivorax	null	Hug et al. phylogenetic marker set
TOBG_CPC-12	Bacteria	Proteobacteria	Gammaproteobacteria	Cellvibrionales	Halieaceae	Haliea	salexigens	Hug et al. phylogenetic marker set
TOBG_CPC-13	Bacteria	Proteobacteria	Gammaproteobacteria	Chromatiales	Chromatiaceae	Rheinheimera	null	Hug et al. phylogenetic marker set
TOBG_CPC-14	Bacteria	Proteobacteria	Gammaproteobacteria	Alteromonadales	Idiomarinaceae	null	null	Hug et al. phylogenetic marker set
TOBG_CPC-17	Bacteria	Proteobacteria	Gammaproteobacteria	Alteromonadales	Alteromonadaceae	null	null	Hug et al. phylogenetic marker set
TOBG_CPC-19	Bacteria	Proteobacteria	Alphaproteobacteria	Rhodobacterales	Rhodobacteraceae	null	null	Hug et al. phylogenetic marker set
TOBG_MED-696	Bacteria	Kiritimatiellaeota	Kiritimatiellae	Kiritimatiellales	Kiritimatiellaceae	null	null	Hug et al. phylogenetic marker set
TOBG_MED-695	Bacteria	Bacteroidetes	Sphingobacteria	Sphingobacteriales	Flammeovirgaceae	novelGenus_D	null	Hug et al. phylogenetic marker set
TOBG_MED-694	Bacteria	Proteobacteria	Alphaproteobacteria	Magnetococcales	null	null	null	Hug et al. phylogenetic marker set
TOBG_MED-693	Bacteria	Cyanobacteria	null	Prochlorales	Prochlorococcaceae	Prochlorococcus	null	Hug et al. phylogenetic marker set
TOBG_MED-692	Bacteria	Bacteroidetes	Flavobacteria	Flavobacteriales	Crocinitomicaceae	null	null	Hug et al. phylogenetic marker set
TOBG_MED-690	Bacteria	Proteobacteria	Gammaproteobacteria	novel_order_E1	null	null	null	Hug et al. phylogenetic marker set
TOBG_SP-150	Bacteria	Verrucomicrobia	Opitutae	novelOrder_A	null	null	null	Hug et al. phylogenetic marker set
TOBG_MED-698	Bacteria	Proteobacteria	Gammaproteobacteria	novel_order_E1	null	null	null	Hug et al. phylogenetic marker set
TOBG_NP-1124	Bacteria	Bacteroidetes	Flavobacteria	Flavobacteriales	Flavobacteriaceae	novelGenus_D	null	Hug et al. phylogenetic marker set
TOBG_SP-51	Bacteria	Bacteroidetes	Flavobacteria	Flavobacteriales	Crocinitomicaceae	null	null	Hug et al. phylogenetic marker set
TOBG_SP-52	Bacteria	Verrucomicrobia	Verrucomicrobiae	Verrucomicrobiales	null	Roseibacillus	null	Hug et al. phylogenetic marker set
TOBG_SP-54	Bacteria	Bacteroidetes	Flavobacteria	Flavobacteriales	novelFamily_F	null	null	Hug et al. phylogenetic marker set
TOBG_SP-56	Bacteria	Proteobacteria	Gammaproteobacteria	Chromatiales	Woeseiaceae	null	null	Hug et al. phylogenetic marker set
TOBG_SP-57	Bacteria	Proteobacteria	Alphaproteobacteria	Rhodobacterales	Rhodobacteraceae	Roseobacter	null	Hug et al. phylogenetic marker set
TOBG_SP-58	Bacteria	Proteobacteria	Alphaproteobacteria	Rhodobacterales	Hyphomonadaceae	Hyphomonas	null	Hug et al. phylogenetic marker set
TOBG_SAT-142	Bacteria	Actinobacteria	Acidimicrobidae	Acidimicrobiales	Acidimicrobiaceae	novelGenus_D	null	Hug et al. phylogenetic marker set
TOBG_EAC-2011	Bacteria	Chloroflexi	novelClass_E	novelOrder_B	null	null	null	Hug et al. phylogenetic marker set
TOBG_SP-190	Bacteria	Bacteroidetes	Flavobacteria	Flavobacteriales	Flavobacteriaceae	novelGenus_E	null	Hug et al. phylogenetic marker set
TOBG_NAT-158	Bacteria	Proteobacteria	Alphaproteobacteria	Kordiimonadales	Kordiimonadaceae	Kordiimonas	null	Hug et al. phylogenetic marker set
TOBG_ARS-90	Bacteria	Planctomycetes	OM190	null	null	null	null	Hug et al. phylogenetic marker set
TOBG_NAT-153	Bacteria	Proteobacteria	Gammaproteobacteria	Chromatiales	Woeseiaceae	null	null	Hug et al. phylogenetic marker set
TOBG_NAT-152	Bacteria	Bacteroidetes	Flavobacteria	Flavobacteriales	Flavobacteriaceae	Pseudozobellia	null	Hug et al. phylogenetic marker set
TOBG_NAT-151	Bacteria	Verrucomicrobia	Verrucomicrobiae	Verrucomicrobiales	novelFamily_D	null	null	Hug et al. phylogenetic marker set
TOBG_NAT-150	Archaea	Euryarcheoata	null	null	novelFamily_F	null	null	Hug et al. phylogenetic marker set
TOBG_NAT-157	Bacteria	Proteobacteria	Gammaproteobacteria	Thiotrichales	Piscirickettsiaceae	Cycloclasticus	null	Hug et al. phylogenetic marker set
TOBG_NAT-156	Bacteria	Proteobacteria	Gammaproteobacteria	novelOrder_E	null	null	null	Hug et al. phylogenetic marker set
TOBG_NAT-155	Bacteria	Planctomycetes	Planctomycetia	Planctomycetales	Planctomycetaceae	novelGenus_E	null	Hug et al. phylogenetic marker set
TOBG_NAT-154	Archaea	Euryarcheoata	null	null	novelFamily_C	null	null	Hug et al. phylogenetic marker set
TOBG_NAT-392	Bacteria	Proteobacteria	Alphaproteobacteria	Rhodospirillales	Rhodospirillaceae	null	null	Hug et al. phylogenetic marker set
TOBG_ARS-1224	Bacteria	Planctomycetes	Phycisphaerae	null	null	null	null	Hug et al. phylogenetic marker set
TOBG_SAT-202	Bacteria	Proteobacteria	Alphaproteobacteria	Rhizobiales	Rhodobiaceae	novel_genusE7	null	Hug et al. phylogenetic marker set
TOBG_MED-1229	Bacteria	Proteobacteria	Gammaproteobacteria	Chromatiales	Woeseiaceae	null	null	Hug et al. phylogenetic marker set
TOBG_SAT-200	Bacteria	Proteobacteria	Gammaproteobacteria	novel_order_E1	null	null	null	Hug et al. phylogenetic marker set
TOBG_SAT-201	Bacteria	Proteobacteria	Alphaproteobacteria	Rickettsiales	null	null	null	Hug et al. phylogenetic marker set
TOBG_SAT-206	Bacteria	Chloroflexi	SAR202-2	novelOrder_B	null	null	null	Hug et al. phylogenetic marker set
TOBG_SAT-205	Archaea	Euryarcheoata	null	null	novelFamily_B	null	null	Hug et al. phylogenetic marker set
TOBG_MED-1222	Bacteria	CandidatePhylaRadiation	null	null	null	null	null	Hug et al. phylogenetic marker set
TOBG_MED-1223	Archaea	Euryarcheoata	null	null	novelFamily_G	null	null	Hug et al. phylogenetic marker set
TOBG_MED-1227	Bacteria	Proteobacteria	Alphaproteobacteria	Rhodobacterales	Rhodobacteraceae	Marinovum	null	Hug et al. phylogenetic marker set
TOBG_NP-1344	Archaea	Euryarcheoata	null	null	novelFamily_G	null	null	Hug et al. phylogenetic marker set
TOBG_EAC-678	Bacteria	Proteobacteria	Gammaproteobacteria	Oceanospirillales	Halomonadaceae	Halomonas	null	Hug et al. phylogenetic marker set
TOBG_SAT-119	Bacteria	Proteobacteria	Gammaproteobacteria	Cellvibrionales	Porticoccaceae	novel_genusE4	null	Hug et al. phylogenetic marker set
TOBG_EAC-676	Bacteria	Bacteroidetes	Flavobacteria	Flavobacteriales	novelFamily_F	null	null	Hug et al. phylogenetic marker set
TOBG_SAT-117	Bacteria	Bacteroidetes	Sphingobacteria	Sphingobacteriales	Crenotrichaceae	Balneola	null	Hug et al. phylogenetic marker set
TOBG_EAC-674	Bacteria	Bacteroidetes	Flavobacteria	Flavobacteriales	Flavobacteriaceae	novelGenus_G	null	Hug et al. phylogenetic marker set
TOBG_EAC-675	Archaea	Euryarcheoata	null	null	novelFamily_I	null	null	Hug et al. phylogenetic marker set
TOBG_SAT-112	Bacteria	Proteobacteria	Gammaproteobacteria	Alteromonadales	Idiomarinaceae	null	null	Hug et al. phylogenetic marker set
TOBG_ARS-1358	Archaea	Euryarcheoata	null	null	null	null	null	Hug et al. phylogenetic marker set
TOBG_EAC-671	Bacteria	Proteobacteria	Gammaproteobacteria	Acidiferrobacterales	Acidiferrobacteraceae	null	null	Hug et al. phylogenetic marker set
TOBG_EAC-1938	Bacteria	Proteobacteria	Gammaproteobacteria	novelOrder_D	null	null	null	Hug et al. phylogenetic marker set
TOBG_SP-124	Bacteria	Proteobacteria	Deltaproteobacteria	null	null	null	null	Hug et al. phylogenetic marker set
TOBG_NP-937	Bacteria	Actinobacteria	Acidimicrobidae	Acidimicrobiales	Acidimicrobiaceae	novelGenus_B	null	Hug et al. phylogenetic marker set
TOBG_NP-936	Bacteria	Acidobacteria	null	null	novelFamily_B	null	null	Hug et al. phylogenetic marker set
TOBG_SP-102	Bacteria	Proteobacteria	Alphaproteobacteria	Rhodospirillales	Rhodospirillaceae	null	null	Hug et al. phylogenetic marker set
TOBG_NP-932	Bacteria	Marinimicrobia	null	null	null	null	null	Hug et al. phylogenetic marker set
TOBG_SP-106	Bacteria	Proteobacteria	Alphaproteobacteria	Rickettsiales	null	null	null	Hug et al. phylogenetic marker set
TOBG_SP-109	Bacteria	Proteobacteria	Deltaproteobacteria	Desulfovibrionales	Desulfovibrionaceae	Desulfovibrio	null	Hug et al. phylogenetic marker set
TOBG_SP-108	Bacteria	Marinimicrobia	null	null	null	null	null	Hug et al. phylogenetic marker set
TOBG_ARS-1172	Archaea	Nanoarchaoeta	null	null	null	null	null	Hug et al. phylogenetic marker set
TOBG_EAC-710	Archaea	Euryarcheoata	null	null	novelFamily_B	null	null	Hug et al. phylogenetic marker set
TOBG_EAC-713	Bacteria	Proteobacteria	Gammaproteobacteria	Alteromonadales	Alteromonadaceae	Marinobacter	null	Hug et al. phylogenetic marker set
TOBG_EAC-712	Bacteria	Proteobacteria	Alphaproteobacteria	Rhodospirillales	Rhodospirillaceae	null	null	Hug et al. phylogenetic marker set
TOBG_ARS-1176	Archaea	null	null	null	null	null	null	Hug et al. phylogenetic marker set
TOBG_EAC-714	Bacteria	Bacteroidetes	Flavobacteria	Flavobacteriales	Flavobacteriaceae	novelGenus_D	null	Hug et al. phylogenetic marker set
TOBG_NP-153	Bacteria	Proteobacteria	Gammaproteobacteria	Chromatiales	null	null	null	Hug et al. phylogenetic marker set
TOBG_NP-152	Bacteria	Marinimicrobia	null	null	null	null	null	Hug et al. phylogenetic marker set
TOBG_ARS-1178	Archaea	null	null	null	null	null	null	Hug et al. phylogenetic marker set
TOBG_NAT-66	Bacteria	Proteobacteria	Alphaproteobacteria	Rhodospirillales	Rhodospirillaceae	novel_genusE10	null	Hug et al. phylogenetic marker set
TOBG_NAT-67	Bacteria	Proteobacteria	Gammaproteobacteria	Oceanospirillales	Oceanospirillaceae	null	null	Hug et al. phylogenetic marker set
TOBG_NAT-65	Bacteria	Chloroflexi	SAR202-2	novelOrder_B	null	null	null	Hug et al. phylogenetic marker set
TOBG_NAT-62	Bacteria	Marinimicrobia	null	null	null	null	null	Hug et al. phylogenetic marker set
TOBG_NAT-63	Bacteria	Bacteroidetes	Sphingobacteria	Sphingobacteriales	Flammeovirgaceae	novelGenus_C	null	Hug et al. phylogenetic marker set
TOBG_EAC-1924	Bacteria	Bacteroidetes	Flavobacteria	Flavobacteriales	Flavobacteriaceae	novelGenus_D	null	Hug et al. phylogenetic marker set
TOBG_NAT-61	Bacteria	Planctomycetes	Planctomycetia	Planctomycetales	Planctomycetaceae	novelGenus_E	null	Hug et al. phylogenetic marker set
TOBG_IN-930	Archaea	Euryarcheoata	null	null	novelFamily_F	null	null	Hug et al. phylogenetic marker set
TOBG_NAT-68	Archaea	Euryarcheoata	null	null	novelFamily_D	null	null	Hug et al. phylogenetic marker set
TOBG_NAT-69	Bacteria	Planctomycetes	Planctomycetia	Planctomycetales	Planctomycetaceae	novelGenus_G	null	Hug et al. phylogenetic marker set
TOBG_RS-361	Bacteria	Proteobacteria	Alphaproteobacteria	Rhodospirillales	Rhodospirillaceae	null	null	Hug et al. phylogenetic marker set
TOBG_RS-363	Bacteria	Proteobacteria	Deltaproteobacteria	null	null	null	null	Hug et al. phylogenetic marker set
TOBG_RS-362	Bacteria	Chloroflexi	novelClass_A	null	null	null	null	Hug et al. phylogenetic marker set
TOBG_RS-365	Bacteria	Marinimicrobia	null	null	null	null	null	Hug et al. phylogenetic marker set
TOBG_RS-364	Bacteria	Proteobacteria	Alphaproteobacteria	unclassifiedAlphaproteobacteria	null	null	null	Hug et al. phylogenetic marker set
TOBG_RS-367	Bacteria	Proteobacteria	Alphaproteobacteria	Sphingomonadales	Sphingomonadaceae	Citromicrobium	null	Hug et al. phylogenetic marker set
TOBG_RS-366	Archaea	null	null	null	null	null	null	Hug et al. phylogenetic marker set
TOBG_RS-369	Bacteria	Gemmatimonadetes	Gemmatimonadetes	null	null	null	null	Hug et al. phylogenetic marker set
TOBG_NAT-88	Bacteria	Bacteroidetes	Flavobacteria	Flavobacteriales	novelFamily_B	null	null	Hug et al. phylogenetic marker set
TOBG_NAT-89	Bacteria	Proteobacteria	Alphaproteobacteria	Rhodobacterales	Hyphomonadaceae	Ponticaulis	null	Hug et al. phylogenetic marker set
TOBG_SP-216	Bacteria	Verrucomicrobia	Opitutae	novelOrder_B	null	null	null	Hug et al. phylogenetic marker set
TOBG_SP-211	Bacteria	Verrucomicrobia	Opitutae	Opitutales	Opitutaceae	null	null	Hug et al. phylogenetic marker set
TOBG_SP-210	Archaea	Euryarcheoata	null	null	novelFamily_L	null	null	Hug et al. phylogenetic marker set
TOBG_SP-213	Bacteria	Acidobacteria	novelClass_A	null	null	null	null	Hug et al. phylogenetic marker set
TOBG_SP-212	Archaea	Euryarcheoata	null	null	novelFamily_E	null	null	Hug et al. phylogenetic marker set
TOBG_NAT-81	Bacteria	Poribacteria	null	null	null	null	null	Hug et al. phylogenetic marker set
TOBG_NAT-82	Bacteria	Proteobacteria	Alphaproteobacteria	Rhodobacterales	Rhodobacteraceae	Thioclava	null	Hug et al. phylogenetic marker set
TOBG_NAT-84	Bacteria	Proteobacteria	Gammaproteobacteria	novel_order_E1	null	null	null	Hug et al. phylogenetic marker set
TOBG_NAT-85	Bacteria	Bacteroidetes	Flavobacteria	Flavobacteriales	Cytophagaceae	null	null	Hug et al. phylogenetic marker set
TOBG_NAT-86	Archaea	Euryarcheoata	null	null	novelFamily_G	null	null	Hug et al. phylogenetic marker set
TOBG_SP-3048	Bacteria	Proteobacteria	Gammaproteobacteria	novel_order_E1	null	null	null	Hug et al. phylogenetic marker set
TOBG_SP-3049	Bacteria	Saccharibacteria	null	null	null	null	null	Hug et al. phylogenetic marker set
TOBG_SP-3040	Bacteria	Bacteroidetes	Flavobacteria	Flavobacteriales	Flavobacteriaceae	novelGenus_F	null	Hug et al. phylogenetic marker set
TOBG_SP-3041	Bacteria	Chloroflexi	SAR202-2	novelOrder_B	null	null	null	Hug et al. phylogenetic marker set
TOBG_SP-3044	Bacteria	Chloroflexi	SAR202-2	novelOrder_B	null	null	null	Hug et al. phylogenetic marker set
TOBG_SP-3045	Bacteria	Chloroflexi	SAR202-2	novelOrder_B	null	null	null	Hug et al. phylogenetic marker set
TOBG_SP-3046	Bacteria	Proteobacteria	Alphaproteobacteria	Rhizobiales	Rhodobiaceae	nove_genusE8	null	Hug et al. phylogenetic marker set
TOBG_SAT-2654	Bacteria	Bacteroidetes	Flavobacteria	Flavobacteriales	Flavobacteriaceae	novelGenus_G	null	Hug et al. phylogenetic marker set
TOBG_RS-562	Bacteria	Bacteroidetes	Flavobacteria	Flavobacteriales	Flavobacteriaceae	novelGenus_D	null	Hug et al. phylogenetic marker set
TOBG_SP-4251	Bacteria	Marinimicrobia	null	null	null	null	null	Hug et al. phylogenetic marker set
TOBG_ARS-36	Bacteria	Proteobacteria	Deltaproteobacteria	Desulfobacterales	Desulfobacteraceae	Desulfobacter	null	Hug et al. phylogenetic marker set
TOBG_ARS-37	Bacteria	Proteobacteria	Deltaproteobacteria	Bdellovibrionales	Halobacteriovoraceae	Halobacteriovorax	null	Hug et al. phylogenetic marker set
TOBG_ARS-34	Bacteria	Chloroflexi	novelClass_E	novelOrder_B	null	null	null	Hug et al. phylogenetic marker set
TOBG_ARS-35	Bacteria	Proteobacteria	Deltaproteobacteria	SAR324cluster	null	null	null	Hug et al. phylogenetic marker set
TOBG_ARS-33	Bacteria	Proteobacteria	Alphaproteobacteria	unclassifiedAlphaproteobacteria	null	Micavibrio	null	Hug et al. phylogenetic marker set
TOBG_ARS-30	Bacteria	Actinobacteria	Actinobacteria	Micrococcales	novelFamily_A	null	null	Hug et al. phylogenetic marker set
TOBG_ARS-31	Bacteria	Proteobacteria	Alphaproteobacteria	Rhodospirillales	Rhodospirillaceae	null	null	Hug et al. phylogenetic marker set
TOBG_MED-846	Archaea	Euryarcheoata	null	null	novelFamily_G	null	null	Hug et al. phylogenetic marker set
TOBG_MED-847	Bacteria	Bacteroidetes	Flavobacteria	Flavobacteriales	Flavobacteriaceae	novelGenus_F	null	Hug et al. phylogenetic marker set
TOBG_MED-844	Bacteria	Actinobacteria	novelClass_A	null	null	null	null	Hug et al. phylogenetic marker set
TOBG_MED-845	Bacteria	Bacteroidetes	Flavobacteria	Flavobacteriales	Flavobacteriaceae	novelGenus_H	null	Hug et al. phylogenetic marker set
TOBG_MED-842	Bacteria	Bacteroidetes	Flavobacteria	Flavobacteriales	Flavobacteriaceae	novelGenus_G	null	Hug et al. phylogenetic marker set
TOBG_MED-840	Bacteria	Verrucomicrobia	Opitutae	Puniceicoccales	Puniceicoccaceae	novelGenus_A	null	Hug et al. phylogenetic marker set
TOBG_MED-841	Bacteria	Proteobacteria	Gammaproteobacteria	Legionellales	null	null	null	Hug et al. phylogenetic marker set
TOBG_SP-4258	Bacteria	Proteobacteria	Deltaproteobacteria	Myxococcales	novel_familyE2	null	null	Hug et al. phylogenetic marker set
TOBG_MED-849	Bacteria	Proteobacteria	Gammaproteobacteria	novelOrder_E	null	null	null	Hug et al. phylogenetic marker set
TOBG_SP-119	Bacteria	Bacteroidetes	Sphingobacteria	Sphingobacteriales	Flammeovirgaceae	Fabibacter	null	Hug et al. phylogenetic marker set
TOBG_SAT-1451	Bacteria	Poribacteria	null	null	null	null	null	Hug et al. phylogenetic marker set
TOBG_SAT-1450	Bacteria	Marinimicrobia	null	null	null	null	null	Hug et al. phylogenetic marker set
TOBG_SAT-33	Bacteria	Proteobacteria	Alphaproteobacteria	unclassifiedAlphaproteobacteria	null	Micavibrio	null	Hug et al. phylogenetic marker set
TOBG_SP-283	Bacteria	Bacteroidetes	Flavobacteria	Flavobacteriales	Flavobacteriaceae	novelGenus_E	null	Hug et al. phylogenetic marker set
TOBG_SP-156	Bacteria	Proteobacteria	Alphaproteobacteria	unclassifiedAlphaproteobacteria	null	Geminicoccus	null	Hug et al. phylogenetic marker set
TOBG_RS-389	Bacteria	Marinimicrobia	null	null	null	null	null	Hug et al. phylogenetic marker set
TOBG_RS-388	Bacteria	Chloroflexi	SAR202-2	novelOrder_B	null	null	null	Hug et al. phylogenetic marker set
TOBG_RS-383	Bacteria	Planctomycetes	Planctomycetia	Planctomycetales	Planctomycetaceae	novelGenus_I	null	Hug et al. phylogenetic marker set
TOBG_RS-381	Bacteria	Chloroflexi	novelClass_F	null	null	null	null	Hug et al. phylogenetic marker set
TOBG_RS-380	Bacteria	Proteobacteria	Alphaproteobacteria	Rhodospirillales	Rhodospirillaceae	novel_genusE10	null	Hug et al. phylogenetic marker set
TOBG_RS-387	Bacteria	Actinobacteria	Acidimicrobidae	Acidimicrobiales	Acidimicrobiaceae	novelGenus_B	null	Hug et al. phylogenetic marker set
TOBG_RS-386	Bacteria	Proteobacteria	Alphaproteobacteria	Rhodospirillales	Rhodospirillaceae	null	null	Hug et al. phylogenetic marker set
TOBG_RS-385	Bacteria	Chloroflexi	novelClass_E	novelOrder_C	null	null	null	Hug et al. phylogenetic marker set
TOBG_RS-384	Bacteria	Actinobacteria	Acidimicrobidae	Acidimicrobiales	Acidimicrobiaceae	novelGenus_B	null	Hug et al. phylogenetic marker set
TOBG_IN-19	Bacteria	Proteobacteria	Alphaproteobacteria	Rhodospirillales	Rhodospirillaceae	Thalassopira	null	Hug et al. phylogenetic marker set
TOBG_IN-14	Bacteria	Proteobacteria	Alphaproteobacteria	Rhodobacterales	Hyphomonadaceae	Maricaulis	null	Hug et al. phylogenetic marker set
TOBG_IN-16	Bacteria	Proteobacteria	Alphaproteobacteria	Caulobacterales	Caulobacteraceae	Brevundimonas	null	Hug et al. phylogenetic marker set
TOBG_IN-17	Bacteria	Bacteroidetes	Flavobacteria	Flavobacteriales	Flavobacteriaceae	novelGenus_B	novelSpecies_B	Hug et al. phylogenetic marker set
TOBG_IN-10	Bacteria	Bacteroidetes	Sphingobacteria	Sphingobacteriales	Crenotrichaceae	Balneola	null	Hug et al. phylogenetic marker set
TOBG_IN-11	Bacteria	Proteobacteria	Alphaproteobacteria	Rhodobacterales	Hyphomonadaceae	Hyphomonas	null	Hug et al. phylogenetic marker set
TOBG_IN-13	Bacteria	Bacteroidetes	Sphingobacteria	Sphingobacteriales	Cyclobacteriaceae	Algoriphagus	null	Hug et al. phylogenetic marker set
TOBG_SAT-158	Bacteria	Proteobacteria	Alphaproteobacteria	unclassifiedAlphaproteobacteria	SAR116cluster	null	null	Hug et al. phylogenetic marker set
TOBG_NP-1000	Bacteria	Verrucomicrobia	Verrucomicrobiae	Verrucomicrobiales	novelFamily_D	null	null	Hug et al. phylogenetic marker set
TOBG_SP-86	Bacteria	Proteobacteria	Gammaproteobacteria	Alteromonadales	Idiomarinaceae	null	null	Hug et al. phylogenetic marker set
TOBG_NAT-575	Bacteria	Chloroflexi	novelClass_E	novelOrder_A	null	null	null	Hug et al. phylogenetic marker set
TOBG_CPC-25	Bacteria	Proteobacteria	Alphaproteobacteria	Rhodobacterales	Hyphomonadaceae	Maricaulis	null	Hug et al. phylogenetic marker set
TOBG_CPC-24	Bacteria	Proteobacteria	Gammaproteobacteria	Oceanospirillales	Oceanospirillaceae	Oceanospirillum	null	Hug et al. phylogenetic marker set
TOBG_CPC-27	Bacteria	Proteobacteria	Gammaproteobacteria	novel_order_E1	null	null	null	Hug et al. phylogenetic marker set
TOBG_CPC-21	Bacteria	Proteobacteria	Alphaproteobacteria	Rhodospirillales	Rhodospirillaceae	Tistrella	null	Hug et al. phylogenetic marker set
TOBG_CPC-20	Bacteria	Proteobacteria	Gammaproteobacteria	novel_order_E1	null	null	null	Hug et al. phylogenetic marker set
TOBG_CPC-23	Bacteria	Verrucomicrobia	Verrucomicrobiae	Verrucomicrobiales	novelFamily_D	null	null	Hug et al. phylogenetic marker set
TOBG_CPC-22	Bacteria	Proteobacteria	Gammaproteobacteria	Oceanospirillales	Halomonadaceae	Halomonas	null	Hug et al. phylogenetic marker set
TOBG_MED-203	Bacteria	Proteobacteria	Gammaproteobacteria	novelOrder_E	null	null	null	Hug et al. phylogenetic marker set
TOBG_CPC-29	Bacteria	Proteobacteria	novelClass_A	null	null	null	null	Hug et al. phylogenetic marker set
TOBG_NP-28	Bacteria	Proteobacteria	Gammaproteobacteria	Pseudomonadales	Morazellaceae	Acinetobacter	null	Hug et al. phylogenetic marker set
TOBG_SP-88	Archaea	Euryarcheoata	null	null	novelFamily_H	null	null	Hug et al. phylogenetic marker set
TOBG_NP-29	Bacteria	Proteobacteria	Alphaproteobacteria	Rhodobacterales	Rhodobacteraceae	Mameliella	null	Hug et al. phylogenetic marker set
TOBG_SAT-132	Bacteria	Bacteroidetes	Flavobacteria	Flavobacteriales	Crocinitomicaceae	null	null	Hug et al. phylogenetic marker set
TOBG_SAT-133	Bacteria	Proteobacteria	Gammaproteobacteria	null	null	null	null	Hug et al. phylogenetic marker set
TOBG_SP-47	Bacteria	Bacteroidetes	Flavobacteria	Flavobacteriales	novelFamily_F	null	null	Hug et al. phylogenetic marker set
TOBG_SP-46	Archaea	Euryarcheoata	null	null	novelFamily_D	null	null	Hug et al. phylogenetic marker set
TOBG_SP-44	Bacteria	Bacteroidetes	Sphingobacteria	Sphingobacteriales	Crenotrichaceae	Balneola	null	Hug et al. phylogenetic marker set
TOBG_SP-43	Bacteria	Proteobacteria	Gammaproteobacteria	Thiotrichales	Piscirickettsiaceae	Cycloclasticus	null	Hug et al. phylogenetic marker set
TOBG_SAT-136	Bacteria	Proteobacteria	Alphaproteobacteria	Pelagibacterales	novel_familyE1	null	null	Hug et al. phylogenetic marker set
TOBG_SP-41	Bacteria	Marinimicrobia	null	null	null	null	null	Hug et al. phylogenetic marker set
TOBG_EAC-2006	Bacteria	Bacteroidetes	Flavobacteria	Flavobacteriales	Flavobacteriaceae	Formosa	null	Hug et al. phylogenetic marker set
TOBG_SAT-138	Bacteria	Marinimicrobia	null	null	null	null	null	Hug et al. phylogenetic marker set
TOBG_EAC-68	Bacteria	Bacteroidetes	Flavobacteria	Flavobacteriales	Flavobacteriaceae	Gramella	null	Hug et al. phylogenetic marker set
TOBG_EAC-69	Bacteria	Proteobacteria	Gammaproteobacteria	Alteromonadales	Alteromonadaceae	null	null	Hug et al. phylogenetic marker set
TOBG_SAT-18	Bacteria	Proteobacteria	Gammaproteobacteria	novel_order_E1	null	null	null	Hug et al. phylogenetic marker set
TOBG_NP-21	Bacteria	Proteobacteria	Gammaproteobacteria	novel_order_E1	null	null	null	Hug et al. phylogenetic marker set
TOBG_EAC-62	Bacteria	Bacteroidetes	Sphingobacteria	Sphingobacteriales	Crenotrichaceae	Balneola	null	Hug et al. phylogenetic marker set
TOBG_EAC-63	Bacteria	Bacteroidetes	Sphingobacteria	Sphingobacteriales	Cyclobacteriaceae	Algoriphagus	null	Hug et al. phylogenetic marker set
TOBG_EAC-60	Bacteria	Proteobacteria	Alphaproteobacteria	Rhizobiales	Rhodobiaceae	Parvibaculum	null	Hug et al. phylogenetic marker set
TOBG_EAC-66	Bacteria	Bacteroidetes	Flavobacteria	Flavobacteriales	Flavobacteriaceae	Mesonia	null	Hug et al. phylogenetic marker set
TOBG_EAC-64	Bacteria	Proteobacteria	Alphaproteobacteria	Rhodospirillales	Rhodospirillaceae	Magnetovibrio	null	Hug et al. phylogenetic marker set
TOBG_EAC-65	Bacteria	Actinobacteria	Acidimicrobidae	Acidimicrobiales	Acidimicrobiaceae	novelGenus_E	null	Hug et al. phylogenetic marker set
TOBG_NAT-166	Bacteria	Bacteroidetes	Flavobacteria	Flavobacteriales	novelFamily_F	null	null	Hug et al. phylogenetic marker set
TOBG_NAT-167	Bacteria	Proteobacteria	Alphaproteobacteria	Rhodobacterales	Rhodobacteraceae	Yangia	null	Hug et al. phylogenetic marker set
TOBG_NAT-165	Bacteria	Bacteroidetes	Flavobacteria	Flavobacteriales	Crocinitomicaceae	null	null	Hug et al. phylogenetic marker set
TOBG_MED-738	Archaea	Euryarcheoata	null	null	novelFamily_C	null	null	Hug et al. phylogenetic marker set
TOBG_MED-739	Bacteria	Verrucomicrobia	Opitutae	Puniceicoccales	Puniceicoccaceae	novelGenus_A	null	Hug et al. phylogenetic marker set
TOBG_NAT-160	Bacteria	Bacteroidetes	Flavobacteria	Flavobacteriales	Flavobacteriaceae	novelGenus_C	null	Hug et al. phylogenetic marker set
TOBG_NAT-161	Bacteria	Bacteroidetes	Flavobacteria	Flavobacteriales	Flavobacteriaceae	novelGenus_D	null	Hug et al. phylogenetic marker set
TOBG_MED-734	Bacteria	Bacteroidetes	Flavobacteria	Flavobacteriales	Crocinitomicaceae	null	null	Hug et al. phylogenetic marker set
TOBG_MED-735	Bacteria	Bacteroidetes	Flavobacteria	Flavobacteriales	Flavobacteriaceae	novelGenus_H	null	Hug et al. phylogenetic marker set
TOBG_MED-736	Bacteria	Planctomycetes	Phycisphaerae	Urania1B19	null	null	null	Hug et al. phylogenetic marker set
TOBG_MED-730	Bacteria	Proteobacteria	Alphaproteobacteria	Rhizobiales	Rhodobiaceae	novel_genusE6	null	Hug et al. phylogenetic marker set
TOBG_MED-731	Bacteria	SBR1093	null	null	null	null	null	Hug et al. phylogenetic marker set
TOBG_MED-732	Bacteria	Bacteroidetes	Sphingobacteria	Sphingobacteriales	Crenotrichaceae	Balneola	null	Hug et al. phylogenetic marker set
TOBG_NAT-169	Bacteria	Actinobacteria	Actinobacteria	Actinomycetales	Gordoniaceae	Gordonia	null	Hug et al. phylogenetic marker set
TOBG_ARS-1215	Bacteria	Actinobacteria	Acidimicrobidae	Acidimicrobiales	Acidimicrobiaceae	novelGenus_B	null	Hug et al. phylogenetic marker set
TOBG_SAT-219	Bacteria	Verrucomicrobia	Verrucomicrobiae	Verrucomicrobiales	novelFamily_D	null	null	Hug et al. phylogenetic marker set
TOBG_SAT-218	Archaea	Euryarcheoata	null	null	novelFamily_F	null	null	Hug et al. phylogenetic marker set
TOBG_SAT-214	Bacteria	Marinimicrobia	null	null	null	null	null	Hug et al. phylogenetic marker set
TOBG_SAT-217	Bacteria	Proteobacteria	Gammaproteobacteria	Oceanospirillales	Oceanospirillaceae	Oleispira	antarctica	Hug et al. phylogenetic marker set
TOBG_SAT-216	Bacteria	Proteobacteria	Alphaproteobacteria	Sphingomonadales	Sphingomonadaceae	Sphingobium	null	Hug et al. phylogenetic marker set
TOBG_SAT-211	Bacteria	SBR1093	null	null	null	null	null	Hug et al. phylogenetic marker set
TOBG_SAT-213	Bacteria	Chloroflexi	novelClass_E	novelOrder_B	null	null	null	Hug et al. phylogenetic marker set
TOBG_SAT-212	Bacteria	Proteobacteria	Alphaproteobacteria	Pelagibacterales	Pelagibacteraceae	Pelagibacter	null	Hug et al. phylogenetic marker set
TOBG_SAT-150	Bacteria	Acidobacteria	null	null	novelFamily_B	null	null	Hug et al. phylogenetic marker set
TOBG_SP-152	Bacteria	null	null	null	null	null	null	Hug et al. phylogenetic marker set
TOBG_EAC-669	Archaea	Euryarcheoata	null	null	novelFamily_C	null	null	Hug et al. phylogenetic marker set
TOBG_SAT-108	Bacteria	Proteobacteria	Alphaproteobacteria	Rhodobacterales	Rhodobacteraceae	Confluentimicrobium	null	Hug et al. phylogenetic marker set
TOBG_ARS-1360	Bacteria	CandidatePhylaRadiation	null	null	null	null	null	Hug et al. phylogenetic marker set
TOBG_SAT-101	Bacteria	Bacteroidetes	Flavobacteria	Flavobacteriales	Cytophagaceae	Leeuwenhoekiella	null	Hug et al. phylogenetic marker set
TOBG_EAC-663	Bacteria	Bacteroidetes	Flavobacteria	Flavobacteriales	Crocinitomicaceae	null	null	Hug et al. phylogenetic marker set
TOBG_EAC-662	Bacteria	Verrucomicrobia	Verrucomicrobiae	Verrucomicrobiales	Pedosphaera	OPB35soil	null	Hug et al. phylogenetic marker set
TOBG_SAT-105	Bacteria	Bacteroidetes	Flavobacteria	Flavobacteriales	novelFamily_F	null	null	Hug et al. phylogenetic marker set
TOBG_SAT-104	Bacteria	Bacteroidetes	Flavobacteria	Flavobacteriales	Flavobacteriaceae	Xanthomarina	null	Hug et al. phylogenetic marker set
TOBG_SAT-107	Bacteria	Bacteroidetes	Flavobacteria	Flavobacteriales	Flavobacteriaceae	novelGenus_H	null	Hug et al. phylogenetic marker set
TOBG_SAT-106	Bacteria	Bacteroidetes	Flavobacteria	Flavobacteriales	Flavobacteriaceae	Aequorivita	null	Hug et al. phylogenetic marker set
TOBG_SP-127	Bacteria	Verrucomicrobia	Verrucomicrobiae	Verrucomicrobiales	null	Roseibacillus	null	Hug et al. phylogenetic marker set
TOBG_NAT-188	Bacteria	Actinobacteria	Acidimicrobidae	Acidimicrobiales	Acidimicrobiaceae	novelGenus_A	null	Hug et al. phylogenetic marker set
TOBG_NAT-184	Bacteria	Marinimicrobia	null	null	null	null	null	Hug et al. phylogenetic marker set
TOBG_NAT-185	Bacteria	Proteobacteria	Alphaproteobacteria	Rhodobacterales	Rhodobacteraceae	novel_genusE5	null	Hug et al. phylogenetic marker set
TOBG_NAT-187	Bacteria	Bacteroidetes	Flavobacteria	Flavobacteriales	Crocinitomicaceae	null	null	Hug et al. phylogenetic marker set
TOBG_NAT-181	Bacteria	Verrucomicrobia	Verrucomicrobiae	novelOrder_A	novelFamily_A	null	null	Hug et al. phylogenetic marker set
TOBG_NAT-182	Bacteria	Proteobacteria	Alphaproteobacteria	Pelagibacterales	Pelagibacteraceae	null	null	Hug et al. phylogenetic marker set
TOBG_NAT-183	Bacteria	Proteobacteria	Alphaproteobacteria	Rhodobacterales	Rhodobacteraceae	Marinovum	null	Hug et al. phylogenetic marker set
TOBG_SP-116	Bacteria	Actinobacteria	novelClass_A	null	null	null	null	Hug et al. phylogenetic marker set
TOBG_SP-117	Archaea	Euryarcheoata	null	null	null	null	null	Hug et al. phylogenetic marker set
TOBG_NP-148	Bacteria	Chloroflexi	novelClass_E	novelOrder_A	null	null	null	Hug et al. phylogenetic marker set
TOBG_NP-149	Archaea	Euryarcheoata	null	null	novelFamily_G	null	null	Hug et al. phylogenetic marker set
TOBG_SP-112	Bacteria	Bacteroidetes	Cytophagia	Cytophagales	Rhodothermaceae	null	null	Hug et al. phylogenetic marker set
TOBG_SP-113	Bacteria	Planctomycetes	Planctomycetia	Planctomycetales	Planctomycetaceae	novelGenus_E	null	Hug et al. phylogenetic marker set
TOBG_SP-110	Bacteria	Planctomycetes	Phycisphaerae	Urania1B19	null	null	null	Hug et al. phylogenetic marker set
TOBG_SP-111	Bacteria	Proteobacteria	Gammaproteobacteria	novelOrder_C	null	null	null	Hug et al. phylogenetic marker set
TOBG_NP-142	Archaea	Thaumarchaeota	null	null	null	null	null	Hug et al. phylogenetic marker set
TOBG_NP-140	Bacteria	Actinobacteria	Actinobacteria	Actinomycetales	Microbacteriaceae	Microbacterium	null	Hug et al. phylogenetic marker set
TOBG_NP-141	Bacteria	Marinimicrobia	null	null	null	null	null	Hug et al. phylogenetic marker set
TOBG_NP-146	Bacteria	Proteobacteria	Gammaproteobacteria	Cellvibrionales	Halieaceae	novel_genusE2	null	Hug et al. phylogenetic marker set
TOBG_NP-147	Archaea	Euryarcheoata	null	null	novelFamily_D	null	null	Hug et al. phylogenetic marker set
TOBG_NP-144	Bacteria	Proteobacteria	Alphaproteobacteria	Pelagibacterales	Pelagibacteraceae	Pelagibacter	null	Hug et al. phylogenetic marker set
TOBG_SP-3067	Archaea	Euryarcheoata	null	null	novelFamily_H	null	null	Hug et al. phylogenetic marker set
TOBG_RS-376	Bacteria	Verrucomicrobia	Verrucomicrobiae	Verrucomicrobiales	Pedosphaera	novelGenus_A	null	Hug et al. phylogenetic marker set
TOBG_RS-374	Bacteria	Bacteroidetes	Flavobacteria	Flavobacteriales	novelFamily_E	null	null	Hug et al. phylogenetic marker set
TOBG_RS-375	Archaea	Euryarcheoata	null	null	novelFamily_I	null	null	Hug et al. phylogenetic marker set
TOBG_RS-372	Bacteria	Proteobacteria	Alphaproteobacteria	Rickettsiales	null	null	null	Hug et al. phylogenetic marker set
TOBG_RS-373	Bacteria	Gemmatimonadetes	Gemmatimonadetes	Gemmatimonadales	null	null	null	Hug et al. phylogenetic marker set
TOBG_SP-202	Bacteria	Planctomycetes	Phycisphaerae	novelOrder_D	FS140-16B-02marinegroup	null	null	Hug et al. phylogenetic marker set
TOBG_SP-203	Bacteria	Acidobacteria	null	null	novelFamily_B	null	null	Hug et al. phylogenetic marker set
TOBG_SP-200	Bacteria	Planctomycetes	Planctomycetia	Planctomycetales	Planctomycetaceae	novelGenus_I	null	Hug et al. phylogenetic marker set
TOBG_SP-201	Bacteria	Bacteroidetes	Flavobacteria	Flavobacteriales	Crocinitomicaceae	null	null	Hug et al. phylogenetic marker set
TOBG_SP-3059	Archaea	Euryarcheoata	null	null	novelFamily_A	null	null	Hug et al. phylogenetic marker set
TOBG_MED-1155	Bacteria	Proteobacteria	Betaproteobacteria	Burkholderiales	null	null	null	Hug et al. phylogenetic marker set
TOBG_SP-3053	Bacteria	Proteobacteria	novelClass_B	null	null	null	null	Hug et al. phylogenetic marker set
TOBG_SP-3051	Archaea	Euryarcheoata	null	null	novelFamily_F	null	null	Hug et al. phylogenetic marker set
TOBG_SP-3050	Bacteria	Proteobacteria	Gammaproteobacteria	novel_order_E1	null	null	null	Hug et al. phylogenetic marker set
TOBG_SP-3056	Bacteria	Gemmatimonadetes	Gemmatimonadetes	null	null	null	null	Hug et al. phylogenetic marker set
TOBG_SP-3055	Bacteria	Proteobacteria	novelClass_A	null	null	null	null	Hug et al. phylogenetic marker set
TOBG_SP-3054	Archaea	Euryarcheoata	null	null	novelFamily_B	null	null	Hug et al. phylogenetic marker set
TOBG_MED-995	Bacteria	Bacteroidetes	Flavobacteria	Flavobacteriales	Crocinitomicaceae	null	null	Hug et al. phylogenetic marker set
TOBG_MED-851	Bacteria	Bacteroidetes	Flavobacteria	Flavobacteriales	Flavobacteriaceae	novelGenus_D	null	Hug et al. phylogenetic marker set
TOBG_MED-850	Bacteria	Cyanobacteria	null	Synechococcales	Synechococcaceae	Synechococcus	null	Hug et al. phylogenetic marker set
TOBG_MED-853	Archaea	Euryarcheoata	null	null	novelFamily_D	null	null	Hug et al. phylogenetic marker set
TOBG_MED-852	Bacteria	Proteobacteria	Gammaproteobacteria	novelOrder_E	null	null	null	Hug et al. phylogenetic marker set
TOBG_MED-855	Bacteria	Proteobacteria	Gammaproteobacteria	novel_order_E1	null	null	null	Hug et al. phylogenetic marker set
TOBG_MED-854	Bacteria	Planctomycetes	Planctomycetia	Planctomycetales	Planctomycetaceae	novelGenus_A	null	Hug et al. phylogenetic marker set
TOBG_MED-857	Bacteria	Bacteroidetes	Flavobacteria	Flavobacteriales	Flavobacteriaceae	novelGenus_H	null	Hug et al. phylogenetic marker set
TOBG_MED-856	Bacteria	Verrucomicrobia	Opitutae	novelOrder_B	null	null	null	Hug et al. phylogenetic marker set
TOBG_MED-859	Bacteria	Proteobacteria	Gammaproteobacteria	novelOrder_C	null	null	null	Hug et al. phylogenetic marker set
TOBG_SAT-1448	Bacteria	Chloroflexi	novelClass_E	novelOrder_B	null	null	null	Hug et al. phylogenetic marker set
TOBG_SAT-1449	Bacteria	Proteobacteria	Alphaproteobacteria	Rhodospirillales	Rhodospirillaceae	null	null	Hug et al. phylogenetic marker set
TOBG_SAT-93	Bacteria	Proteobacteria	Gammaproteobacteria	Oceanospirillales	Alcanivoracaceae	null	null	Hug et al. phylogenetic marker set
TOBG_SAT-1446	Bacteria	novelPhylum_C	null	null	null	null	null	Hug et al. phylogenetic marker set
TOBG_RS-398	Bacteria	Planctomycetes	Planctomycetia	Planctomycetales	Planctomycetaceae	novelGenus_E	null	Hug et al. phylogenetic marker set
TOBG_RS-399	Bacteria	Planctomycetes	Planctomycetia	Planctomycetales	Planctomycetaceae	novelGenus_I	null	Hug et al. phylogenetic marker set
TOBG_RS-390	Bacteria	Proteobacteria	Gammaproteobacteria	novelOrder_D	null	null	null	Hug et al. phylogenetic marker set
TOBG_RS-392	Archaea	Euryarcheoata	null	null	novelFamily_H	null	null	Hug et al. phylogenetic marker set
TOBG_RS-393	Bacteria	Proteobacteria	Gammaproteobacteria	Acidiferrobacterales	Acidiferrobacteraceae	null	null	Hug et al. phylogenetic marker set
TOBG_RS-394	Bacteria	Chloroflexi	novelClass_E	novelOrder_A	null	null	null	Hug et al. phylogenetic marker set
TOBG_RS-395	Bacteria	Planctomycetes	Planctomycetia	Planctomycetales	Planctomycetaceae	novelGenus_I	null	Hug et al. phylogenetic marker set
TOBG_RS-434	Bacteria	Proteobacteria	Alphaproteobacteria	Rhodospirillales	Rhodospirillaceae	null	null	Hug et al. phylogenetic marker set
TOBG_NP-1036	Bacteria	Proteobacteria	Deltaproteobacteria	Myxococcales	novel_familyE2	null	null	Hug et al. phylogenetic marker set
TOBG_NAT-44	Bacteria	Bacteroidetes	Sphingobacteria	Sphingobacteriales	Flammeovirgaceae	novelGenus_C	null	Hug et al. phylogenetic marker set
TOBG_RS-438	Bacteria	Bacteroidetes	Flavobacteria	Flavobacteriales	Flavobacteriaceae	novelGenus_F	null	Hug et al. phylogenetic marker set
TOBG_CPC-38	Bacteria	Proteobacteria	Alphaproteobacteria	Rhodobacterales	Rhodobacteraceae	Stappia	null	Hug et al. phylogenetic marker set
TOBG_NAT-503	Bacteria	Chloroflexi	novelClass_E	novelOrder_D	null	null	null	Hug et al. phylogenetic marker set
TOBG_CPC-32	Bacteria	Proteobacteria	Alphaproteobacteria	Rhizobiales	Rhodobiaceae	Parvibaculum	null	Hug et al. phylogenetic marker set
TOBG_NAT-509	Bacteria	SBR1093	null	null	null	null	null	Hug et al. phylogenetic marker set
TOBG_CPC-30	Bacteria	Proteobacteria	Alphaproteobacteria	unclassifiedAlphaproteobacteria	SAR116cluster	null	null	Hug et al. phylogenetic marker set
TOBG_CPC-31	Bacteria	Planctomycetes	Planctomycetia	Planctomycetales	Planctomycetaceae	Gimesia	null	Hug et al. phylogenetic marker set
TOBG_CPC-35	Bacteria	Cyanobacteria	null	Synechococcales	Synechococcaceae	Synechococcus	null	Hug et al. phylogenetic marker set
TOBG_MED-211	Archaea	Euryarcheoata	null	null	novelFamily_C	null	null	Hug et al. phylogenetic marker set
TOBG_MED-215	Bacteria	Proteobacteria	Alphaproteobacteria	Rhodobacterales	Rhodobacteraceae	novel_genusE5	null	Hug et al. phylogenetic marker set
TOBG_NAT-279	Archaea	Euryarcheoata	null	null	novelFamily_B	null	null	Hug et al. phylogenetic marker set
TOBG_CPC-100	Bacteria	Cyanobacteria	null	Synechococcales	Synechococcaceae	Synechococcus	null	Hug et al. phylogenetic marker set
TOBG_SAT-1430	Bacteria	Proteobacteria	Gammaproteobacteria	novel_order_E1	null	null	null	Hug et al. phylogenetic marker set
TOBG_NAT-218	Bacteria	Chloroflexi	novelClass_E	novelOrder_B	null	null	null	Hug et al. phylogenetic marker set
TOBG_NAT-219	Bacteria	Marinimicrobia	null	null	null	null	null	Hug et al. phylogenetic marker set
TOBG_NAT-214	Bacteria	Acidobacteria	null	null	novelFamily_A	null	null	Hug et al. phylogenetic marker set
TOBG_NAT-216	Bacteria	Proteobacteria	Alphaproteobacteria	Sphingomonadales	Sphingomonadaceae	Sphingobium	null	Hug et al. phylogenetic marker set
TOBG_NAT-217	Bacteria	Marinimicrobia	null	null	null	null	null	Hug et al. phylogenetic marker set
TOBG_NAT-210	Bacteria	Bacteroidetes	Flavobacteria	Flavobacteriales	Cytophagaceae	Leeuwenhoekiella	null	Hug et al. phylogenetic marker set
TOBG_NAT-211	Bacteria	Marinimicrobia	null	null	null	null	null	Hug et al. phylogenetic marker set
TOBG_NAT-212	Bacteria	Proteobacteria	Alphaproteobacteria	Sphingomonadales	Sphingomonadaceae	Sphingomonas	null	Hug et al. phylogenetic marker set
TOBG_SAT-20	Bacteria	Proteobacteria	Betaproteobacteria	Burkholderiales	Alcaligenaceae	Pusillimonas	null	Hug et al. phylogenetic marker set
TOBG_SAT-23	Bacteria	Proteobacteria	Alphaproteobacteria	Rhodobacterales	Hyphomonadaceae	Maricaulis	null	Hug et al. phylogenetic marker set
TOBG_SAT-22	Bacteria	Proteobacteria	Alphaproteobacteria	Sphingomonadales	Sphingomonadaceae	Sphingomonas	null	Hug et al. phylogenetic marker set
TOBG_SAT-10	Bacteria	Poribacteria	null	null	null	null	null	Hug et al. phylogenetic marker set
TOBG_SAT-24	Bacteria	Marinimicrobia	null	null	null	null	null	Hug et al. phylogenetic marker set
TOBG_EAC-16	Bacteria	Proteobacteria	Alphaproteobacteria	Rhodobacterales	Rhodobacteraceae	Oceanibulbus	null	Hug et al. phylogenetic marker set
TOBG_EAC-15	Bacteria	Proteobacteria	Alphaproteobacteria	Rhizobiales	Aurantimonadaceae	Aurantimonas	null	Hug et al. phylogenetic marker set
TOBG_EAC-14	Bacteria	Planctomycetes	Planctomycetia	Planctomycetales	Planctomycetaceae	Rhodopirellula	null	Hug et al. phylogenetic marker set
TOBG_EAC-13	Bacteria	Proteobacteria	Alphaproteobacteria	Rickettsiales	null	null	null	Hug et al. phylogenetic marker set
TOBG_EAC-11	Bacteria	Marinimicrobia	null	null	null	null	null	Hug et al. phylogenetic marker set
TOBG_EAC-10	Bacteria	Chloroflexi	SAR202-2	novelOrder_B	null	null	null	Hug et al. phylogenetic marker set
TOBG_SP-98	Bacteria	Proteobacteria	Gammaproteobacteria	Cellvibrionales	Porticoccaceae	novel_genusE3	null	Hug et al. phylogenetic marker set
TOBG_SP-94	Bacteria	Proteobacteria	Alphaproteobacteria	Pelagibacterales	novel_familyE1	null	null	Hug et al. phylogenetic marker set
TOBG_RS-615	Bacteria	Proteobacteria	Gammaproteobacteria	Thiotrichales	null	null	null	Hug et al. phylogenetic marker set
TOBG_SP-96	Bacteria	Planctomycetes	Phycisphaerae	novelOrder_D	FS140-16B-02marinegroup	null	null	Hug et al. phylogenetic marker set
TOBG_SP-97	Bacteria	Bacteroidetes	Sphingobacteria	Sphingobacteriales	Flammeovirgaceae	novelGenus_E	null	Hug et al. phylogenetic marker set
TOBG_SP-91	Bacteria	Proteobacteria	Alphaproteobacteria	Rickettsiales	null	null	null	Hug et al. phylogenetic marker set
TOBG_SP-93	Bacteria	Proteobacteria	Gammaproteobacteria	Alteromonadales	Idiomarinaceae	idiomarina	null	Hug et al. phylogenetic marker set
TOBG_NAT-170	Bacteria	Proteobacteria	Alphaproteobacteria	Rhizobiales	Rhodobiaceae	Parvibaculum	null	Hug et al. phylogenetic marker set
TOBG_NAT-173	Bacteria	Proteobacteria	Alphaproteobacteria	Rhizobiales	Aurantimonadaceae	Fulvimarina	null	Hug et al. phylogenetic marker set
TOBG_NAT-175	Bacteria	Bacteroidetes	Flavobacteria	Flavobacteriales	Flavobacteriaceae	novelGenus_G	null	Hug et al. phylogenetic marker set
TOBG_NAT-177	Bacteria	CandidatePhylaRadiation	null	null	null	null	null	Hug et al. phylogenetic marker set
TOBG_MED-728	Bacteria	Proteobacteria	Alphaproteobacteria	Rhizobiales	Bradyrhizobiaceae	Afipia	null	Hug et al. phylogenetic marker set
TOBG_MED-727	Bacteria	Proteobacteria	Alphaproteobacteria	Pelagibacterales	Pelagibacteraceae	Pelagibacter	null	Hug et al. phylogenetic marker set
TOBG_MED-726	Bacteria	Proteobacteria	Gammaproteobacteria	novelOrder_E	null	null	null	Hug et al. phylogenetic marker set
TOBG_MED-725	Bacteria	Proteobacteria	Alphaproteobacteria	Rhizobiales	Rhodobiaceae	novel_genusE6	null	Hug et al. phylogenetic marker set
TOBG_MED-724	Bacteria	Proteobacteria	Alphaproteobacteria	Pelagibacterales	Pelagibacteraceae	null	null	Hug et al. phylogenetic marker set
TOBG_MED-720	Bacteria	Proteobacteria	Gammaproteobacteria	novelOrder_D	null	null	null	Hug et al. phylogenetic marker set
TOBG_RS-817	Bacteria	Actinobacteria	Acidimicrobidae	Acidimicrobiales	Acidimicrobiaceae	novelGenus_E	null	Hug et al. phylogenetic marker set
TOBG_RS-815	Bacteria	null	null	null	null	null	null	Hug et al. phylogenetic marker set
TOBG_RS-814	Archaea	Euryarcheoata	null	null	novelFamily_I	null	null	Hug et al. phylogenetic marker set
TOBG_RS-819	Bacteria	Chloroflexi	SAR202-2	novelOrder_B	null	null	null	Hug et al. phylogenetic marker set
TOBG_EAC-2107	Bacteria	Proteobacteria	Alphaproteobacteria	Rhizobiales	Rhodobiaceae	novel_genusE7	null	Hug et al. phylogenetic marker set
TOBG_ARS-1203	Archaea	null	null	null	null	null	null	Hug et al. phylogenetic marker set
TOBG_SP-234	Bacteria	Proteobacteria	Deltaproteobacteria	Myxococcales	novel_familyE2	null	null	Hug et al. phylogenetic marker set
TOBG_SAT-2985	Bacteria	Proteobacteria	Alphaproteobacteria	Rickettsiales	null	null	null	Hug et al. phylogenetic marker set
TOBG_EAC-694	Bacteria	Bacteroidetes	Flavobacteria	Flavobacteriales	Flavobacteriaceae	novelGenus_H	null	Hug et al. phylogenetic marker set
TOBG_EAC-695	Bacteria	Proteobacteria	Alphaproteobacteria	Rhodobacterales	Rhodobacteraceae	Roseobacter	null	Hug et al. phylogenetic marker set
TOBG_EAC-691	Archaea	Thaumarchaeota	novelClass_A	null	null	null	null	Hug et al. phylogenetic marker set
TOBG_EAC-692	Bacteria	Chloroflexi	novelClass_E	novelOrder_B	null	null	null	Hug et al. phylogenetic marker set
TOBG_EAC-693	Bacteria	Chloroflexi	novelClass_E	novelOrder_A	null	null	null	Hug et al. phylogenetic marker set
TOBG_NAT-198	Bacteria	Marinimicrobia	null	null	null	null	null	Hug et al. phylogenetic marker set
TOBG_NAT-196	Bacteria	Gemmatimonadetes	Gemmatimonadetes	Gemmatimonadales	null	null	null	Hug et al. phylogenetic marker set
TOBG_NAT-194	Bacteria	Proteobacteria	Gammaproteobacteria	Acidiferrobacterales	Acidiferrobacteraceae	null	null	Hug et al. phylogenetic marker set
TOBG_NAT-192	Bacteria	Bacteroidetes	Sphingobacteria	Sphingobacteriales	Flammeovirgaceae	novelGenus_C	null	Hug et al. phylogenetic marker set
TOBG_NAT-190	Bacteria	Chloroflexi	novelClass_E	novelOrder_C	null	null	null	Hug et al. phylogenetic marker set
TOBG_NP-139	Bacteria	Chloroflexi	Anaerolineae	Anaerolineales	Anaerolineaceae	null	null	Hug et al. phylogenetic marker set
TOBG_NP-138	Bacteria	Chloroflexi	Dehalococcoidia	Dehalococcoidales	novelFamily_A	null	null	Hug et al. phylogenetic marker set
TOBG_NP-134	Bacteria	Actinobacteria	Acidimicrobidae	Acidimicrobiales	Acidimicrobiaceae	novelGenus_B	null	Hug et al. phylogenetic marker set
TOBG_NP-133	Bacteria	Acidobacteria	null	null	novelFamily_A	null	null	Hug et al. phylogenetic marker set
TOBG_NP-132	Bacteria	Chloroflexi	SAR202-2	novelOrder_B	null	null	null	Hug et al. phylogenetic marker set
TOBG_NP-130	Bacteria	Acidobacteria	novelClass_A	null	null	null	null	Hug et al. phylogenetic marker set
TOBG_MED-1017	Bacteria	Actinobacteria	Actinobacteria	Actinomycetales	Microbacteriaceae	Agrococcus	null	Hug et al. phylogenetic marker set
TOBG_SAT-87	Bacteria	Planctomycetes	Planctomycetia	Planctomycetales	Planctomycetaceae	Gimesia	null	Hug et al. phylogenetic marker set
TOBG_SP-3984	Bacteria	Chloroflexi	SAR202-2	novelOrder_B	null	null	null	Hug et al. phylogenetic marker set
TOBG_IN-913	Archaea	Euryarcheoata	null	null	novelFamily_F	null	null	Hug et al. phylogenetic marker set
TOBG_IN-918	Archaea	Euryarcheoata	null	null	novelFamily_H	null	null	Hug et al. phylogenetic marker set
TOBG_IN-919	Bacteria	Actinobacteria	Acidimicrobidae	Acidimicrobiales	Acidimicrobiaceae	novelGenus_A	null	Hug et al. phylogenetic marker set
TOBG_SP-279	Bacteria	Proteobacteria	Alphaproteobacteria	Rhodospirillales	Rhodospirillaceae	null	null	Hug et al. phylogenetic marker set
TOBG_SP-278	Bacteria	Actinobacteria	Actinobacteria	Actinomycetales	Mycobacteriaceae	Mycobacterium	null	Hug et al. phylogenetic marker set
TOBG_SP-277	Archaea	Euryarcheoata	null	null	novelFamily_F	null	null	Hug et al. phylogenetic marker set
TOBG_SP-276	Bacteria	Marinimicrobia	null	null	null	null	null	Hug et al. phylogenetic marker set
TOBG_SP-275	Bacteria	Proteobacteria	Alphaproteobacteria	Rhodospirillales	Rhodospirillaceae	null	null	Hug et al. phylogenetic marker set
TOBG_SP-274	Bacteria	Verrucomicrobia	Verrucomicrobiae	Verrucomicrobiales	novelFamily_D	null	null	Hug et al. phylogenetic marker set
TOBG_SP-273	Bacteria	Proteobacteria	Gammaproteobacteria	novelOrder_E	null	null	null	Hug et al. phylogenetic marker set
TOBG_SP-272	Archaea	Euryarcheoata	null	null	novelFamily_E	null	null	Hug et al. phylogenetic marker set
TOBG_RS-495	Bacteria	Proteobacteria	Alphaproteobacteria	Pelagibacterales	Pelagibacteraceae	null	null	Hug et al. phylogenetic marker set
TOBG_SP-4272	Bacteria	Gemmatimonadetes	Gemmatimonadetes	Gemmatimonadales	null	null	null	Hug et al. phylogenetic marker set
TOBG_SP-3066	Archaea	Euryarcheoata	null	null	novelFamily_B	null	null	Hug et al. phylogenetic marker set
TOBG_EAC-97	Bacteria	Proteobacteria	Alphaproteobacteria	Sphingomonadales	Sphingomonadaceae	novel_genusE9	null	Hug et al. phylogenetic marker set
TOBG_SP-3065	Bacteria	Planctomycetes	Planctomycetia	Planctomycetales	Planctomycetaceae	novelGenus_D	null	Hug et al. phylogenetic marker set
TOBG_SP-3063	Archaea	Euryarcheoata	null	null	novelFamily_I	null	null	Hug et al. phylogenetic marker set
TOBG_SP-3060	Bacteria	Marinimicrobia	null	null	null	null	null	Hug et al. phylogenetic marker set
TOBG_SP-3061	Bacteria	Actinobacteria	Acidimicrobidae	Acidimicrobiales	Acidimicrobiaceae	novelGenus_D	null	Hug et al. phylogenetic marker set
TOBG_SP-3068	Archaea	Euryarcheoata	null	null	novelFamily_H	null	null	Hug et al. phylogenetic marker set
TOBG_EAC-94	Bacteria	Proteobacteria	Gammaproteobacteria	Cellvibrionales	Halieaceae	Haliea	null	Hug et al. phylogenetic marker set
TOBG_SP-3088	Archaea	Euryarcheoata	null	null	novelFamily_L	null	null	Hug et al. phylogenetic marker set
TOBG_MED-589	Bacteria	Marinimicrobia	null	null	null	null	null	Hug et al. phylogenetic marker set
TOBG_SP-3084	Bacteria	Proteobacteria	Deltaproteobacteria	null	null	null	null	Hug et al. phylogenetic marker set
TOBG_RS-723	Bacteria	Proteobacteria	Gammaproteobacteria	novelOrder_F	null	null	null	Hug et al. phylogenetic marker set
TOBG_MED-588	Bacteria	Bacteroidetes	Flavobacteria	Flavobacteriales	Flavobacteriaceae	Muricauda	null	Hug et al. phylogenetic marker set
TOBG_SP-3081	Bacteria	Bacteroidetes	Flavobacteria	Flavobacteriales	Flavobacteriaceae	novelGenus_F	null	Hug et al. phylogenetic marker set
TOBG_SP-3082	Bacteria	Planctomycetes	OM190	null	null	null	null	Hug et al. phylogenetic marker set
TOBG_SP-303	Archaea	Euryarcheoata	null	null	novelFamily_B	null	null	Hug et al. phylogenetic marker set
TOBG_MED-587	Bacteria	Proteobacteria	Alphaproteobacteria	unclassifiedAlphaproteobacteria	null	null	null	Hug et al. phylogenetic marker set
TOBG_SAT-1384	Bacteria	null	null	null	null	null	null	Hug et al. phylogenetic marker set
TOBG_SAT-1387	Bacteria	Proteobacteria	Gammaproteobacteria	Cellvibrionales	Halieaceae	novel_genusE2	null	Hug et al. phylogenetic marker set
TOBG_SAT-1388	Bacteria	Bacteroidetes	Flavobacteria	Flavobacteriales	novelFamily_B	null	null	Hug et al. phylogenetic marker set
TOBG_SP-309	Bacteria	Proteobacteria	Deltaproteobacteria	Bdellovibrionales	Halobacteriovoraceae	null	null	Hug et al. phylogenetic marker set
TOBG_MED-585	Bacteria	Proteobacteria	Alphaproteobacteria	unclassifiedAlphaproteobacteria	SAR116cluster	null	null	Hug et al. phylogenetic marker set
TOBG_SAT-1508	Archaea	Euryarcheoata	null	null	novelFamily_A	null	null	Hug et al. phylogenetic marker set
TOBG_MED-582	Bacteria	Proteobacteria	novelClass_A	null	null	null	null	Hug et al. phylogenetic marker set
TOBG_SAT-1476	Bacteria	Bacteroidetes	Flavobacteria	Flavobacteriales	Flavobacteriaceae	novelGenus_G	null	Hug et al. phylogenetic marker set
TOBG_SAT-1475	Bacteria	Proteobacteria	Gammaproteobacteria	Acidiferrobacterales	Acidiferrobacteraceae	null	null	Hug et al. phylogenetic marker set
TOBG_EAC-99	Bacteria	SBR1093	null	null	null	null	null	Hug et al. phylogenetic marker set
TOBG_EAC-98	Bacteria	Proteobacteria	Alphaproteobacteria	Sphingomonadales	Erythrobacteraceae	Croceicoccus	null	Hug et al. phylogenetic marker set
TOBG_SAT-1505	Bacteria	Actinobacteria	Acidimicrobidae	Acidimicrobiales	Acidimicrobiaceae	novelGenus_A	null	Hug et al. phylogenetic marker set
TOBG_SP-4189	Bacteria	Proteobacteria	Gammaproteobacteria	novelOrder_D	null	null	null	Hug et al. phylogenetic marker set
TOBG_SAT-1504	Archaea	Euryarcheoata	null	null	null	null	null	Hug et al. phylogenetic marker set
TOBG_IN-1003	Bacteria	Proteobacteria	Gammaproteobacteria	novelOrder_E	null	null	null	Hug et al. phylogenetic marker set
TOBG_IN-1000	Bacteria	Bacteroidetes	Flavobacteria	Flavobacteriales	Crocinitomicaceae	null	null	Hug et al. phylogenetic marker set
TOBG_SP-42	Archaea	Euryarcheoata	null	null	novelFamily_F	null	null	Hug et al. phylogenetic marker set
TOBG_CPC-1232	Bacteria	Proteobacteria	Gammaproteobacteria	Cellvibrionales	Porticoccaceae	Porticoccus	null	Hug et al. phylogenetic marker set
TOBG_SP-49	Bacteria	Actinobacteria	Acidimicrobidae	Acidimicrobiales	Acidimicrobiaceae	novelGenus_B	null	Hug et al. phylogenetic marker set
TOBG_NP-1026	Bacteria	Proteobacteria	Nitrospinae	null	null	null	null	Hug et al. phylogenetic marker set
TOBG_SP-219	Bacteria	Actinobacteria	Acidimicrobidae	Acidimicrobiales	Acidimicrobiaceae	novelGenus_A	null	Hug et al. phylogenetic marker set
TOBG_NAT-510	Bacteria	SBR1093	null	null	null	null	null	Hug et al. phylogenetic marker set
TOBG_CPC-49	Bacteria	Proteobacteria	Alphaproteobacteria	Sphingomonadales	Sphingomonadaceae	novel_genusE9	null	Hug et al. phylogenetic marker set
TOBG_CPC-48	Bacteria	Proteobacteria	Gammaproteobacteria	Alteromonadales	Alteromonadaceae	Marinobacter	null	Hug et al. phylogenetic marker set
TOBG_CPC-46	Bacteria	Proteobacteria	Alphaproteobacteria	Rhodobacterales	Hyphomonadaceae	Oceanicaulis	null	Hug et al. phylogenetic marker set
TOBG_CPC-45	Bacteria	Proteobacteria	Gammaproteobacteria	Pseudomonadales	null	null	null	Hug et al. phylogenetic marker set
TOBG_CPC-44	Bacteria	Proteobacteria	Gammaproteobacteria	novelOrder_D	null	null	null	Hug et al. phylogenetic marker set
TOBG_CPC-43	Bacteria	Proteobacteria	Alphaproteobacteria	Rhodospirillales	Rhodospirillaceae	Thalassopira	null	Hug et al. phylogenetic marker set
TOBG_CPC-42	Bacteria	Proteobacteria	Gammaproteobacteria	Cellvibrionales	Halieaceae	Haliea	null	Hug et al. phylogenetic marker set
TOBG_CPC-41	Bacteria	Bacteroidetes	Flavobacteria	Flavobacteriales	novelFamily_D	null	null	Hug et al. phylogenetic marker set
TOBG_MED-882	Bacteria	Chloroflexi	SAR202-2	novelOrder_B	null	null	null	Hug et al. phylogenetic marker set
TOBG_MED-883	Bacteria	Proteobacteria	novelClass_A	null	null	null	null	Hug et al. phylogenetic marker set
TOBG_MED-880	Bacteria	Proteobacteria	Alphaproteobacteria	unclassifiedAlphaproteobacteria	SAR116cluster	null	null	Hug et al. phylogenetic marker set
TOBG_MED-884	Bacteria	Bacteroidetes	Flavobacteria	Flavobacteriales	Flavobacteriaceae	novelGenus_F	null	Hug et al. phylogenetic marker set
TOBG_NP-107	Bacteria	Bacteroidetes	Flavobacteria	Flavobacteriales	Crocinitomicaceae	null	null	Hug et al. phylogenetic marker set
TOBG_SAT-14	Bacteria	Planctomycetes	Planctomycetia	Planctomycetales	Planctomycetaceae	novelGenus_G	null	Hug et al. phylogenetic marker set
TOBG_SAT-16	Bacteria	Proteobacteria	Deltaproteobacteria	Bdellovibrionales	Bdellovibrionaceae	null	null	Hug et al. phylogenetic marker set
TOBG_SAT-17	Bacteria	Proteobacteria	Gammaproteobacteria	novelOrder_F	null	null	null	Hug et al. phylogenetic marker set
TOBG_NAT-209	Bacteria	Proteobacteria	Alphaproteobacteria	Sphingomonadales	Erythrobacteraceae	Altererythrobacter	null	Hug et al. phylogenetic marker set
TOBG_NAT-208	Bacteria	Proteobacteria	Gammaproteobacteria	novelOrder_B	null	null	null	Hug et al. phylogenetic marker set
TOBG_NAT-207	Bacteria	Actinobacteria	Acidimicrobidae	Acidimicrobiales	Acidimicrobiaceae	novelGenus_C	null	Hug et al. phylogenetic marker set
TOBG_NAT-206	Bacteria	Chloroflexi	novelClass_E	novelOrder_B	null	null	null	Hug et al. phylogenetic marker set
TOBG_NAT-205	Bacteria	Bacteroidetes	Flavobacteria	Flavobacteriales	novelFamily_F	null	null	Hug et al. phylogenetic marker set
TOBG_NAT-204	Archaea	Euryarcheoata	null	null	null	null	null	Hug et al. phylogenetic marker set
TOBG_NAT-203	Bacteria	Marinimicrobia	null	null	null	null	null	Hug et al. phylogenetic marker set
TOBG_NAT-202	Bacteria	Acidobacteria	null	null	novelFamily_B	null	null	Hug et al. phylogenetic marker set
TOBG_NAT-201	Bacteria	Actinobacteria	Actinobacteria	Actinomycetales	Microbacteriaceae	Microbacterium	null	Hug et al. phylogenetic marker set
TOBG_NAT-200	Bacteria	Bacteroidetes	Flavobacteria	Flavobacteriales	Flavobacteriaceae	novelGenus_F	null	Hug et al. phylogenetic marker set
TOBG_SAT-36	Bacteria	Proteobacteria	Alphaproteobacteria	Rickettsiales	null	null	null	Hug et al. phylogenetic marker set
TOBG_SAT-37	Bacteria	Proteobacteria	Alphaproteobacteria	Rhodobacterales	Rhodobacteraceae	Rhodovulum	null	Hug et al. phylogenetic marker set
TOBG_SAT-34	Bacteria	Proteobacteria	Gammaproteobacteria	Cellvibrionales	Porticoccaceae	novel_genusE4	null	Hug et al. phylogenetic marker set
TOBG_SAT-35	Bacteria	Proteobacteria	Gammaproteobacteria	novel_order_E1	null	null	null	Hug et al. phylogenetic marker set
TOBG_SAT-32	Bacteria	Proteobacteria	Deltaproteobacteria	null	null	null	null	Hug et al. phylogenetic marker set
TOBG_SAT-12	Bacteria	Planctomycetes	Planctomycetia	Planctomycetales	Planctomycetaceae	novelGenus_G	null	Hug et al. phylogenetic marker set
TOBG_SAT-30	Bacteria	Bacteroidetes	Flavobacteria	Flavobacteriales	novelFamily_B	null	null	Hug et al. phylogenetic marker set
TOBG_SAT-31	Bacteria	Proteobacteria	Gammaproteobacteria	Cellvibrionales	Halieaceae	Haliea	null	Hug et al. phylogenetic marker set
TOBG_SAT-13	Bacteria	Chloroflexi	SAR202-2	novelOrder_B	null	null	null	Hug et al. phylogenetic marker set
TOBG_SAT-38	Archaea	Euryarcheoata	null	null	novelFamily_B	null	null	Hug et al. phylogenetic marker set
TOBG_CPC-7	Bacteria	Proteobacteria	Alphaproteobacteria	Rhodobacterales	Hyphomonadaceae	Hyphomonas	null	Hug et al. phylogenetic marker set
TOBG_SP-83	Bacteria	Actinobacteria	Acidimicrobidae	Acidimicrobiales	Acidimicrobiaceae	novelGenus_C	null	Hug et al. phylogenetic marker set
TOBG_SP-82	Bacteria	Bacteroidetes	Flavobacteria	Flavobacteriales	Crocinitomicaceae	null	null	Hug et al. phylogenetic marker set
TOBG_SP-81	Bacteria	Proteobacteria	Alphaproteobacteria	Pelagibacterales	novel_familyE1	null	null	Hug et al. phylogenetic marker set
TOBG_SP-87	Bacteria	Proteobacteria	Deltaproteobacteria	Bdellovibrionales	Halobacteriovoraceae	null	null	Hug et al. phylogenetic marker set
TOBG_CPC-4	Bacteria	Proteobacteria	Alphaproteobacteria	Rhodobacterales	Rhodobacteraceae	Roseobacter	null	Hug et al. phylogenetic marker set
TOBG_SP-85	Bacteria	Verrucomicrobia	Opitutae	novelOrder_B	null	null	null	Hug et al. phylogenetic marker set
TOBG_SP-84	Bacteria	Bacteria	null	null	null	null	null	Hug et al. phylogenetic marker set
TOBG_SP-89	Bacteria	Marinimicrobia	null	null	null	null	null	Hug et al. phylogenetic marker set
TOBG_CPC-5	Bacteria	Bacteroidetes	Sphingobacteria	Sphingobacteriales	Crenotrichaceae	Balneola	null	Hug et al. phylogenetic marker set
TOBG_MED-718	Bacteria	Proteobacteria	Gammaproteobacteria	novelOrder_D	null	null	null	Hug et al. phylogenetic marker set
TOBG_MED-719	Bacteria	Verrucomicrobia	Verrucomicrobiae	Verrucomicrobiales	Pedosphaera	OPB35soil	null	Hug et al. phylogenetic marker set
TOBG_MED-712	Bacteria	Marinimicrobia	null	null	null	null	null	Hug et al. phylogenetic marker set
TOBG_MED-713	Bacteria	SBR1093	null	null	null	null	null	Hug et al. phylogenetic marker set
TOBG_MED-710	Archaea	Euryarcheoata	null	null	novelFamily_H	null	null	Hug et al. phylogenetic marker set
TOBG_MED-711	Bacteria	Verrucomicrobia	Verrucomicrobiae	Verrucomicrobiales	novelFamily_D	null	null	Hug et al. phylogenetic marker set
TOBG_MED-716	Bacteria	Proteobacteria	Alphaproteobacteria	Rhodospirillales	Rhodospirillaceae	Magnetovibrio	null	Hug et al. phylogenetic marker set
TOBG_MED-717	Bacteria	Proteobacteria	Alphaproteobacteria	unclassifiedAlphaproteobacteria	SAR116cluster	null	null	Hug et al. phylogenetic marker set
TOBG_MED-714	Bacteria	Proteobacteria	Alphaproteobacteria	Pelagibacterales	novel_familyE1	null	null	Hug et al. phylogenetic marker set
TOBG_MED-715	Bacteria	Proteobacteria	Alphaproteobacteria	Rickettsiales	null	null	null	Hug et al. phylogenetic marker set
TOBG_CPC-9	Bacteria	Planctomycetes	OM190	null	null	null	null	Hug et al. phylogenetic marker set
TOBG_SP-3	Bacteria	Proteobacteria	Alphaproteobacteria	Rhodospirillales	Rhodospirillaceae	null	null	Hug et al. phylogenetic marker set
TOBG_SAT-159	Bacteria	Actinobacteria	Acidimicrobidae	Acidimicrobiales	Acidimicrobiaceae	novelGenus_A	null	Hug et al. phylogenetic marker set
TOBG_NP-997	Bacteria	Planctomycetes	OM190	null	null	null	null	Hug et al. phylogenetic marker set
TOBG_SAT-153	Bacteria	Bacteroidetes	Saprospiria	Saprospirales	null	null	null	Hug et al. phylogenetic marker set
TOBG_NAT-162	Bacteria	Bacteroidetes	Flavobacteria	Flavobacteriales	Flavobacteriaceae	novelGenus_C	null	Hug et al. phylogenetic marker set
TOBG_NP-1378	Bacteria	Bacteroidetes	Flavobacteria	Flavobacteriales	novelFamily_F	null	null	Hug et al. phylogenetic marker set
TOBG_NAT-163	Bacteria	Bacteroidetes	Flavobacteria	Flavobacteriales	Flavobacteriaceae	novelGenus_F	null	Hug et al. phylogenetic marker set
TOBG_ARS-1309	Archaea	Pacearchaeota	null	null	null	null	null	Hug et al. phylogenetic marker set
TOBG_SAT-151	Bacteria	Proteobacteria	Alphaproteobacteria	Rhodospirillales	Rhodospirillaceae	null	null	Hug et al. phylogenetic marker set
TOBG_ARS-1301	Archaea	Pacearchaeota	null	null	null	null	null	Hug et al. phylogenetic marker set
TOBG_SAT-156	Bacteria	Verrucomicrobia	Opitutae	novelOrder_B	null	null	null	Hug et al. phylogenetic marker set
TOBG_ARS-1307	Archaea	Diapherotrites	null	null	null	null	null	Hug et al. phylogenetic marker set
TOBG_SAT-157	Archaea	Euryarcheoata	null	null	novelFamily_E	null	null	Hug et al. phylogenetic marker set
TOBG_EAC-685	Bacteria	Proteobacteria	Deltaproteobacteria	Myxococcales	novel_familyE2	null	null	Hug et al. phylogenetic marker set
TOBG_EAC-682	Bacteria	Marinimicrobia	null	null	null	null	null	Hug et al. phylogenetic marker set
TOBG_SAT-155	Bacteria	Verrucomicrobia	Opitutae	Opitutales	Opitutaceae	null	null	Hug et al. phylogenetic marker set
TOBG_MED-733	Bacteria	Marinimicrobia	null	null	null	null	null	Hug et al. phylogenetic marker set
[truncated: 637 more rows]
